# Supplementary material for: Integrated analyses of multi-omics reveal global patterns of methylation and hydroxymethylation and screen the tumor suppressive roles of HADHB in colorectal cancer
Source: Clin Epigenetics. 2018 Mar 2;10:30. doi: 10.1186/s13148-018-0458-3 (PMC5833094; doi:10.1186/s13148-018-0458-3)
Supplement: Supplementary file 1 — Table S1. The basic characteristics of six patients of colorectal cancer. Table S2. Summary of MeDIP-seq and hMeDIP-seq data production. Table S3. Pearson's product-moment correlation for the levels of DNA methylation and DNA hydroxymethylation with the elements in chromosome. Table S4. Differentially methylated regions (DMRs) in promoters. Table S5. Differentially hydroxymethylated regions (DhMRs) in promoters. Table S6. The top 10 pathways enriched in DMRs, DhMRs and DEG. Table S7. Summary of RNA-seq data production. Table S8. Differentially expressed genes (DEGs) in 6 pairs of samples. Table S9. The list of 7 genes of which DEGs contained both DMRs and DhMRs. (XLSX 2853 kb) [file 13148_2018_458_MOESM1_ESM.xlsx]

## Sheet: Table S1
Table S1 The basic characteristics of six patients of colorectal cancer
Num ID	age	sex	location	Type of pathology	Differentiation	infiltration	Metastasis
2553763	55	M	rectal	Adenocarcinoma	High/media	adventitia	6+/10
2512618	72	F	sigmoid	Mucinous adenocarcinoma	/	adventitia	0+/10
2539382	58	F	colon	Adenocarcinoma	High/media	myometrium	0+/10
2551349	80	M	rectal	Adenocarcinoma	High	adventitia	0+/10
2504588	37	M	colon	Adenocarcinoma	High/media	adventitia	4+/90
1937443(S12)	52	M	rectal	Adenocarcinoma	High/media	adventitia	0+/20

## Sheet: Table S2
Table S2 Summary of MeDIP-seq and hMeDIP-seq data production
Sample	sequencer	read (bp)	Total bases	Clean bases	Total reads	Clean data	Clean data Rate(%)	Mapped Reads	Map Rate (%)	Uniq Mapped reads	Uniq Map Rate (%)	re-duplication reads	Duplication Rate %	average depth
2553763T	medip	49	4792436670	4791969404	97804830	97804830	100	94349459	96.47	80794105	82.61	75236652	6.88	2.83
	hmedip	49	5424810972	5424070160	110710428	110710428	100	106230239	95.95	93675815	84.61	91081901	2.77	3.27
2553763N	medip	49	4389176960	4388796256	89575040	89575040	100	86687421	96.78	74375019	83.03	70894479	4.68	2.7
	hmedip	49	4244558360	4244038008	86623640	86623640	100	84088560	97.07	75961616	87.69	71106994	6.39	2.73
2512618T	medip	49	5044220916	5043524694	102943284	102943284	100	99583373	96.74	87770093	85.26	87169657	0.68	3.73
	hmedip	49	4380546688	4379919834	89398912	89398912	100	86086278	96.29	77484394	86.67	76121034	1.76	4.36
2512618N	medip	49	4810708574	4810243346	98177726	98177726	100	94567677	96.32	80331961	81.82	76239927	5.09	4.08
	hmedip	49	5005362544	5004604650	102150256	102150256	100	98326120	96.26	88617354	86.75	87389838	1.39	4.69
2539382T	medip	49	5151331388	5150845806	105129212	105129212	100	101731564	96.77	89515597	85.15	85574245	4.4	3.45
	hmedip	49	4129758416	4129192332	84280784	84280784	100	81183932	96.33	73242698	86.9	68491550	6.49	2.94
2539382N	medip	49	5847852178	5847348752	119343922	119343922	100	115045337	96.4	97273162	81.51	91489716	5.95	2.74
	hmedip	49	5398307362	5397680160	110169538	110169538	100	106892026	97.03	97804383	88.78	92278167	5.65	3.23
2551349T	medip	49	6597424092	6596522718	134641308	134641308	100	129303758	96.04	105083062	78.05	103245852	1.75	4.24
	hmedip	49	8655450748	8654226448	176641852	176641852	100	169027444	95.69	143882661	81.45	132835839	7.68	5.18
2551349N	medip	49	7094589656	7093892488	144787544	144787544	100	139896657	96.62	117759276	81.33	115450162	1.96	3.98
	hmedip	49	7748267002	7747147474	158127898	158127898	100	154346892	97.61	141300658	89.36	136160906	3.64	3.86
2504588T	medip	49	7557583012	7556714366	154236388	154236388	100	148552994	96.32	126479896	82	120277704	4.9	3.09
	hmedip	49	8036023814	8035061960	164000486	164000486	100	159355318	97.17	145191148	88.53	139482464	3.93	2.98
2504588N	medip	49	6362368544	6361667898	129844256	129844256	100	125504831	96.66	108197656	83.33	101652682	6.05	3.53
	hmedip	49	5765798346	5765071234	117669354	117669354	100	115079885	97.8	106846053	90.8	102208860	4.34	3.43
S12T	medip	49	5673059770	5672408598	115776730	115776730	100	112056997	96.79	96487015	83.34	87892498	8.91	3.16
	hmedip	49	7153699924	7152872488	145993876	145993876	100	142745885	97.78	131183909	89.86	126693388	3.42	4.67
S12N	medip	49	7276845058	7275920522	148507042	148507042	100	145021183	97.65	132106207	88.96	122171718	7.52	4.34
	hmedip	49	4378942526	4378323412	89366174	89366174	100	87564473	97.98	81502228	91.2	76833468	5.73	3.2

## Sheet: Table S3
Table S3 Pearson's product-moment correlation for the levels of DNA methylation and DNA hydroxymethylation with the elements in chromosome
	Medip in N		Medip in T		hMedip in N		hMedip in T
	correlation	p value	correlation	p value	correlation	p value	correlation	p value
chr length(Mb)	-0.13643	0.52499	-0.135617	0.527486	0.190988	0.37134	0.232764	0.273712
Repeat number/Kb	0.826462	6.47987e-07	0.831795	4.71952e-07	0.852079	1.26854e-07	0.851301	1.33878e-07
gene number/Mb	0.70675	0.000113072	0.74193	3.32742e-05	0.459379	0.023929	0.444822	0.0294069
SNP number/Kb	0.755866	1.94066e-05	0.722313	6.73088e-05	0.929528	5.28255e-11	0.892121	4.78154e-09
GC content	0.780664	6.77601e-06	0.7713	1.02355e-05	0.872116	2.82044e-08	0.862162	6.12909e-08
GCo/e ratio	-0.175191	0.4129	-0.148782	0.487779	-0.533961	0.00719855	-0.560382	0.00439774

## Sheet: Table S4
Table S4 Differentially methylated regions (DMRs) in promoters
ChrID	DMRStart	DMREnd	DMRlength	CpGs	2504588T	2512618T	2539382T	2551349T	2553763T	S12T	2504588N	2512618N	2539382N	2551349N	2553763N	S12N	P-value	Adj-P-value	Promoters(geneID:RNA:strand-overlapsize-overlaprate)
chr10	5007624	5008683	1060	11	29.53	37.55	55.76	41.8	34.02	38.87	28.83	31.83	9.27	24.14	21.36	30	0.010406	0.0343126	AKR1C1:NM_001353:+-13-0.01
chr10	6020656	6021295	640	6	28.52	54.91	48.43	32.69	48.63	23.58	14.41	11.73	18.54	28.52	32.04	4	0.020241	0.0411337	IL15RA:NM_001256765:--640-1.00;IL15RA:NM_002189:--640-1.00;IL15RA:NM_172200:--640-1.00;IL15RA:NM_001243539:--640-1.00
chr10	6104546	6105107	562	6	6.12	2.89	1.47	1.82	1.62	5.55	6	3.36	19.57	5.49	8.9	9	0.037373	0.0499357	IL2RA:NM_000417:--562-1.00
chr10	6140732	6141459	728	10	44.8	53.42	44.01	52.7	50.22	45.76	22.8	13.42	12.36	32.91	12.46	34	0.0039478	0.0343126	RBM17:NM_001145547:+-297-0.41;RBM17:NM_032905:+-297-0.41
chr10	12076531	12077723	1193	16	57.03	82.33	67.45	78.11	51.84	69.38	51.65	41.93	33.99	38.42	67.64	49	0.016309	0.0367799	UPF2:NM_015542:--784-0.66;UPF2:NM_080599:--784-0.66
chr10	14922982	14923574	593	5	6.12	10.11	4.41	5.46	4.86	6.94	2.4	0	5.15	0	5.34	4	0.024975	0.0411337	SUV39H2:NM_024670:+-145-0.24;SUV39H2:NM_001193425:+-431-0.73;SUV39H2:NM_001193427:+-431-0.73
chr10	14946085	14947127	1043	8	13.26	15.88	20.52	10.92	19.44	16.64	7.2	16.77	6.18	6.6	10.68	9	0.024975	0.0411337	SUV39H2:NR_034181:+-1043-1.00
chr10	14979944	14980950	1007	7	18.33	27.44	17.59	12.71	14.58	15.25	9.6	6.72	3.09	10.98	8.9	13	0.0064853	0.0343126	DCLRE1C:NM_001033857:--649-0.64;DCLRE1C:NM_001033858:--649-0.64
chr10	16563117	16564487	1371	92	55.03	50.47	126.27	199.87	87.51	76.32	19.21	45.25	46.35	25.24	33.82	33	0.0039478	0.0343126	C1QL3:NM_001010908:--984-0.72
chr10	17745975	17746707	733	5	4.08	5.76	4.41	9.08	4.86	2.78	0	1.68	3.09	0	1.78	2	0.0064853	0.0343126	STAM:NR_037774:+-691-0.94;STAM:NR_037774:+-185-0.25
chr10	22293540	22294624	1085	11	65.17	60.68	74.84	61.78	72.94	84.6	42.06	31.85	29.87	52.66	44.5	78	0.037373	0.0499357	DNAJC1:NM_022365:--1085-1.00
chr10	22634854	22635690	837	16	90.65	90.99	115.93	134.42	35.64	90.16	26.4	35.21	41.2	72.39	24.92	55	0.016309	0.0367799	SPAG6:NM_012443:+-837-1.00;SPAG6:NM_172242:+-837-1.00;SPAG6:NM_001253854:+-837-1.00;SPAG6:NM_001253855:+-837-1.00;SPAG6:NM_001253854:+-837-1.00
chr10	23220091	23221070	980	7	5.1	8.64	7.35	0	0	0	12	8.4	2.06	10.95	8.9	9	0.024975	0.0411337	ARMC3:NM_001282745:+-646-0.66;ARMC3:NM_001282746:+-646-0.66;ARMC3:NM_173081:+-646-0.66;ARMC3:NM_001282747:+-598-0.61
chr10	23634243	23634921	679	8	34.63	11.53	20.54	21.79	22.68	13.87	14.4	10.08	4.12	6.59	0	11	0.010406	0.0343126	C10orf67:NM_153714:--679-1.00
chr10	25348882	25350064	1183	15	60.07	33.18	36.69	12.74	40.5	37.43	60.05	45.27	69.01	43.9	67.64	80	0.016309	0.0367799	ENKUR:NM_001270383:--267-0.23
chr10	25465801	25467008	1208	8	6.12	7.2	14.67	14.54	8.1	8.34	3.6	0	1.03	0	3.56	1	0.0039478	0.0343126	GPR158:NM_020752:+-549-0.45
chr10	26728676	26729922	1247	10	16.3	2.88	4.41	14.53	34.02	27.74	32.43	58.65	49.44	16.44	53.4	35	0.016309	0.0367799	APBB1IP:NM_019043:+-709-0.57;APBB1IP:NM_019043:+-1107-0.89
chr10	27800424	27801175	752	5	29.52	41.89	22.01	18.17	24.3	16.65	16.83	16.77	13.39	14.27	23.14	15	0.037373	0.0499357	RAB18:NR_046172:+-436-0.58
chr10	28035208	28037266	2059	44	87.6	196.42	249.5	492.38	102.06	115.1	44.4	53.71	75.19	94.37	53.4	35	0.0064853	0.0343126	MKX:NM_001242702:--1571-0.76;MKX:NM_173576:--1571-0.76
chr10	38267411	38267959	549	8	27.48	38.99	64.56	23.6	47.01	38.86	20.4	20.11	12.36	19.74	42.72	17	0.024975	0.0411337	ZNF25:NM_145011:--43-0.08
chr10	38503618	38504318	701	5	12.21	8.66	1.47	3.64	11.34	6.94	7.2	20.11	13.39	8.78	16.02	13	0.037373	0.0499357	LOC100129055:NR_024524:+-701-1.00
chr10	38653485	38653996	512	5	13.22	14.44	17.6	14.53	11.34	18.03	10.8	6.72	0	8.76	14.24	6	0.010406	0.0343126	HSD17B7P2:NR_003086:+-512-1.00
chr10	43763478	43764067	590	5	3.06	2.88	7.34	3.64	3.24	1.39	7.2	10.06	4.12	8.77	5.34	4	0.024975	0.0411337	RASGEF1A:NM_145313:--590-1.00
chr10	44341066	44341523	458	6	5.1	4.32	8.82	0	1.62	8.34	4.8	15.08	10.3	10.96	8.9	15	0.016309	0.0367799	LINC00619:NR_033923:+-458-1.00;LINC00619:NR_033923:+-458-1.00
chr10	44442186	44442982	797	6	27.5	11.55	19.08	14.53	14.58	22.2	42.03	25.13	28.84	25.23	26.7	29	0.016309	0.0367799	LINC00841:NR_033846:+-797-1.00
chr10	44460687	44462577	1891	20	34.63	44.76	32.27	36.36	40.5	56.87	61.26	65.38	57.68	44.99	94.34	73	0.0064853	0.0343126	LINC00841:NR_033846:+-1891-1.00;LINC00841:NR_033846:+-916-0.48
chr10	45799648	45801334	1687	18	124.23	86.66	86.57	61.76	82.62	97.09	180.22	164.24	120.51	151.42	174.44	149	0.0064853	0.0343126	OR13A1:NM_001004297:--1687-1.00
chr10	46030633	46031098	466	5	11.19	18.76	11.72	5.46	11.34	15.25	6	6.72	5.15	4.4	5.34	10	0.016309	0.0367799	MARCH8:NM_001002265:--105-0.23;MARCH8:NM_001002266:--105-0.23;MARCH8:NM_001282866:--105-0.23;MARCH8:NM_145021:--105-0.23;MARCH8:NM_001002266:--466-1.00;MARCH8:NM_001282866:--466-1.00
chr10	50531049	50531955	907	14	49.89	28.87	92.44	34.51	68.08	31.91	54.08	164.24	205.04	88.87	119.26	57	0.037373	0.0499357	C10orf71:NM_001135196:+-907-1.00
chr10	52221483	52222260	778	5	1.02	2.88	5.87	3.64	4.86	5.56	6	6.72	9.27	4.4	7.12	11	0.016309	0.0367799	SGMS1:NM_147156:--778-1.00
chr10	60937780	60938923	1144	9	5.1	5.76	2.94	0	6.48	16.64	13.2	20.12	10.3	8.76	14.24	13	0.037373	0.0499357	PHYHIPL:NM_032439:+-834-0.73;PHYHIPL:NM_001143774:+-1144-1.00
chr10	61120600	61121531	932	7	24.44	40.43	33.74	16.35	37.26	52.71	24.04	18.44	12.36	15.35	8.9	10	0.010406	0.0343126	FAM13C:NM_001166698:--932-1.00
chr10	61900413	61902394	1982	21	47.85	54.86	42.53	27.27	38.88	63.81	63.68	63.72	84.46	50.49	58.74	132	0.037373	0.0499357	ANK3:NM_001149:--1982-1.00
chr10	63212249	63214488	2240	73	230.17	137.12	221.59	448.77	132.84	122.11	46.8	28.56	28.84	107.43	21.36	37	0.0039478	0.0343126	TMEM26:NM_178505:--1781-0.80
chr10	66586436	66587535	1100	5	14.26	8.66	5.86	7.26	8.1	8.32	18.02	20.11	15.45	10.98	12.46	19	0.010406	0.0343126	ANXA2P3:NR_001446:+-1100-1.00
chr10	69455916	69456628	713	6	3.06	1.44	2.94	0	1.62	1.39	8.4	8.4	6.18	2.2	5.34	11	0.010406	0.0343126	CTNNA3:NM_013266:--713-1.00
chr10	69796912	69797490	579	9	44.81	62.12	71.9	45.42	51.84	30.52	39.66	26.81	13.39	37.32	24.92	13	0.010406	0.0343126	HERC4:NM_001278186:--65-0.11
chr10	69864787	69865487	701	5	5.09	13	13.2	9.08	8.1	11.1	7.2	6.7	4.12	4.39	5.34	7	0.024975	0.0411337	MYPN:NM_001256267:+-48-0.07;MYPN:NR_045662:+-48-0.07
chr10	69935097	69936045	949	11	26.47	28.85	19.07	21.79	19.44	37.48	39.64	53.64	42.23	23.05	28.48	55	0.037373	0.0499357	MYPN:NR_045662:+-949-1.00;MYPN:NR_045663:+-949-1.00;MYPN:NR_045662:+-949-1.00
chr10	70093263	70094114	852	8	3.06	0	1.47	0	0	0	6	1.68	5.15	3.3	7.12	1	0.016309	0.0367799	HNRNPH3:NM_012207:+-711-0.83;HNRNPH3:NM_021644:+-711-0.83;PBLD:NM_001033083:--852-1.00;PBLD:NM_022129:--852-1.00
chr10	70526493	70528185	1693	17	68.24	98.22	70.41	47.27	84.28	80.44	36	51.99	28.84	51.54	49.84	53	0.024975	0.0411337	CCAR1:NR_104262:+-1344-0.79
chr10	70718428	70718981	554	7	30.54	60.67	32.27	61.77	37.26	58.26	31.26	35.21	12.36	25.24	28.48	31	0.024975	0.0411337	DDX21:NM_001256910:+-77-0.14
chr10	70980067	70981204	1138	25	192.47	72.19	93.9	34.54	124.76	48.56	174.2	236.27	140.08	173.37	279.46	96	0.037373	0.0499357	HKDC1:NM_025130:+-1138-1.00
chr10	71031390	71032756	1367	12	29.53	31.75	29.33	16.35	32.4	34.67	14.4	23.49	7.21	13.17	21.36	17	0.016309	0.0367799	HK1:NM_033497:+-475-0.35;HK1:NM_033498:+-475-0.35;HK1:NM_033500:+-475-0.35
chr10	81843711	81844107	397	7	75.35	18.78	17.59	10.92	11.34	11.11	6	1.68	0	20.84	1.78	3	0.037373	0.0499357	TMEM254:NR_072984:+-250-0.63;TMEM254:NR_072985:+-250-0.63;TMEM254:NR_072986:+-250-0.63;TMEM254:NR_072987:+-250-0.63
chr10	83635876	83637420	1545	32	28.54	44.73	55.8	112.63	48.6	49.97	33.6	28.52	13.39	24.18	14.24	24	0.0064853	0.0343126	NRG3:NM_001010848:+-1221-0.79;NRG3:NM_001165972:+-1221-0.79;NRG3:NM_001165973:+-205-0.13
chr10	83638969	83639668	700	6	8.14	12.99	7.33	0	4.86	8.32	20.42	18.44	16.48	14.27	12.46	18	0.0064853	0.0343126	NRG3:NM_001165973:+-700-1.00
chr10	87339172	87340260	1089	8	4.08	17.33	10.28	3.64	8.1	8.34	22.82	15.1	18.54	8.78	19.58	34	0.016309	0.0367799	GRID1-AS1:NR_038986:+-484-0.44;GRID1-AS1:NR_038986:+-1089-1.00
chr10	88913004	88913723	720	6	14.26	12.98	16.12	16.35	11.34	13.87	8.4	11.75	0	6.59	7.12	14	0.024975	0.0411337	FAM35A:NM_019054:+-108-0.15
chr10	90752494	90753543	1050	8	20.36	18.78	8.82	12.71	19.44	38.83	19.22	1.68	4.12	4.4	8.9	11	0.037373	0.0499357	FAS:NM_000043:+-140-0.13;FAS:NM_152871:+-140-0.13;FAS:NM_152872:+-140-0.13;FAS:NR_028033:+-170-0.16;FAS:NR_028034:+-170-0.16;FAS:NR_028035:+-170-0.16;FAS:NR_028036:+-170-0.16;ACTA2:NM_001141945:--654-0.62
chr10	94180120	94182037	1918	55	93.69	88.06	274.45	236.18	129.6	213.65	42.01	53.67	90.64	57.1	49.84	36	0.0064853	0.0343126	MARK2P9:NR_038243:+-1244-0.65
chr10	94834429	94836819	2391	96	354.35	183.28	248.13	828.38	178.25	274.62	50.4	57.02	28.84	106.49	28.48	39	0.0039478	0.0343126	CYP26A1:NM_057157:+-1163-0.49;CYP26A1:NM_000783:+-1263-0.53;CYP26A1:NM_057157:+-1654-0.69
chr10	96443216	96444045	830	8	10.18	11.53	7.35	9.1	14.58	19.42	21.63	13.41	19.57	18.64	23.14	27	0.016309	0.0367799	CYP2C18:NM_000772:+-830-1.00;CYP2C18:NM_001128925:+-830-1.00
chr10	97758752	97759685	934	6	48.87	51.99	52.81	38.17	51.87	44.39	26.45	41.9	7.21	35.09	30.26	39	0.010406	0.0343126	CC2D2B:NM_001001732:+-216-0.23;CC2D2B:NM_001159747:+-216-0.23
chr10	98112547	98113816	1270	9	5.1	5.76	5.88	0	8.1	5.56	6	10.08	9.27	9.88	12.46	13	0.0064853	0.0343126	OPALIN:NM_001284326:--621-0.49;OPALIN:NM_001284327:--621-0.49;OPALIN:NM_001040103:--1075-0.85;OPALIN:NM_001284323:--1075-0.85;OPALIN:NM_001284324:--1075-0.85;OPALIN:NM_001284322:--1032-0.81
chr10	98116513	98118371	1859	17	23.44	30.31	35.19	21.84	29.16	41.61	49.26	65.35	56.65	45.01	76.54	41	0.0064853	0.0343126	OPALIN:NM_001040103:--535-0.29;OPALIN:NM_001284322:--535-0.29;OPALIN:NM_001284323:--535-0.29;OPALIN:NM_001284324:--535-0.29;OPALIN:NM_001284326:--535-0.29;OPALIN:NM_001284327:--535-0.29;OPALIN:NM_001284323:--1859-1.00;OPALIN:NM_001284324:--1859-1.00;OPALIN:NM_001284326:--1859-1.00;OPALIN:NM_001284327:--1859-1.00
chr10	100997135	100998347	1213	9	3.06	2.88	1.47	3.64	6.48	2.78	9.6	11.75	5.15	5.5	16.02	10	0.010406	0.0343126	HPSE2:NM_001166244:--498-0.41;HPSE2:NM_001166245:--498-0.41;HPSE2:NM_001166246:--498-0.41;HPSE2:NM_021828:--498-0.41
chr10	101541537	101542189	653	6	11.2	10.1	8.8	3.64	14.58	8.34	18.02	11.74	13.39	18.64	17.8	32	0.010406	0.0343126	ABCC2:NM_000392:+-89-0.14
chr10	101720335	101721124	790	7	16.29	27.44	24.96	10.89	25.92	24.96	8.4	15.11	7.21	10.98	17.8	11	0.037373	0.0499357	DNMBP-AS1:NR_024130:+-421-0.53
chr10	102224358	102225412	1055	5	0	1.44	0	1.82	0	1.39	4.8	3.36	3.09	2.2	1.78	4	0.0064853	0.0343126	WNT8B:NM_003393:+-568-0.54
chr10	103801595	103802547	953	6	10.19	21.67	17.59	10.91	11.34	9.72	8.4	5.03	4.12	6.59	14.24	3	0.024975	0.0411337	C10orf76:NM_024541:--288-0.30
chr10	106401783	106403825	2043	95	379.94	202.07	387.39	971.99	121.5	174.83	70.8	52.02	96.82	198.55	65.86	73	0.010406	0.0343126	SORCS3:NM_014978:+-1303-0.64
chr10	110931613	110932705	1093	6	17.31	8.67	13.2	3.64	17.82	11.09	24.03	16.77	18.54	18.65	21.36	41	0.010406	0.0343126	RNU6-53P:NR_046928:+-815-0.75;RNU6-53P:NR_046928:+-830-0.76
chr10	115516053	115516599	547	7	53.97	69.35	61.62	36.33	63.22	56.86	28.83	55.31	12.36	36.22	21.36	28	0.010406	0.0343126	PLEKHS1:NM_024889:+-547-1.00;PLEKHS1:NM_001193434:+-547-1.00;PLEKHS1:NM_001193435:+-547-1.00
chr10	116883442	116884365	924	6	3.06	1.44	0	3.64	3.24	6.94	7.2	10.05	4.12	3.3	5.34	11	0.024975	0.0411337	ATRNL1:NR_074088:+-135-0.15
chr10	118084676	118086704	2029	20	107.94	37.55	61.6	30.92	69.68	83.23	129.74	95.52	143.2	115.19	121.04	98	0.010406	0.0343126	CCDC172:NM_198515:+-1450-0.71;CCDC172:NM_198515:+-1848-0.91
chr10	122358296	122359759	1464	23	48.87	57.75	46.93	27.25	56.7	29.14	81.65	68.72	118.45	74.63	62.3	62	0.0039478	0.0343126	C10orf85:NR_103717:+-625-0.43
chr10	124524495	124525802	1308	9	14.26	5.77	13.21	14.54	11.35	29.14	34.83	21.79	22.66	20.85	23.14	30	0.024975	0.0411337	FLJ46361:NR_003570:+-1308-1.00;FLJ46361:NR_003570:+-417-0.32
chr10	125427635	125430055	2421	23	22.39	15.86	10.29	16.38	30.78	12.51	37.24	55.33	49.44	40.62	69.42	47	0.0039478	0.0343126	GPR26:NM_153442:+-289-0.12
chr10	127374822	127376131	1310	22	99.79	163.25	105.65	56.32	102.1	142.91	178.99	182.63	204.98	128.35	186.9	175	0.010406	0.0343126	LOC283038:NR_033848:+-1310-1.00
chr10	129349086	129350017	932	13	14.28	23.11	10.28	14.54	25.92	22.2	27.6	38.57	27.81	13.18	53.4	46	0.037373	0.0499357	NPS:NM_001030013:+-547-0.59
chr11	4609861	4610536	676	6	24.43	5.76	27.89	10.92	16.2	24.97	51.65	43.57	33.99	23.04	39.16	44	0.016309	0.0367799	OR52I2:NM_001005170:+-182-0.27
chr11	4664657	4665613	957	8	16.3	12.97	14.67	16.35	19.44	11.1	36.04	35.2	29.87	15.36	39.16	48	0.016309	0.0367799	OR51E1:NM_152430:+-854-0.89
chr11	4674485	4675055	571	11	45.8	78	80.69	79.92	77.78	97.11	114.11	120.63	108.15	55.97	110.36	117	0.037373	0.0499357	OR51E1:NM_152430:+-571-1.00
chr11	5009450	5009941	492	6	12.21	8.65	19.06	7.28	8.1	9.7	22.83	21.8	16.48	15.35	14.24	30	0.016309	0.0367799	MMP26:NM_021801:+-492-1.00
chr11	5249528	5250656	1129	8	4.08	4.32	1.47	3.64	4.86	2.78	13.2	6.71	6.18	3.3	7.12	6	0.024975	0.0411337	HBB:NM_000518:--774-0.69
chr11	5292682	5293456	775	5	10.18	8.66	13.21	14.54	4.86	9.71	21.62	21.79	18.54	15.36	17.8	21	0.0039478	0.0343126	HBE1:NM_005330:--692-0.89
chr11	5346001	5346556	556	7	62.13	25.99	36.68	32.7	48.63	41.62	126.13	80.43	87.57	80.09	94.34	128	0.0039478	0.0343126	OR51B2:NM_033180:--556-1.00
chr11	5364174	5365752	1579	16	25.46	17.32	16.14	10.92	21.06	18.03	39.65	35.22	33.99	23.03	46.28	29	0.0064853	0.0343126	OR51B5:NM_001005567:--1394-0.88
chr11	5443480	5444619	1140	18	28.51	40.41	63.09	47.25	74.52	63.81	67.29	83.77	97.85	95.45	74.76	143	0.0064853	0.0343126	OR51Q1:NM_001004757:+-1140-1.00
chr11	5475385	5476152	768	11	65.16	46.23	61.6	21.8	58.32	79.07	138.14	113.94	84.46	57.06	137.06	159	0.024975	0.0411337	OR51I2:NM_001004754:+-768-1.00
chr11	5799300	5800141	842	7	63.13	56.33	44.01	25.43	50.26	73.52	124.93	78.75	72.1	75.7	83.66	96	0.0064853	0.0343126	OR52N5:NM_001001922:--745-0.88
chr11	6007143	6008246	1104	13	43.81	65.01	54.31	41.79	69.7	52.71	81.67	70.37	72.1	65.81	64.08	97	0.016309	0.0367799	OR52L1:NM_001005173:--532-0.48
chr11	6048455	6049230	776	10	20.38	20.2	11.76	19.99	11.34	5.56	28.81	16.79	25.75	23.01	33.82	35	0.016309	0.0367799	OR56A1:NM_001001917:--760-0.98
chr11	6898539	6899606	1068	8	19.34	27.43	35.21	10.92	27.54	9.73	32.45	55.29	38.11	21.95	49.84	47	0.024975	0.0411337	OR10A4:NM_207186:+-1068-1.00
chr11	7870043	7872380	2338	29	206.72	144.41	233.3	132.65	210.7	224.72	242.64	258.02	244.12	232.57	277.68	304	0.0064853	0.0343126	OR5E1P:NR_027711:+-1763-0.75
chr11	7985014	7986828	1815	19	48.88	30.29	82.15	38.14	45.36	38.85	48.06	87.14	80.34	55.99	89	74	0.037373	0.0499357	NLRP10:NM_176821:--1815-1.00
chr11	9831122	9832269	1148	15	87.55	122.78	82.15	119.88	90.75	76.28	66.05	67.04	46.35	86.66	78.32	53	0.016309	0.0367799	SBF2-AS1:NR_036485:+-1148-1.00
chr11	18290118	18290747	630	9	49.9	72.21	76.3	30.89	53.46	45.79	20.4	30.16	13.39	41.72	46.28	22	0.016309	0.0367799	SAA1:NM_000331:+-317-0.50;SAA1:NM_001178006:+-317-0.50;SAA1:NM_199161:+-317-0.50
chr11	19735780	19737834	2055	42	59.12	88.12	104.21	121.72	118.26	37.51	36	21.84	42.23	35.09	24.92	34	0.0064853	0.0343126	NAV2:NM_001244963:+-1462-0.71;NAV2:NM_145117:+-1462-0.71;NAV2:NM_182964:+-1462-0.71
chr11	22360177	22361145	969	8	9.17	12.99	19.06	38.16	35.64	23.58	1.2	8.4	10.3	5.49	5.34	12	0.010406	0.0343126	SLC17A6:NM_020346:+-969-1.00
chr11	24518051	24520523	2473	85	246.48	190.57	289.09	701.33	129.6	106.86	61.2	31.92	42.23	97.73	65.86	70	0.0039478	0.0343126	LUZP2:NM_001009909:+-2235-0.90;LUZP2:NM_001252010:+-2235-0.90;LUZP2:NM_001252008:+-2173-0.88
chr11	24760155	24762322	2168	21	34.63	31.76	32.25	14.56	46.98	40.21	74.48	56.99	73.13	51.57	67.64	109	0.0039478	0.0343126	LUZP2:NM_001252008:+-1619-0.75
chr11	27659094	27661223	2130	20	28.52	40.43	32.29	5.46	24.3	36.07	64.85	58.68	48.41	46.1	58.74	89	0.0039478	0.0343126	BDNF-AS:NR_002832:+-172-0.08;BDNF-AS:NR_033312:+-172-0.08;BDNF-AS:NR_033313:+-172-0.08;BDNF-AS:NR_033314:+-172-0.08;BDNF-AS:NR_033315:+-172-0.08
chr11	27743664	27745361	1698	80	132.32	236.83	225.97	883.04	288.45	63.83	22.8	25.2	23.69	64.76	46.28	30	0.0064853	0.0343126	BDNF:NM_001143805:--663-0.39;BDNF:NM_001143806:--663-0.39;BDNF:NM_170732:--663-0.39;BDNF:NM_170731:--1698-1.00
chr11	30033507	30035779	2273	29	231.16	102.54	126.21	130.82	147.48	94.36	228.25	216.16	249.32	273.15	176.22	258	0.016309	0.0367799	KCNA4:NM_002233:--1273-0.56
chr11	33307386	33308084	699	7	12.21	24.55	19.07	21.81	21.06	22.2	15.61	11.73	7.21	17.55	10.68	18	0.016309	0.0367799	HIPK3:NM_001048200:+-625-0.89;HIPK3:NM_001278162:+-625-0.89;HIPK3:NM_001278163:+-625-0.89;HIPK3:NM_005734:+-625-0.89
chr11	33902214	33903588	1375	19	102.87	83.76	90.97	112.65	95.64	83.21	175.37	167.55	161.71	162.34	211.82	190	0.0039478	0.0343126	LMO2:NM_005574:--656-0.48
chr11	34461383	34462034	652	5	3.06	4.32	1.47	7.28	6.48	4.17	1.2	0	3.09	2.2	1.78	0	0.024975	0.0411337	CAT:NM_001752:+-652-1.00
chr11	40955838	40956533	696	7	12.22	5.78	16.13	10.92	16.2	2.78	18	28.5	17.51	15.36	16.02	32	0.024975	0.0411337	LRRC4C:NM_001258419:--696-1.00
chr11	43348011	43348714	704	5	7.14	23.11	19.08	14.53	8.1	13.87	7.2	0	4.12	4.4	3.56	11	0.016309	0.0367799	API5:NR_024625:+-704-1.00
chr11	44973169	44974275	1107	10	15.26	34.64	32.28	18.16	29.16	22.2	8.4	11.73	6.18	12.06	14.24	16	0.0064853	0.0343126	TP53I11:NM_001258320:--591-0.53;TP53I11:NM_001258323:--1107-1.00;TP53I11:NM_006034:--1107-1.00;TP53I11:NM_001258321:--1107-1.00;TP53I11:NM_001258322:--1107-1.00;TP53I11:NM_001258324:--1107-1.00
chr11	57194053	57196303	2251	67	143.58	164.66	300.79	243.5	273.88	155.38	109.32	204.44	118.45	121.84	133.5	130	0.016309	0.0367799	SLC43A3:NM_014096:--1773-0.79;SLC43A3:NM_017611:--1773-0.79;SLC43A3:NM_199329:--1773-0.79;SLC43A3:NM_001278201:--1810-0.80;SLC43A3:NM_001278206:--1810-0.80;SLC43A3:NM_001278201:--2073-0.92;SLC43A3:NM_001278206:--2073-0.92;SLC43A3:NM_014096:--2073-0.92;SLC43A3:NM_017611:--2073-0.92;SLC43A3:NM_199329:--2073-0.92;SLC43A3:NM_014096:--2244-1.00;SLC43A3:NM_001278201:--2183-0.97;SLC43A3:NM_001278206:--2…
chr11	60166884	60168469	1586	13	27.49	8.64	26.4	30.88	16.2	31.9	50.46	46.93	41.2	32.92	39.16	70	0.0039478	0.0343126	MS4A14:NR_049731:+-570-0.36;MS4A14:NR_049732:+-570-0.36;MS4A14:NR_049733:+-570-0.36;MS4A14:NR_049734:+-570-0.36;MS4A14:NR_049732:+-1043-0.66;MS4A14:NR_049734:+-1043-0.66
chr11	61383148	61383637	490	5	1.02	8.66	7.35	3.64	4.86	6.95	3.6	3.36	1.03	4.4	0	1	0.037373	0.0499357	RPLP0P2:NR_002775:+-490-1.00
chr11	61720315	61720926	612	7	23.4	46.21	44.04	23.61	30.78	33.29	16.8	20.1	24.72	17.55	24.92	8	0.024975	0.0411337	BEST1:NM_004183:+-612-1.00
chr11	62471583	62472811	1229	12	28.49	30.31	29.36	32.71	30.78	27.75	25.2	20.15	15.45	23.03	21.36	25	0.0039478	0.0343126	BSCL2:NM_001130702:--223-0.18;BSCL2:NM_032667:--223-0.18
chr11	62913676	62914407	732	6	5.1	2.88	2.94	5.46	3.24	9.71	8.4	8.38	8.24	5.48	10.68	18	0.024975	0.0411337	SLC22A24:NM_001136506:--18-0.02
chr11	63304751	63305290	540	7	2.04	2.88	4.41	9.1	6.48	4.17	2.4	0	0	0	0	2	0.0064853	0.0343126	RARRES3:NM_004585:+-540-1.00
chr11	64220487	64221452	966	9	14.25	10.08	17.6	10.91	19.44	16.65	18.02	25.15	40.17	23.04	28.48	23	0.0064853	0.0343126	LOC100996455:NR_073177:+-642-0.66
chr11	66585058	66585876	819	9	15.27	40.43	30.81	23.6	25.92	45.78	14.4	15.11	11.33	7.69	7.12	27	0.016309	0.0367799	C11orf80:NR_048553:+-613-0.75
chr11	67011113	67011582	470	7	27.49	57.78	55.74	29.06	46.98	13.85	22.81	21.79	16.48	16.44	24.92	9	0.037373	0.0499357	KDM2A:NR_027473:+-470-1.00
chr11	74172425	74173518	1094	13	80.46	106.92	117.4	89.03	115.09	83.22	50.47	45.25	46.35	47.18	108.58	34	0.024975	0.0411337	KCNE3:NM_005472:--871-0.80
chr11	74302710	74305043	2334	82	59.08	31.76	35.19	50.93	46.98	44.4	66.06	65.38	114.33	63.7	101.46	78	0.0039478	0.0343126	POLD3:NM_006591:+-1841-0.79;POLD3:NR_046409:+-1781-0.76;POLD3:NR_046410:+-1462-0.63;POLD3:NR_046409:+-383-0.16;POLD3:NR_046410:+-383-0.16
chr11	76843620	76845044	1425	17	65.19	111.22	104.19	58.15	115.1	58.24	25.2	102.22	29.87	28.5	48.06	50	0.016309	0.0367799	MYO7A:NM_000260:+-61-0.04;MYO7A:NM_001127179:+-61-0.04;MYO7A:NM_001127180:+-61-0.04
chr11	82744164	82744998	835	8	23.42	33.21	41.08	32.7	35.64	38.86	15.6	18.45	5.15	15.35	17.8	24	0.0064853	0.0343126	RAB30:NM_014488:--185-0.22
chr11	83344258	83345369	1112	15	57.01	41.87	42.5	29.09	46.98	42.96	114.13	67.01	78.28	73.49	81.88	105	0.0039478	0.0343126	DLG2:NM_001142702:--1112-1.00
chr11	83392652	83394074	1423	16	29.54	21.64	35.19	21.8	25.92	29.13	37.22	48.61	75.19	32.91	35.6	56	0.0064853	0.0343126	DLG2:NM_001142702:--1107-0.78
chr11	86783567	86784114	548	5	33.61	43.34	36.69	27.25	42.16	40.22	36.05	21.78	9.27	19.75	26.7	29	0.016309	0.0367799	TMEM135:NR_033149:+-548-1.00
chr11	88258539	88259324	786	6	8.16	5.76	5.88	1.82	6.48	11.09	7.2	13.41	10.3	9.86	24.92	29	0.024975	0.0411337	GRM5-AS1:NR_049724:+-684-0.87
chr11	88796227	88797435	1209	35	58.04	111.18	79.22	319.73	58.32	31.94	37.2	38.59	8.24	48.26	35.6	20	0.024975	0.0411337	GRM5:NM_000842:--1120-0.93
chr11	88911467	88912436	970	7	8.16	0	2.94	5.46	6.48	2.78	14.4	11.74	13.39	8.78	3.56	16	0.016309	0.0367799	TYR:NM_000372:+-970-1.00
chr11	89224882	89225904	1023	11	9.18	21.66	27.87	9.1	9.72	22.18	25.2	73.72	41.2	24.15	35.6	65	0.010406	0.0343126	NOX4:NM_001143837:--840-0.82;NOX4:NM_001143836:--1023-1.00;NOX4:NM_016931:--1023-1.00;NOX4:NM_001143837:--1018-1.00
chr11	89231660	89232172	513	7	21.39	15.88	13.2	10.92	21.06	22.19	49.24	35.19	39.14	17.55	28.48	40	0.016309	0.0367799	NOX4:NM_001143837:--513-1.00
chr11	93754223	93755157	935	10	58.03	18.76	33.75	9.1	19.44	15.26	55.26	51.94	65.92	69.12	64.08	58	0.016309	0.0367799	HEPHL1:NM_001098672:+-935-1.00
chr11	94134938	94135706	769	12	46.84	170.46	173.15	274.34	97.27	119.3	30	40.25	53.56	70.22	46.28	87	0.016309	0.0367799	GPR83:NM_016540:--769-1.00
chr11	94279194	94280121	928	9	7.14	1.44	5.88	0	0	8.33	8.4	10.08	14.42	6.6	8.9	19	0.010406	0.0343126	FUT4:NM_002033:+-106-0.11
chr11	94502263	94504419	2157	61	268.76	174.73	324.17	336.16	163.62	113.76	97.27	75.43	73.13	122.8	145.96	146	0.016309	0.0367799	AMOTL1:NM_130847:+-1415-0.66
chr11	94924617	94925782	1166	6	16.28	27.44	17.59	23.61	21.06	18.02	14.4	8.4	9.27	13.16	8.9	13	0.0039478	0.0343126	SESN3:NM_001271594:--1166-1.00
chr11	101000886	101002045	1160	8	4.08	7.2	2.94	0	1.62	4.17	6	11.73	13.39	4.39	5.34	9	0.016309	0.0367799	PGR:NM_001202474:--909-0.78;PGR:NM_001271161:--909-0.78;PGR:NM_001271162:--1160-1.00;PGR:NM_000926:--1160-1.00;LOC101054525:NR_073144:+-1160-1.00;LOC101054525:NR_073144:+-1033-0.89
chr11	102190012	102190687	676	8	39.71	53.45	51.36	39.97	48.6	47.16	24.01	43.57	22.66	16.44	24.92	32	0.010406	0.0343126	BIRC3:NM_001165:+-291-0.43;BIRC3:NM_182962:+-291-0.43
chr11	102980992	102981569	578	6	19.32	20.23	24.93	43.61	25.92	16.63	10.81	11.75	3.09	6.58	14.24	17	0.0064853	0.0343126	DYNC2H1:NM_001080463:+-578-1.00;DYNC2H1:NM_001377:+-578-1.00
chr11	103719439	103720321	883	7	25.45	12.99	11.74	18.16	22.68	24.98	36.04	38.54	23.69	31.82	35.6	55	0.010406	0.0343126	MIR4693:NR_039842:+-114-0.13
chr11	103908727	103909910	1184	6	13.23	14.45	8.8	7.27	8.1	11.1	18.02	21.8	46.35	10.97	24.92	28	0.016309	0.0367799	DDI1:NM_001001711:+-824-0.70
chr11	105481322	105483017	1696	43	126.24	313.48	399.11	396.09	179.85	155.39	52.8	83.85	72.1	82.29	81.88	108	0.0039478	0.0343126	GRIA4:NM_000829:+-1696-1.00;GRIA4:NM_001077243:+-1696-1.00;GRIA4:NM_001077244:+-1696-1.00;GRIA4:NM_000829:+-1696-1.00;GRIA4:NM_001077243:+-1696-1.00;GRIA4:NM_001077244:+-1696-1.00;GRIA4:NM_001112812:+-1696-1.00;GRIA4:NR_046356:+-1696-1.00;GRIA4:NR_046356:+-357-0.21
chr11	105777259	105778066	808	7	8.16	5.76	8.81	7.28	11.34	12.47	22.83	28.49	27.81	23.05	19.58	27	0.0039478	0.0343126	GRIA4:NR_046356:+-769-0.95
chr11	105804490	105805585	1096	7	29.52	30.33	19.06	14.53	21.06	27.74	40.86	36.87	42.23	29.61	40.94	52	0.0064853	0.0343126	GRIA4:NR_046356:+-1096-1.00
chr11	105845158	105846010	853	8	53.97	52	44.02	27.24	64.84	84.62	98.52	130.71	76.22	65.83	126.38	133	0.010406	0.0343126	GRIA4:NR_046356:+-853-1.00
chr11	109964925	109965774	850	11	8.16	0	8.82	0	0	5.56	16.8	15.12	14.42	10.96	0	18	0.030639	0.0496844	ZC3H12C:NM_033390:+-850-1.00
chr11	110560473	110561282	810	5	6.12	8.66	5.88	7.28	9.72	13.87	19.23	13.41	16.48	8.77	19.58	27	0.016309	0.0367799	ARHGAP20:NM_001258417:--431-0.53;ARHGAP20:NM_001258418:--431-0.53;ARHGAP20:NM_001258416:--21-0.03
chr11	110583824	110585267	1444	31	37.71	18.72	158.53	176.23	66.42	117.89	20.4	16.8	32.96	16.46	21.36	44	0.037373	0.0499357	ARHGAP20:NM_001258415:--950-0.66;ARHGAP20:NM_020809:--1323-0.92;ARHGAP20:NM_001258417:--1444-1.00;ARHGAP20:NM_020809:--1444-1.00;ARHGAP20:NM_001258416:--1444-1.00;ARHGAP20:NM_001258418:--1444-1.00
chr11	111412138	111413305	1168	32	98.75	132.83	143.82	288.83	118.26	63.81	10.8	18.47	38.11	20.88	14.24	13	0.0039478	0.0343126	LAYN:NM_001258390:+-1168-1.00;LAYN:NM_178834:+-1168-1.00;LAYN:NM_001258391:+-1168-1.00
chr11	111950558	111951134	577	6	13.24	20.2	27.87	16.36	17.82	15.26	7.2	8.4	12.36	8.78	19.58	7	0.024975	0.0411337	C11orf57:NR_103469:+-482-0.84;C11orf57:NR_103469:+-353-0.61
chr11	112040566	112041210	645	5	10.18	4.32	10.26	9.09	4.86	8.32	4.8	0	4.12	5.5	1.78	7	0.037373	0.0499357	TEX12:NM_031275:+-645-1.00
chr11	113854547	113855059	513	5	17.3	7.2	13.19	14.52	22.68	33.3	22.83	45.23	30.9	35.11	30.26	47	0.016309	0.0367799	HTR3A:NR_046363:+-513-1.00
chr11	118281874	118282447	574	5	15.26	28.88	27.88	27.26	27.54	11.08	14.4	8.39	2.06	13.16	10.68	16	0.024975	0.0411337	ATP5L:NR_033759:+-574-1.00
chr11	118308977	118310284	1308	18	38.69	12.96	7.35	99.9	16.2	49.97	3.6	0	5.15	13.2	7.12	5	0.010406	0.0343126	KMT2A:NM_001197104:+-251-0.19;KMT2A:NM_005933:+-251-0.19
chr11	118870553	118871283	731	12	70.26	114.12	99.79	129	94.03	37.45	61.28	82.1	10.3	66.93	49.84	24	0.037373	0.0499357	CCDC84:NM_198489:+-355-0.49;CCDC84:NR_104049:+-475-0.65;CCDC84:NR_104050:+-475-0.65;CCDC84:NR_104051:+-475-0.65;CCDC84:NR_104049:+-731-1.00;CCDC84:NR_104050:+-731-1.00;CCDC84:NR_104051:+-731-1.00;CCDC84:NR_104049:+-731-1.00;CCDC84:NR_104050:+-731-1.00;CCDC84:NR_104051:+-731-1.00
chr11	118940483	118940988	506	6	9.17	18.78	16.14	18.16	12.96	18.02	7.2	6.71	3.09	7.69	12.46	11	0.010406	0.0343126	VPS11:NM_021729:+-52-0.10
chr11	118958046	118958716	671	6	32.6	27.43	29.34	38.14	24.3	15.26	31.23	41.89	63.87	40.59	55.18	40	0.010406	0.0343126	HMBS:NM_001024382:+-429-0.64;HMBS:NM_001024382:+-235-0.35;HMBS:NM_001258209:+-235-0.35
chr11	121986961	121988305	1345	9	34.63	11.53	23.48	16.34	17.82	26.37	64.86	41.88	74.16	26.33	44.5	59	0.010406	0.0343126	BLID:NM_001001786:--1345-1.00
chr11	125359238	125360330	1093	20	108.97	59.19	85.09	54.51	142.66	108.21	127.35	162.53	246.22	120.66	192.24	204	0.010406	0.0343126	FEZ1:NM_005103:--1093-1.00;FEZ1:NM_022549:--1093-1.00
chr11	125659316	125660444	1129	7	41.77	36.1	26.41	27.25	32.4	22.19	63.65	67.01	46.35	39.49	37.38	64	0.010406	0.0343126	PATE3:NM_001129883:+-731-0.65
chr11	125702165	125705066	2902	13	31.55	5.77	29.35	20	19.44	19.42	39.63	35.19	27.81	35.13	44.5	61	0.010406	0.0343126	PATE4:NM_001144874:+-2313-0.80
chr11	126098579	126099187	609	6	21.38	37.56	33.73	29.07	34.02	31.91	22.83	13.41	11.33	18.66	23.14	13	0.010406	0.0343126	FAM118B:NM_024556:+-500-0.82
chr11	126815062	126816162	1101	10	19.34	17.32	14.69	25.43	34.02	20.78	31.23	35.19	43.26	20.83	21.36	39	0.037373	0.0499357	KIRREL3-AS2:NR_046986:+-1101-1.00;KIRREL3-AS2:NR_046986:+-1101-1.00
chr11	129818518	129819361	844	7	9.18	10.1	11.73	16.34	8.1	12.48	7.2	0	6.18	5.5	12.46	3	0.024975	0.0411337	PRDM10:NM_199438:--844-1.00;PRDM10:NM_199439:--844-1.00
chr11	129996669	129997061	393	5	8.16	27.44	11.72	14.52	12.96	30.51	0	0	5.15	5.5	0	20	0.024975	0.0411337	APLP2:NR_024515:+-393-1.00;APLP2:NR_024516:+-393-1.00
chr11	133716408	133716916	509	6	7.14	5.76	8.79	3.64	16.2	15.26	16.82	11.73	22.66	16.46	23.14	33	0.010406	0.0343126	SPATA19:NM_174927:--509-1.00
chr12	373424	373965	542	5	6.11	5.77	10.27	9.08	6.48	13.87	18.01	15.1	25.75	14.26	12.46	25	0.0064853	0.0343126	SLC6A13:NM_001190997:--542-1.00;SLC6A13:NM_001243392:--542-1.00;SLC6A13:NM_016615:--542-1.00
chr12	5543004	5543748	745	15	53.93	92.44	195.16	72.67	118.32	70.76	42.02	30.21	40.17	40.57	42.72	60	0.0064853	0.0343126	NTF3:NM_001102654:+-487-0.65
chr12	7038112	7039366	1255	13	15.27	17.31	17.6	3.64	16.2	13.89	19.2	18.47	27.81	26.32	19.58	30	0.0039478	0.0343126	ATN1:NM_001940:+-1255-1.00
chr12	9143787	9144385	599	5	4.08	2.88	0	0	4.86	1.39	8.4	6.72	5.15	4.4	5.34	5	0.0064853	0.0343126	KLRG1:NM_005810:+-445-0.74
chr12	10574726	10575663	938	6	5.1	4.32	7.35	0	6.48	5.56	12	8.4	1.03	8.77	8.9	13	0.037373	0.0499357	KLRC3:NM_002261:--469-0.50;KLRC3:NM_007333:--469-0.50
chr12	11246826	11247275	450	7	23.4	67.9	26.4	21.78	30.78	31.91	10.8	46.92	4.12	19.74	10.68	16	0.037373	0.0499357	TAS2R43:NM_176884:--87-0.19
chr12	14926896	14929055	2160	110	49.92	54.82	33.75	78.12	85.9	55.47	46.81	38.58	30.9	31.84	28.48	27	0.010406	0.0343126	H2AFJ:NM_177925:+-2152-1.00;H2AFJ:NR_027716:+-1646-0.76
chr12	14953969	14954682	714	7	8.16	14.44	7.35	12.74	14.58	24.98	4.8	6.72	1.03	0	7.12	7	0.0039478	0.0343126	WBP11:NM_016312:--714-1.00
chr12	15475192	15477083	1892	80	123.21	98.1	7.35	252.54	30.78	40.23	3.6	3.36	13.39	22	1.78	2	0.010406	0.0343126	PTPRO:NM_002848:+-1892-1.00;PTPRO:NM_030667:+-1892-1.00
chr12	16498747	16499956	1210	14	87.58	102.56	83.63	43.59	123.21	55.48	70.87	38.53	25.75	41.68	32.04	56	0.024975	0.0411337	MGST1:NM_145792:+-339-0.28
chr12	18435035	18436053	1019	8	5.1	4.32	0	3.64	0	9.7	12	10.05	9.27	6.57	8.9	6	0.024975	0.0411337	PIK3C2G:NM_004570:+-1019-1.00
chr12	21488785	21489625	841	7	7.14	11.54	14.67	5.46	8.1	4.17	25.23	15.09	18.54	16.44	24.92	18	0.0039478	0.0343126	SLCO1A2:NM_134431:--841-1.00;SLCO1A2:NM_021094:--841-1.00
chr12	21678105	21679352	1248	6	11.2	27.43	11.75	10.91	17.82	22.21	33.63	21.79	22.66	28.52	35.6	41	0.016309	0.0367799	C12orf39:NM_030572:+-447-0.36
chr12	21680434	21681660	1227	61	110.98	8.64	1.47	76.4	27.54	30.58	1.2	0	15.45	0	7.12	4	0.024975	0.0411337	C12orf39:NM_030572:+-973-0.79
chr12	23738729	23740206	1478	18	206.73	174.8	184.86	125.36	260.96	177.52	297.89	221.17	251.4	241.35	256.32	318	0.024975	0.0411337	SOX5:NM_178010:--818-0.55
chr12	24430947	24432446	1500	8	8.16	10.08	11.74	1.82	12.96	12.49	15.6	13.42	21.63	19.74	14.24	20	0.0039478	0.0343126	SOX5:NM_001261414:--1300-0.87;SOX5:NM_152989:--1300-0.87
chr12	25101391	25103501	2111	73	118.27	463.66	400.64	412.4	269.08	198.36	48.04	68.78	64.89	36.23	58.74	69	0.0039478	0.0343126	BCAT1:NM_001178091:--1609-0.76;BCAT1:NM_001178092:--1609-0.76;BCAT1:NM_005504:--1609-0.76
chr12	25221678	25222683	1006	6	19.34	18.77	23.48	10.9	16.21	15.25	22.83	25.13	37.08	19.75	35.6	36	0.010406	0.0343126	LRMP:NM_001204126:+-843-0.84;LRMP:NM_001204127:+-843-0.84;LRMP:NM_006152:+-843-0.84
chr12	31452496	31453575	1080	13	39.72	83.78	66.01	27.24	38.88	47.15	26.4	30.18	17.51	34.04	23.14	29	0.016309	0.0367799	FAM60A:NM_001135811:--663-0.61;FAM60A:NM_001135812:--663-0.61;FAM60A:NM_021238:--663-0.61
chr12	40020229	40021479	1251	10	16.3	20.21	14.69	20	9.72	16.64	31.22	16.77	21.63	17.54	39.16	50	0.024975	0.0411337	C12orf40:NM_001031748:+-1251-1.00
chr12	45443917	45446371	2455	138	293.27	371.15	316.98	319.85	260.9	102.7	85.23	70.46	65.92	139.38	81.88	46	0.0064853	0.0343126	DBX2:NM_001004329:--1990-0.81
chr12	47579777	47581633	1857	11	13.23	46.19	26.41	21.81	22.68	19.42	14.4	3.36	10.3	13.15	14.24	14	0.016309	0.0367799	MIR4698:NR_039847:+-460-0.25
chr12	48578628	48580173	1546	19	53.97	80.86	92.47	109.01	97.26	72.14	18	73.74	39.14	52.68	46.28	50	0.010406	0.0343126	C12orf68:NM_001013635:+-1278-0.83
chr12	49933613	49934433	821	17	20.39	28.88	11.76	16.38	21.06	0	3.6	0	8.24	11	0	0	0.030639	0.0496844	KCNH3:NM_012284:+-821-1.00
chr12	53074257	53074942	686	5	19.35	5.76	10.26	12.71	19.44	13.87	33.63	20.11	18.54	20.84	16.02	27	0.024975	0.0411337	KRT1:NM_006121:--686-1.00
chr12	54956873	54957654	782	6	1.02	1.44	0	0	1.62	5.56	4.8	8.38	3.09	5.5	7.12	16	0.016309	0.0367799	PDE1B:NM_001165975:+-496-0.63
chr12	55376833	55377760	928	7	13.24	10.08	19.06	7.28	22.68	16.63	48.06	28.49	37.08	13.17	37.38	50	0.024975	0.0411337	TESPA1:NM_001098815:--790-0.85
chr12	55413805	55414425	621	14	18.36	69.32	76.3	63.61	53.46	38.82	24	11.76	22.66	13.2	23.14	33	0.024975	0.0411337	NEUROD4:NM_021191:+-621-1.00
chr12	57412269	57413087	819	6	10.18	15.89	10.27	10.9	14.58	11.09	8.4	10.07	5.15	5.49	3.56	10	0.0039478	0.0343126	TAC3:NM_001178054:--76-0.09;TAC3:NM_013251:--76-0.09
chr12	57445971	57447064	1094	12	82.48	102.57	120.32	90.82	118.36	65.22	45.64	77.09	32.96	80.08	65.86	22	0.016309	0.0367799	MYO1A:NM_001256041:--579-0.53
chr12	57827593	57828180	588	10	25.45	34.66	30.82	16.38	34.02	22.18	15.6	18.45	6.18	8.77	16.02	10	0.0064853	0.0343126	INHBC:NM_005538:+-12-0.02
chr12	62586032	62587431	1400	37	40.76	108.33	117.46	390.64	186.42	43.01	18	33.6	17.51	22	21.36	13	0.0039478	0.0343126	FAM19A2:NM_178539:--1312-0.94
chr12	63544860	63547153	2294	65	26.52	171.8	168.71	287.09	187.92	72.18	21.6	21.84	25.75	77.86	33.82	20	0.016309	0.0367799	AVPR1A:NM_000706:--1064-0.46
chr12	67942211	67942944	734	9	34.61	46.23	36.68	25.42	37.26	34.68	25.2	18.43	30.9	28.54	21.36	25	0.010406	0.0343126	LOC100507175:NR_103861:+-501-0.68
chr12	68647222	68648356	1135	12	48.88	49.09	60.16	38.15	29.16	63.8	62.47	73.75	89.61	66.92	89	103	0.0064853	0.0343126	IL22:NM_020525:--1135-1.00
chr12	70087995	70089040	1046	7	47.85	8.64	48.42	9.1	38.9	22.2	90.11	70.37	57.68	48.26	80.1	102	0.0064853	0.0343126	BEST3:NM_001282613:--1046-1.00;BEST3:NM_001282615:--1046-1.00;BEST3:NM_001282616:--1046-1.00;BEST3:NM_001282616:--1046-1.00
chr12	72150213	72150689	477	5	2.04	7.21	5.88	7.28	8.1	6.95	0	0	4.12	4.4	0	4	0.016309	0.0367799	RAB21:NM_014999:+-477-1.00
chr12	72332678	72333596	919	15	7.14	17.32	7.35	12.73	4.86	8.34	14.4	18.48	20.6	9.9	24.92	24	0.016309	0.0367799	TPH2:NM_173353:+-919-1.00
chr12	74933395	74934427	1033	10	16.28	63.57	54.3	29.08	35.64	22.2	19.2	11.75	8.24	14.26	14.24	34	0.024975	0.0411337	ATXN7L3B:NM_001136262:+-498-0.48
chr12	75601721	75602379	659	15	73.32	147.36	104.17	152.62	84.24	19.44	25.21	36.91	30.9	32.86	8.9	9	0.024975	0.0411337	KCNC2:NM_001260497:--659-1.00;KCNC2:NM_001260498:--659-1.00;KCNC2:NM_001260499:--659-1.00;KCNC2:NM_139136:--659-1.00;KCNC2:NM_139137:--659-1.00;KCNC2:NM_153748:--659-1.00
chr12	75603480	75604326	847	9	13.26	10.08	32.28	27.25	24.3	8.34	3.6	10.08	1.03	0	19.58	8	0.030639	0.0496844	KCNC2:NM_001260497:--303-0.36;KCNC2:NM_001260498:--303-0.36;KCNC2:NM_001260499:--303-0.36;KCNC2:NM_139136:--303-0.36;KCNC2:NM_139137:--303-0.36;KCNC2:NM_153748:--303-0.36;KCNC2:NM_001260497:--847-1.00;KCNC2:NM_001260498:--847-1.00;KCNC2:NM_001260499:--847-1.00;KCNC2:NM_139136:--847-1.00;KCNC2:NM_139137:--847-1.00;KCNC2:NM_153748:--847-1.00
chr12	79258908	79259909	1002	20	31.6	78	49.86	56.31	16.2	49.93	21.6	10.08	20.6	23.03	23.14	19	0.037373	0.0499357	SYT1:NM_001135805:+-1002-1.00;SYT1:NM_001135805:+-1002-1.00;SYT1:NM_005639:+-1002-1.00
chr12	81111660	81113711	2052	12	7.14	11.54	8.8	7.28	3.24	8.34	22.8	16.78	15.45	19.74	26.7	33	0.0039478	0.0343126	MYF5:NM_005593:+-1183-0.58
chr12	81471495	81473995	2501	63	126.31	98.06	132.02	408.73	160.42	48.59	40.8	51.96	32.96	117.37	37.38	51	0.024975	0.0411337	ACSS3:NM_024560:+-2405-0.96
chr12	81741331	81742254	924	6	7.14	12.98	5.87	0	1.62	5.56	10.8	11.75	9.27	9.89	14.24	13	0.024975	0.0411337	PPFIA2:NM_001220480:--924-1.00
chr12	85285728	85287224	1497	12	8.16	4.32	5.88	5.46	1.62	9.72	14.4	10.07	11.33	10.98	10.68	13	0.0039478	0.0343126	SLC6A15:NM_018057:--1497-1.00;SLC6A15:NM_182767:--1497-1.00
chr12	91503970	91504604	635	5	2.04	2.88	1.47	0	0	1.39	2.4	5.04	4.12	2.2	5.34	8	0.010406	0.0343126	LUM:NM_002345:--635-1.00
chr12	94687551	94688686	1136	6	12.22	13	10.28	5.46	14.58	4.17	18.02	16.76	17.51	15.35	16.02	13	0.008239	0.0343126	PLXNC1:NR_037687:+-871-0.77
chr12	95941741	95943603	1863	155	285.08	509.75	460.77	717.7	330.59	140.09	68.41	28.55	93.73	96.66	44.5	59	0.0039478	0.0343126	USP44:NM_001278393:--1863-1.00;USP44:NM_001042403:--1484-0.80
chr12	97924445	97926422	1978	21	93.69	89.56	102.73	30.89	81.03	120.69	126.15	110.59	163.77	106.41	167.32	170	0.010406	0.0343126	RMST:NR_024037:+-1978-1.00
chr12	99227541	99228151	611	7	13.22	14.44	5.88	7.28	16.2	9.73	22.82	20.11	15.45	17.56	30.26	29	0.0064853	0.0343126	ANKS1B:NM_001204065:--374-0.61;ANKS1B:NM_001204079:--374-0.61;ANKS1B:NM_001204080:--374-0.61;ANKS1B:NM_001204081:--374-0.61
chr12	99548197	99549543	1347	23	70.25	64.97	61.61	52.64	68.04	77.7	103.31	172.6	158.62	102.04	158.42	144	0.0039478	0.0343126	ANKS1B:NM_001204066:--1347-1.00;ANKS1B:NM_001204068:--1347-1.00;ANKS1B:NM_001204069:--1347-1.00;ANKS1B:NM_001204070:--1347-1.00;ANKS1B:NM_020140:--1347-1.00;ANKS1B:NM_181670:--1347-1.00;ANKS1B:NM_001204066:--1347-1.00;ANKS1B:NM_001204067:--1176-0.87
chr12	100537047	100537790	744	12	30.54	98.22	76.3	52.67	64.8	61.04	26.4	25.17	25.75	41.69	37.38	52	0.016309	0.0367799	UHRF1BP1L:NM_001006947:--744-1.00;UHRF1BP1L:NM_015054:--744-1.00
chr12	100602299	100603223	925	8	8.16	20.2	13.22	9.09	22.68	15.27	6	6.71	7.21	7.69	8.9	15	0.024975	0.0411337	ACTR6:NR_048568:+-925-1.00;ACTR6:NR_048569:+-925-1.00
chr12	100867323	100868141	819	10	9.18	21.66	14.68	9.1	4.86	6.95	21.62	21.8	14.42	15.35	19.58	36	0.037373	0.0499357	NR1H4:NM_001206977:+-805-0.98;NR1H4:NM_001206978:+-805-0.98;NR1H4:NM_001206979:+-805-0.98;NR1H4:NM_005123:+-805-0.98
chr12	102457144	102457897	754	10	92.64	28.87	121.8	32.7	51.87	105.42	163.38	152.47	85.49	162.37	183.34	194	0.016309	0.0367799	CCDC53:NM_016053:--754-1.00
chr12	103351884	103354257	2374	118	210.85	203.51	186.42	374.22	119.88	112.41	57.64	36.94	67.98	102.01	46.28	74	0.0039478	0.0343126	ASCL1:NM_004316:+-2139-0.90
chr12	103889789	103891445	1657	19	24.47	37.54	19.1	25.48	21.06	16.67	13.21	6.71	10.3	9.89	8.9	13	0.0039478	0.0343126	C12orf42:NM_001099336:--1657-1.00;C12orf42:NM_001278419:--1657-1.00;C12orf42:NM_001278420:--1657-1.00;C12orf42:NM_198521:--1657-1.00
chr12	104351886	104352332	447	6	22.39	36.1	26.41	23.62	24.3	9.71	9.6	23.47	8.24	16.45	19.58	5	0.024975	0.0411337	C12orf73:NM_001135570:--447-1.00;C12orf73:NM_001135570:--447-1.00
chr12	108168938	108171046	2109	93	56.08	139.99	104.25	147.25	115.02	84.62	34.8	33.53	38.11	56.08	23.14	64	0.008239	0.0343126	ASCL4:NM_203436:+-2055-0.97
chr12	108589946	108590739	794	6	31.58	23.11	24.95	30.9	29.16	5.56	39.64	50.26	50.47	55.94	62.3	17	0.037373	0.0499357	WSCD2:NM_014653:+-794-1.00
chr12	108722097	108723698	1602	19	52.95	46.22	105.64	56.33	53.46	37.44	93.69	129.04	150.38	100.94	154.86	104	0.016309	0.0367799	CMKLR1:NM_001142343:--215-0.13;CMKLR1:NM_004072:--215-0.13
chr12	109459024	109460946	1923	20	14.28	10.1	8.82	16.38	1.62	9.73	22.8	20.13	15.45	19.73	35.6	25	0.0064853	0.0343126	SVOP:NM_018711:--1822-0.95
chr12	119774532	119775051	520	6	7.14	10.09	2.93	1.82	1.62	12.48	2.4	16.76	17.51	12.05	48.06	35	0.037373	0.0499357	CCDC60:NM_178499:+-450-0.87
chr12	120686918	120688377	1460	13	7.14	36.09	16.15	9.1	14.58	9.72	4.8	6.71	4.12	7.69	8.9	6	0.010406	0.0343126	PXN:NM_025157:--914-0.63
chr12	121616332	121616904	573	5	17.3	27.44	22.01	14.53	14.58	13.85	12	13.42	6.18	8.76	16.02	13	0.016309	0.0367799	P2RX7:NR_033949:+-573-1.00;P2RX7:NR_033954:+-573-1.00;P2RX7:NR_033955:+-573-1.00;P2RX7:NR_033956:+-573-1.00;P2RX7:NR_033948:+-573-1.00;P2RX7:NR_033949:+-573-1.00;P2RX7:NR_033950:+-573-1.00;P2RX7:NR_033951:+-573-1.00;P2RX7:NR_033952:+-573-1.00;P2RX7:NR_033953:+-573-1.00;P2RX7:NR_033954:+-573-1.00;P2RX7:NR_033955:+-573-1.00;P2RX7:NR_033956:+-573-1.00
chr12	125812483	125813348	866	12	89.61	33.19	64.56	58.14	66.43	59.65	157.36	135.72	110.21	107.52	140.62	114	0.0039478	0.0343126	TMEM132B:NM_052907:+-687-0.79
chr12	126926767	126927921	1155	7	7.13	7.2	8.81	5.46	9.72	6.94	14.41	18.45	12.36	16.45	16.02	18	0.0039478	0.0343126	LOC100128554:NR_015398:+-1155-1.00;LOC100128554:NR_015398:+-849-0.74
chr12	126927953	126928698	746	11	11.21	18.75	24.93	9.1	22.68	26.35	36.04	40.21	54.59	25.2	35.6	44	0.0064853	0.0343126	LOC100128554:NR_015398:+-746-1.00;LOC100128554:NR_015398:+-746-1.00
chr12	126931540	126933098	1559	13	17.32	18.76	17.61	10.92	29.16	15.27	52.87	30.16	24.72	24.14	46.28	41	0.010406	0.0343126	LOC100128554:NR_015398:+-60-0.04;LOC100128554:NR_015398:+-992-0.64
chr12	126949104	126949977	874	7	28.52	31.78	23.48	10.91	27.54	52.71	51.64	35.18	52.53	49.37	44.5	86	0.037373	0.0499357	LOC100128554:NR_015398:+-268-0.31
chr12	126950385	126951497	1113	10	9.18	12.99	4.41	1.82	1.62	4.17	18	21.81	10.3	9.9	7.12	22	0.024975	0.0411337	LOC100128554:NR_015398:+-1113-1.00;LOC100128554:NR_015398:+-725-0.65
chr12	127219285	127221416	2132	26	14.28	15.84	24.96	9.1	32.4	26.38	56.42	60.4	61.8	42.78	35.6	75	0.0039478	0.0343126	LINC00943:NR_038256:+-215-0.10
chr12	127225711	127227596	1886	30	83.49	93.83	130.56	94.51	134.49	91.52	159.78	180.98	185.4	115.22	160.2	217	0.010406	0.0343126	LINC00943:NR_038256:+-71-0.04
chr12	127227983	127228830	848	8	16.28	8.65	26.42	9.1	16.2	12.48	34.84	30.16	18.54	21.95	42.72	46	0.010406	0.0343126	LINC00943:NR_038256:+-848-1.00
chr12	127230194	127230895	702	8	49.88	33.21	61.64	45.41	69.71	55.5	81.7	103.89	53.56	73.5	90.78	95	0.016309	0.0367799	LINC00943:NR_038256:+-702-1.00;LINC00943:NR_038256:+-596-0.85
chr12	130824766	130827079	2314	36	129.31	67.83	152.6	43.65	137.78	91.5	210.21	155.89	222.48	149.18	151.3	252	0.010406	0.0343126	PIWIL1:NM_001190971:+-444-0.19;PIWIL1:NM_004764:+-444-0.19
chr12	131000980	131003224	2245	22	48.9	75.09	71.86	36.34	51.84	61.04	79.27	55.33	92.7	71.32	101.46	115	0.037373	0.0499357	RIMBP2:NM_015347:--1315-0.59
chr12	132569702	132571773	2072	32	56.05	40.36	77.72	59.95	77.76	63.81	33.61	57.03	22.66	38.37	35.6	52	0.016309	0.0367799	EP400NL:NR_003290:+-1243-0.60;EP400NL:NR_003290:+-2072-1.00
chr13	22034631	22035459	829	10	69.25	66.45	45.48	85.4	64.84	110.94	37.25	50.28	47.38	57.04	42.72	46	0.024975	0.0411337	ZDHHC20:NM_153251:--829-1.00
chr13	25745799	25747118	1320	35	197.55	463.74	487.12	819.41	650.03	349.53	85.28	150.82	78.28	107.52	160.2	64	0.0039478	0.0343126	AMER2:NM_152704:--1320-1.00;AMER2:NM_199138:--1320-1.00
chr13	27334227	27335971	1745	127	296.27	111.16	105.72	703.18	129.6	38.86	32.4	15.11	17.51	63.71	14.24	20	0.0064853	0.0343126	GPR12:NM_005288:--1745-1.00;GPR12:NM_005288:--1550-0.89
chr13	27846337	27847187	851	13	95.71	73.66	83.64	158.07	139.43	47.17	52.86	62.01	38.11	40.58	71.2	25	0.016309	0.0367799	RASL11A:NM_206827:+-745-0.88
chr13	29293478	29295446	1969	26	116.07	143.01	136.46	163.51	188	165.07	103.31	90.49	65.92	108.63	137.06	123	0.016309	0.0367799	SLC46A3:NM_001135919:--682-0.35;SLC46A3:NM_181785:--682-0.35;SLC46A3:NM_001135919:--1673-0.85;SLC46A3:NM_181785:--1673-0.85
chr13	29596591	29598708	2118	19	18.33	33.19	16.16	16.37	29.16	29.13	40.83	36.9	32.96	21.96	40.94	64	0.024975	0.0411337	MTUS2:NM_001033602:+-404-0.19
chr13	29599559	29600207	649	6	8.15	4.32	8.8	7.27	11.34	8.32	12.01	11.74	21.63	17.55	12.46	14	0.0039478	0.0343126	MTUS2:NM_001033602:+-649-1.00
chr13	29600277	29601471	1195	16	41.76	73.64	71.88	49.05	68.07	48.56	76.86	135.74	119.48	81.18	103.24	113	0.0039478	0.0343126	MTUS2:NM_001033602:+-529-0.44
chr13	30509718	30511561	1844	23	44.83	101.1	110.06	65.42	59.94	45.78	38.41	36.92	58.71	37.29	26.7	23	0.010406	0.0343126	LINC00544:NR_033889:+-1224-0.66;LINC00544:NR_033889:+-644-0.35
chr13	30524703	30525322	620	8	62.12	89.57	98.32	59.95	108.6	108.2	52.85	62	38.11	68.01	78.32	59	0.037373	0.0499357	LINC00544:NR_033889:+-620-1.00
chr13	31386003	31386481	479	6	27.49	59.22	36.7	54.5	56.75	44.4	25.25	23.47	22.66	29.64	51.62	19	0.024975	0.0411337	LINC00398:NR_047012:+-479-1.00
chr13	32422160	32422721	562	5	13.24	7.22	5.87	3.64	6.48	6.94	21.62	10.06	15.45	8.77	10.68	18	0.016309	0.0367799	EEF1DP3:NR_027062:+-562-1.00
chr13	34097906	34098897	992	6	8.16	14.43	11.73	12.71	9.72	11.1	4.8	5.04	12.36	4.4	3.56	8	0.024975	0.0411337	STARD13:NM_001243476:--889-0.90
chr13	35517168	35519104	1937	40	111.94	41.76	52.86	290.66	137.75	101.26	16.8	30.21	25.75	41.76	14.24	39	0.0050749	0.0343126	NBEA:NM_015678:+-1790-0.92
chr13	42536882	42537626	745	6	19.34	18.76	35.21	18.16	32.4	56.88	19.2	25.15	13.39	13.17	14.24	18	0.037373	0.0499357	VWA8:NM_001009814:--340-0.46;VWA8:NM_015058:--340-0.46;VWA8-AS1:NR_039974:+-745-1.00
chr13	49750082	49751130	1049	5	7.13	7.22	10.27	9.09	16.2	18.02	7.2	3.36	2.06	3.3	10.68	5	0.037373	0.0499357	FNDC3A:NR_103528:+-614-0.59;FNDC3A:NR_103528:+-1049-1.00
chr13	50575147	50575992	846	7	8.16	10.09	24.95	25.43	11.34	19.41	7.2	3.36	1.03	12.05	7.12	9	0.024975	0.0411337	TRIM13:NM_001007278:+-846-1.00
chr13	51916130	51916952	823	10	26.48	24.54	26.41	39.96	38.9	40.24	22.8	18.45	20.6	18.66	24.92	28	0.024975	0.0411337	SERPINE3:NM_001101320:+-823-1.00
chr13	52734791	52735659	869	13	32.57	11.52	20.57	5.46	16.2	12.51	28.8	36.85	31.93	38.41	48.06	30	0.016309	0.0367799	NEK3:NM_152720:--869-1.00;NEK3:NM_001146099:--869-1.00;NEK3:NM_002498:--869-1.00
chr13	53014629	53015155	527	6	5.1	14.45	17.59	9.1	21.06	22.19	7.2	0	0	2.2	7.12	11	0.024975	0.0411337	VPS36:NM_001282169:--527-1.00
chr13	53198181	53199846	1666	25	100.82	109.73	159.93	156.25	165.32	233	105.74	140.76	86.52	92.16	138.84	84	0.037373	0.0499357	HNRNPA1L2:NM_001011724:+-219-0.13;HNRNPA1L2:NM_001011725:+-219-0.13
chr13	67577916	67579289	1374	16	39.7	34.63	26.41	14.56	42.12	40.2	50.45	70.39	41.2	27.41	78.32	65	0.037373	0.0499357	PCDH9-AS4:NR_046637:+-217-0.16
chr13	70682199	70684513	2315	38	152.69	151.65	250.88	441.5	200.97	184.52	127.3	129.03	162.74	99.79	158.42	148	0.024975	0.0411337	ATXN8OS:NR_002717:+-1675-0.72;KLHL1:NM_020866:--2315-1.00
chr13	75126463	75126881	419	5	70.25	21.65	48.42	29.08	38.88	31.91	96.11	65.36	54.59	57.04	81.88	68	0.024975	0.0411337	LINC00347:NR_034024:+-342-0.82;LINC00347:NR_034025:+-342-0.82
chr13	78586073	78587759	1687	7	5.1	4.33	1.47	3.64	1.62	5.55	12	6.71	6.18	7.68	3.56	9	0.024975	0.0411337	LINC00446:NR_047028:+-1178-0.70;LINC00446:NR_047028:+-362-0.21
chr13	79987628	79988338	711	5	7.14	4.32	5.88	9.09	4.86	11.1	3.6	1.68	4.12	1.1	0	6	0.016309	0.0367799	RBM26-AS1:NR_038991:+-711-1.00
chr13	85137647	85138334	688	6	14.24	10.1	13.19	3.64	16.2	16.64	19.22	25.13	29.87	18.66	35.6	35	0.0039478	0.0343126	LINC00333:NR_046871:+-688-1.00;LINC00333:NR_046871:+-688-1.00;LINC00333:NR_046871:+-688-1.00
chr13	85938086	85939091	1006	7	34.61	37.56	42.55	36.34	34.04	36.07	44.43	50.29	64.91	40.58	42.72	50	0.0064853	0.0343126	LINC00351:NR_046989:+-1006-1.00
chr13	88325384	88327723	2340	78	346.23	288.75	1659.58	1507.96	1390.79	1273.33	61.2	191.11	116.39	123.85	165.54	169	0.0039478	0.0343126	SLITRK5:NM_015567:+-1697-0.73;SLITRK5:NM_015567:+-581-0.25
chr13	92007727	92008865	1139	11	24.44	41.87	42.56	34.53	30.78	88.75	27.61	23.48	28.84	19.75	26.7	26	0.024975	0.0411337	MIR17HG:NR_027349:+-1103-0.97;MIR17HG:NR_027350:+-1103-0.97
chr13	93880871	93883583	2713	19	29.5	12.96	82.17	216.22	162.09	47.16	4.8	15.12	12.36	4.4	0	14	0.010406	0.0343126	GPC6:NM_005708:+-839-0.31
chr13	95133236	95134185	950	6	3.06	4.32	0	0	0	8.32	7.2	10.05	8.24	8.77	8.9	7	0.016309	0.0367799	DCT:NM_001129889:--701-0.74;DCT:NM_001922:--701-0.74
chr13	97930185	97930723	539	5	18.32	20.22	29.36	27.26	30.78	31.91	10.8	18.44	11.33	18.66	21.36	14	0.024975	0.0411337	MBNL2:NM_144778:+-305-0.57;MBNL2:NM_207304:+-305-0.57
chr13	102053197	102053917	721	8	33.6	8.64	26.39	12.74	50.24	26.34	67.27	65.33	69.01	31.84	48.06	68	0.016309	0.0367799	NALCN:NM_052867:--320-0.44
chr13	102069213	102070663	1451	19	43.78	36.11	51.34	396.08	110.24	77.68	4.8	18.48	16.48	17.58	1.78	29	0.0039478	0.0343126	NALCN:NM_052867:--1451-1.00
chr13	103468879	103469851	973	9	6.12	5.76	13.21	3.64	6.48	16.63	6	0	2.06	0	1.78	4	0.016309	0.0367799	BIVM:NM_001159596:+-973-1.00
chr13	103719827	103721549	1723	17	23.43	7.2	16.14	9.1	22.68	16.67	38.45	51.95	71.07	16.45	19.58	36	0.037373	0.0499357	SLC10A2:NM_000452:--1370-0.80
chr13	107029670	107030374	705	9	17.3	31.78	38.15	18.16	21.06	19.41	34.83	33.52	57.68	29.64	46.28	49	0.024975	0.0411337	LINC00460:NR_034119:+-705-1.00;LINC00460:NR_034119:+-705-1.00;LINC00460:NR_034119:+-705-1.00
chr13	115087742	115088357	616	7	27.5	66.46	60.16	39.97	77.8	48.56	22.84	31.85	21.63	38.39	48.06	19	0.024975	0.0411337	CHAMP1:NM_001164144:+-616-1.00;CHAMP1:NM_001164145:+-616-1.00;CHAMP1:NM_032436:+-616-1.00
chr14	21025256	21026042	787	5	3.06	4.33	1.47	3.64	4.86	8.33	7.2	8.39	13.39	10.97	7.12	14	0.010406	0.0343126	RNASE9:NM_001001673:--787-1.00;RNASE9:NM_001110356:--787-1.00;RNASE9:NM_001110357:--787-1.00
chr14	21053020	21054322	1303	8	13.25	7.2	11.74	3.64	8.1	9.71	16.81	16.77	26.78	8.78	21.36	27	0.016309	0.0367799	RNASE11:NM_145250:--1303-1.00
chr14	21059875	21060815	941	15	79.4	20.2	55.79	49.06	43.74	67.97	133.34	95.52	109.18	80.08	131.72	138	0.0039478	0.0343126	RNASE11:NM_145250:--543-0.58;RNASE12:NM_001024822:--941-1.00
chr14	23772548	23773539	992	16	115.06	92.43	89.51	121.73	59.94	52.7	74.5	78.75	16.48	49.37	55.18	30	0.037373	0.0499357	PPP1R3E:NM_001276318:--992-1.00
chr14	23939684	23940281	598	9	73.3	41.9	48.44	34.52	45.36	55.48	81.67	83.77	77.25	77.9	58.74	101	0.0064853	0.0343126	NGDN:NM_001042635:+-598-1.00;NGDN:NM_015514:+-598-1.00
chr14	24978870	24980339	1470	6	1.02	0	0	0	1.62	2.78	3.6	3.36	2.06	4.4	3.56	3	0.0064853	0.0343126	CMA1:NM_001836:--602-0.41
chr14	27068117	27070181	2065	32	35.69	47.61	120.26	45.44	45.36	41.63	37.2	11.76	31.93	8.8	26.7	28	0.0064853	0.0343126	NOVA1:NM_002515:--844-0.41;NOVA1:NM_006489:--844-0.41;NOVA1:NM_006491:--844-0.41
chr14	29247142	29249165	2024	39	97.76	312.06	283.19	274.33	178.2	135.91	88.8	68.79	121.54	123.95	67.64	116	0.016309	0.0367799	C14orf23:NR_026732:+-2024-1.00;C14orf23:NR_026732:+-1900-0.94
chr14	31123654	31124774	1121	8	22.38	41.88	27.87	19.97	11.34	27.74	6	11.76	3.09	5.5	19.58	22	0.024975	0.0411337	SCFD1:NR_047546:+-1121-1.00;SCFD1:NR_047547:+-1121-1.00;SCFD1:NR_047548:+-1121-1.00
chr14	32046776	32047561	786	8	45.82	75.11	79.23	54.49	55.12	48.56	33.64	43.56	25.75	32.92	49.84	25	0.010406	0.0343126	NUBPL:NM_001201573:+-786-1.00
chr14	35078417	35080184	1768	19	63.12	72.23	70.44	90.84	59.94	72.17	48.05	72.08	49.44	35.08	58.74	40	0.016309	0.0367799	SNX6:NM_021249:--930-0.53;SNX6:NM_021249:--1737-0.98
chr14	35778763	35781337	2575	23	112	193.55	140.87	154.41	168.56	130.39	114.14	130.71	76.22	116.3	87.22	83	0.024975	0.0411337	PSMA6:NM_001282232:+-532-0.21;PSMA6:NR_104110:+-532-0.21;PSMA6:NM_001282232:+-1423-0.55;PSMA6:NM_001282233:+-1423-0.55;PSMA6:NR_104110:+-1439-0.56;PSMA6:NR_104110:+-1737-0.67
chr14	36634300	36634800	501	6	10.2	8.65	7.35	0	1.62	1.39	10.8	13.4	19.57	17.54	16.02	18	0.0039478	0.0343126	LINC00609:NR_073454:+-501-1.00;LINC00609:NR_073454:+-501-1.00
chr14	37132782	37134254	1473	34	78.47	102.48	184.91	118.1	82.63	155.37	25.21	78.77	24.72	55.94	49.84	23	0.0064853	0.0343126	PAX9:NM_006194:+-513-0.35
chr14	39747230	39747778	549	6	12.23	17.32	11.73	12.72	12.96	11.09	4.8	5.04	6.18	7.69	5.34	8	0.0039478	0.0343126	CTAGE5:NM_001247990:+-549-1.00;CTAGE5:NM_001247988:+-549-1.00;CTAGE5:NM_203356:+-549-1.00
chr14	44976216	44977240	1025	5	2.04	2.88	4.41	3.64	0	2.78	8.4	8.39	6.18	6.58	7.12	13	0.0039478	0.0343126	FSCB:NM_032135:--1025-1.00
chr14	46533168	46534324	1157	12	15.3	23.09	11.73	9.1	4.86	16.66	32.45	40.23	22.66	17.55	28.48	28	0.010406	0.0343126	LINC00871:NR_102701:+-1157-1.00;LINC00871:NR_102702:+-1157-1.00
chr14	46918242	46918819	578	7	27.48	7.2	20.52	16.35	14.58	5.56	32.45	31.83	23.69	20.85	19.58	29	0.024975	0.0411337	LINC00871:NR_102701:+-163-0.28
chr14	47601523	47602409	887	7	3.06	7.21	2.94	0	0	2.78	6	3.35	12.36	5.49	7.12	7	0.037373	0.0499357	MDGA2:NM_182830:--887-1.00
chr14	47770696	47771197	502	5	9.17	18.76	36.69	0	32.41	27.75	32.44	50.26	61.8	27.43	49.84	83	0.024975	0.0411337	MDGA2:NM_182830:--502-1.00
chr14	48146010	48147467	1458	10	4.08	7.21	16.14	10.9	3.24	11.09	15.6	16.77	20.6	9.88	12.46	24	0.037373	0.0499357	MDGA2:NM_001113498:--148-0.10
chr14	52417414	52418631	1218	13	59.05	18.76	51.35	12.72	55.08	34.67	69.69	77.07	59.74	61.43	89	88	0.0039478	0.0343126	GNG2:NM_001243773:+-1218-1.00;GNG2:NM_001243774:+-1218-1.00;GNG2:NM_053064:+-1218-1.00
chr14	56129007	56129570	564	5	39.71	41.9	36.68	41.79	38.91	37.45	32.44	38.53	7.21	26.33	30.26	21	0.010406	0.0343126	KTN1:NR_073128:+-564-1.00;KTN1:NR_073129:+-564-1.00
chr14	57279100	57281154	2055	33	110.97	112.64	132.05	187.15	74.52	80.48	12	23.52	32.96	18.7	32.04	16	0.0039478	0.0343126	OTX2:NM_001270523:--95-0.05;OTX2:NM_001270524:--95-0.05;OTX2:NM_021728:--95-0.05;OTX2-AS1:NR_029385:+-1468-0.71
chr14	58333094	58334724	1631	22	69.25	106.88	101.25	145.36	129.67	56.86	24	46.93	62.83	41.72	44.5	41	0.0064853	0.0343126	SLC35F4:NM_001206920:--1499-0.92
chr14	60952007	60953409	1403	75	378.82	160.25	400.62	808.49	291.75	159.56	62.4	117.33	79.31	220.56	85.44	72	0.010406	0.0343126	C14orf39:NM_174978:--1403-1.00;C14orf39:NM_174978:--1146-0.82
chr14	62584456	62585372	917	17	1.02	99.69	223.04	112.63	85.9	112.38	0	40.22	4.12	18.67	16.02	51	0.037373	0.0499357	LINC00643:NR_015358:+-917-1.00;LINC00643:NR_015358:+-341-0.37
chr14	65017313	65018470	1158	10	25.43	17.33	29.35	7.28	11.34	27.74	50.45	23.47	33.99	36.22	28.48	31	0.024975	0.0411337	PPP1R36:NM_172365:+-1158-1.00
chr14	68008480	68009447	968	22	51.92	24.48	20.55	14.56	64.8	37.44	74.45	63.72	80.34	66.89	78.32	91	0.0064853	0.0343126	PLEKHH1:NM_020715:+-968-1.00
chr14	68068985	68069705	721	7	1.02	4.32	0	0	0	4.16	6	5.04	16.48	7.69	1.78	12	0.010406	0.0343126	PIGH:NM_004569:--33-0.05
chr14	69677252	69678325	1074	6	5.1	11.55	8.81	5.46	8.1	9.71	2.4	0	5.15	2.2	3.56	7	0.016309	0.0367799	EXD2:NM_001193360:+-936-0.87;EXD2:NM_001193361:+-936-0.87;EXD2:NM_001193362:+-936-0.87;EXD2:NM_001193363:+-936-0.87;EXD2:NR_034164:+-1074-1.00;EXD2:NR_034165:+-1074-1.00;EXD2:NR_034164:+-1074-1.00;EXD2:NR_034165:+-1074-1.00
chr14	76455623	76456074	452	7	46.84	44.78	29.33	34.52	19.44	48.55	68.46	98.86	61.8	85.58	78.32	89	0.0039478	0.0343126	IFT43:NR_045664:+-452-1.00;IFT43:NR_045665:+-452-1.00
chr14	78762045	78763802	1758	13	32.58	21.63	32.25	34.52	21.06	44.39	62.47	58.65	76.22	43.91	64.08	82	0.0064853	0.0343126	NRXN3:NR_073547:+-100-0.06
chr14	78764382	78765113	732	9	20.37	15.88	17.6	21.79	21.06	8.34	31.24	50.28	36.05	43.88	24.92	24	0.0039478	0.0343126	NRXN3:NR_073547:+-732-1.00
chr14	79270171	79270769	599	6	18.33	11.54	19.08	19.99	24.3	12.48	38.44	20.11	43.26	25.23	37.38	31	0.0064853	0.0343126	NRXN3:NR_073547:+-599-1.00
chr14	79423631	79424591	961	9	59.05	36.12	66.04	43.61	61.61	95.7	128.53	97.19	112.28	55.97	96.12	147	0.024975	0.0411337	NRXN3:NR_073547:+-961-1.00
chr14	79434659	79435159	501	6	10.2	5.76	1.47	9.1	8.1	23.59	16.8	26.81	15.45	15.35	21.36	12	0.037373	0.0499357	NRXN3:NR_073547:+-91-0.18;NRXN3:NR_073547:+-501-1.00;NRXN3:NR_073547:+-501-1.00
chr14	80698658	80699380	723	5	3.06	8.66	4.41	0	4.86	0	7.2	11.73	14.42	4.4	12.46	7	0.037373	0.0499357	DIO2:NM_000793:--723-1.00
chr14	86086242	86087394	1153	8	9.18	4.32	2.94	3.64	0	13.86	15.6	13.41	15.45	6.6	23.14	21	0.016309	0.0367799	FLRT2:NM_013231:+-37-0.03
chr14	88793680	88794588	909	8	25.45	28.88	23.46	10.92	11.34	18.02	42.05	28.5	26.78	36.21	32.04	40	0.010406	0.0343126	KCNK10:NM_021161:--909-1.00
chr14	89885043	89886941	1899	23	70.26	85.21	63.11	83.56	82.62	91.57	48	55.34	62.83	64.75	60.52	69	0.010406	0.0343126	FOXN3:NM_005197:--412-0.22;FOXN3-AS1:NR_036500:+-1098-0.58;FOXN3-AS1:NR_036500:+-1305-0.69
chr14	91582202	91582913	712	7	6.12	1.44	8.82	9.1	8.1	11.11	2.4	0	6.18	5.5	0	2	0.037373	0.0499357	C14orf159:NM_001102368:+-426-0.60;C14orf159:NM_001102369:+-426-0.60;C14orf159:NM_001102366:+-671-0.94;C14orf159:NM_024952:+-671-0.94;C14orf159:NM_001102367:+-712-1.00
chr14	93815485	93816883	1399	13	23.42	17.32	32.29	25.44	16.2	29.12	51.66	40.22	32.96	27.43	40.94	56	0.010406	0.0343126	COX8C:NM_182971:+-130-0.09
chr14	93940545	93941137	593	13	89.64	75.11	79.25	41.75	84.24	66.58	160.99	214.46	138.02	134.93	195.8	160	0.0039478	0.0343126	UNC79:NM_020818:+-593-1.00
chr14	94479236	94479715	480	6	12.21	25.99	8.81	19.97	12.96	24.98	10.8	10.07	7.21	4.4	10.68	9	0.024975	0.0411337	LINC00521:NR_024183:+-204-0.42;LINC00521:NR_024183:+-480-1.00;LINC00521:NR_024183:+-480-1.00
chr14	94919543	94920465	923	9	6.12	7.21	11.76	5.46	8.1	12.48	22.83	6.72	12.36	15.36	28.48	22	0.037373	0.0499357	SERPINA11:NM_001080451:--923-1.00
chr14	94941176	94942444	1269	10	27.51	27.44	24.95	18.18	30.78	18.04	39.63	31.86	44.29	32.89	33.82	40	0.0039478	0.0343126	SERPINA9:NM_001042518:--275-0.22;SERPINA9:NM_001284275:--275-0.22;SERPINA9:NM_001284276:--275-0.22;SERPINA9:NM_175739:--275-0.22
chr14	94964254	94965078	825	9	9.18	13	11.72	1.82	16.2	24.98	30.03	41.89	32.96	17.56	32.04	38	0.0064853	0.0343126	SERPINA12:NM_173850:--825-1.00
chr14	94983754	94985468	1715	18	66.18	79.45	68.99	54.5	68.07	81.86	123.73	83.79	98.88	68.03	99.68	102	0.024975	0.0411337	SERPINA12:NM_173850:--738-0.43;SERPINA12:NM_173850:--1715-1.00
chr14	95030338	95031335	998	8	57.01	47.66	48.42	54.49	74.58	97.07	76.86	100.54	91.67	57.06	106.8	98	0.024975	0.0411337	SERPINA4:NM_006215:+-998-1.00
chr14	96344064	96345373	1310	12	61.09	30.33	20.55	34.51	27.54	51.33	75.67	56.98	51.5	58.14	80.1	54	0.024975	0.0411337	LINC00617:NR_038861:+-1310-1.00
chr14	96391687	96393569	1883	20	16.32	20.23	10.29	7.28	17.82	15.28	31.23	36.89	52.53	35.13	46.28	57	0.0039478	0.0343126	LINC00617:NR_038861:+-1883-1.00
chr14	99183711	99185906	2196	35	184.28	135.76	203.96	109.02	225.28	195.63	318.35	348.52	232.78	192.02	291.92	327	0.016309	0.0367799	C14orf177:NM_182560:+-818-0.37
chr14	101416128	101417308	1181	8	16.29	20.2	11.73	9.1	9.72	18.03	20.43	21.8	35.02	17.56	23.14	22	0.010406	0.0343126	SNORD114-1:NR_003193:+-1181-1.00
chr14	101487928	101489247	1320	18	19.38	24.52	23.5	18.2	25.92	30.53	32.43	38.58	31.93	25.23	33.82	55	0.010406	0.0343126	MIR379:NR_029871:+-1279-0.97
chr14	101502022	101502848	827	14	78.41	18.75	42.57	49.07	79.38	42.99	86.49	110.58	123.6	107.5	128.16	72	0.010406	0.0343126	MIR495:NR_030175:+-152-0.18
chr14	101506642	101508036	1395	27	283.06	197.9	243.58	219.8	244.74	235.81	344.8	444	310.03	325.82	309.72	262	0.0064853	0.0343126	MIR376C:NR_029861:+-1395-1.00;MIR376A2:NR_030266:+-1395-1.00;MIR654:NR_030390:+-1395-1.00;MIR376B:NR_030157:+-1395-1.00;MIR376A1:NR_029868:+-1351-0.97;MIR300:NR_030582:+-756-0.54
chr14	101525091	101525784	694	6	5.1	5.76	5.88	7.28	6.48	6.94	9.6	11.73	13.39	9.86	7.12	14	0.0064853	0.0343126	MIR154:NR_029704:+-110-0.16
chr14	105052342	105053347	1006	25	71.23	23.08	46.93	32.72	38.88	12.49	56.46	107.25	95.79	106.43	56.96	44	0.024975	0.0411337	C14orf180:NM_001008404:+-1006-1.00
chr15	21175381	21177273	1893	9	2.04	5.77	4.41	0	0	0	9.6	10.05	0	6.57	7.12	11	0.030639	0.0496844	CT60:NR_040094:+-296-0.16
chr15	23811828	23813239	1412	15	39.7	49.1	46.93	41.81	34.02	69.33	58.87	82.11	91.67	48.27	101.46	96	0.016309	0.0367799	MKRN3:NM_005664:+-1102-0.78
chr15	24922486	24923906	1421	13	30.54	36.09	51.36	25.42	43.76	44.41	60.06	60.32	70.04	34.03	71.2	105	0.024975	0.0411337	NPAP1:NM_018958:+-529-0.37
chr15	25075593	25076625	1033	9	10.2	1.44	0	7.28	9.72	8.34	20.4	16.77	16.48	8.78	21.36	22	0.010406	0.0343126	SNRPN:NM_022807:+-1033-1.00
chr15	25319969	25320886	918	8	8.16	15.88	26.4	21.8	8.1	27.73	32.45	38.54	36.05	69.1	28.48	48	0.0039478	0.0343126	SNORD116-3:NR_003318:+-381-0.42;SNORD116-9:NR_003324:+-381-0.42;SNORD116-10:NR_003325:+-918-1.00;SNORD116-11:NR_003326:+-219-0.24
chr15	25457993	25458805	813	11	11.22	10.08	17.59	0	4.86	0	28.84	30.17	30.9	27.45	35.6	6	0.016309	0.0367799	SNORD115-23:NR_003315:+-813-1.00;PWAR4:NR_022010:+-813-1.00;SNORD115-24:NR_003495:+-430-0.53
chr15	26297006	26298725	1720	18	13.25	23.05	23.5	10.92	34.02	20.83	33.64	41.91	35.02	30.74	26.7	69	0.016309	0.0367799	LOC100128714:NR_040082:+-1720-1.00;LOC100128714:NR_040082:+-959-0.56
chr15	26360109	26360752	644	10	38.67	23.11	20.53	16.38	30.78	40.22	58.86	48.61	35.02	43.9	55.18	53	0.010406	0.0343126	LINC00929:NR_038851:+-84-0.13;LINC00929:NR_038852:+-84-0.13
chr15	26874856	26876831	1976	23	144.62	41.89	133.52	123.53	175.05	76.27	154.96	207.78	215.36	218.31	254.54	117	0.037373	0.0499357	GABRB3:NM_001191321:--1470-0.74
chr15	27217697	27218817	1121	13	37.66	38.99	49.87	32.71	30.78	43.01	54.07	75.4	59.74	37.31	58.74	88	0.024975	0.0411337	GABRG3:NM_001270873:+-986-0.88;GABRG3:NM_033223:+-986-0.88
chr15	29289394	29291741	2348	33	166.97	167.56	167.27	121.73	272.32	119.34	285.88	289.87	167.89	245.73	268.78	243	0.024975	0.0411337	APBA2:NM_001130414:+-616-0.26;APBA2:NM_005503:+-616-0.26
chr15	32830307	32830976	670	16	5.1	7.2	23.44	23.61	14.58	0	6	0	0	0	0	0	0.030639	0.0496844	LOC100996255:NR_102756:+-670-1.00
chr15	33360195	33361872	1678	25	29.58	8.64	11.75	14.56	11.34	5.56	32.4	40.23	33.99	39.5	23.14	24	0.010406	0.0343126	FMN1:NM_001103184:--1678-1.00
chr15	38229071	38230121	1051	7	28.52	21.66	51.36	23.62	29.16	20.81	40.84	53.6	33.99	40.59	51.62	53	0.016309	0.0367799	TMCO5A:NM_152453:+-479-0.46;TMCO5A:NM_152453:+-1051-1.00
chr15	40359893	40360440	548	8	19.35	30.34	29.34	19.99	12.96	29.12	15.6	1.68	6.18	9.86	5.34	21	0.024975	0.0411337	SRP14-AS1:NR_040059:+-548-1.00;SRP14-AS1:NR_040060:+-548-1.00
chr15	40511739	40512358	620	7	18.3	37.56	17.6	30.89	37.27	33.3	10.8	28.5	7.21	14.24	16.02	24	0.024975	0.0411337	PAK6:NM_001128628:+-130-0.21;PAK6:NM_001128629:+-130-0.21
chr15	40546282	40547410	1129	10	16.3	24.53	17.61	14.54	21.06	24.99	30.04	33.54	28.84	23.04	32.04	23	0.024975	0.0411337	C15orf56:NM_001039905:--829-0.73;PAK6:NM_001128628:+-1129-1.00;PAK6:NM_001128629:+-1129-1.00;PAK6:NM_001276717:+-1129-1.00;PAK6:NM_001276718:+-1129-1.00;PAK6:NM_020168:+-1129-1.00
chr15	42067414	42067968	555	9	7.14	28.87	13.22	10.92	11.34	9.73	0	1.68	3.09	1.1	0	14	0.037373	0.0499357	MAPKBP1:NM_001128608:+-555-1.00;MAPKBP1:NM_001265611:+-555-1.00;MAPKBP1:NM_014994:+-555-1.00;MAPKBP1:NR_049761:+-555-1.00;MAPKBP1:NR_049762:+-555-1.00;MAPKBP1:NM_001128608:+-555-1.00;MAPKBP1:NM_001265611:+-555-1.00;MAPKBP1:NM_014994:+-555-1.00;MAPKBP1:NR_049761:+-555-1.00;MAPKBP1:NR_049762:+-555-1.00
chr15	42651053	42651820	768	6	20.37	28.87	27.88	19.99	21.06	19.43	20.43	18.44	8.24	14.27	16.02	17	0.016309	0.0367799	CAPN3:NM_000070:+-318-0.41;CAPN3:NM_024344:+-318-0.41;CAPN3:NM_173087:+-318-0.41
chr15	47477343	47478474	1132	22	22.44	105.42	129.13	99.91	48.6	45.77	28.8	33.59	15.45	33.98	12.46	38	0.024975	0.0411337	SEMA6D:NM_001198999:+-1132-1.00
chr15	51635697	51636134	438	5	1.02	1.44	0	0	0	1.39	3.6	6.72	10.3	3.3	1.78	8	0.0039478	0.0343126	GLDN:NM_181789:+-185-0.42
chr15	51973970	51974676	707	10	13.26	72.24	137.94	87.19	53.46	49.95	9.6	30.17	15.45	12.07	10.68	30	0.016309	0.0367799	SCG3:NM_013243:+-707-1.00;SCG3:NM_001165257:+-707-1.00
chr15	58306108	58307333	1226	8	4.08	5.76	7.34	3.64	12.96	9.72	10.81	8.4	19.57	9.89	17.8	13	0.024975	0.0411337	ALDH1A2:NM_170697:--1226-1.00
chr15	58724474	58725465	992	15	50.92	50.54	88.05	54.5	58.32	72.13	91.3	95.5	96.82	87.76	112.14	119	0.0064853	0.0343126	LIPC:NM_000236:+-992-1.00
chr15	59396714	59399309	2596	79	24.44	14.42	26.42	18.2	25.92	40.25	40.84	31.86	45.32	27.43	32.04	53	0.016309	0.0367799	CCNB2:NM_004701:+-2343-0.90
chr15	60918939	60919924	986	7	7.13	12.98	7.34	12.73	14.58	19.43	19.21	21.8	22.66	13.18	17.8	24	0.024975	0.0411337	RORA:NM_002943:--696-0.71;RORA:NM_134260:--696-0.71
chr15	63114314	63115816	1503	13	20.36	18.76	16.13	7.28	11.34	12.51	30.04	23.48	25.75	17.56	23.14	24	0.010406	0.0343126	MIR190A:NR_029709:+-77-0.05
chr15	63828925	63829482	558	6	10.18	26	32.27	25.43	27.54	13.88	15.6	16.78	5.15	12.07	1.78	7	0.037373	0.0499357	USP3:NR_046341:+-558-1.00;USP3:NR_046342:+-558-1.00
chr15	64650310	64651832	1523	13	34.65	57.76	51.35	38.15	51.85	38.86	33.62	26.83	21.63	33.99	26.7	21	0.0039478	0.0343126	CSNK1G1:NM_022048:--133-0.09
chr15	65805796	65806473	678	8	6.12	24.53	10.27	23.61	21.06	12.49	6	8.4	7.21	5.5	0	4	0.010406	0.0343126	DPP8:NM_017743:--678-1.00;DPP8:NM_130434:--678-1.00
chr15	68725377	68726212	836	9	6.12	5.76	19.07	9.1	14.58	0	20.4	26.84	25.75	14.26	21.36	19	0.016309	0.0367799	ITGA11:NM_001004439:--836-1.00
chr15	72599494	72600100	607	7	10.18	10.1	8.82	7.28	12.96	8.34	14.4	16.77	26.78	12.06	24.92	12	0.010406	0.0343126	CELF6:NM_001172685:--607-1.00
chr15	72998772	72999286	515	7	35.64	27.44	30.8	27.23	14.58	48.54	40.84	60.33	54.59	31.83	42.72	61	0.024975	0.0411337	BBS4:NR_045565:+-51-0.10
chr15	79169555	79171218	1664	21	44.79	43.32	71.91	49.04	63.22	34.67	16.8	30.19	23.69	44.99	44.5	25	0.037373	0.0499357	MORF4L1:NM_001265604:+-1118-0.67;MORF4L1:NM_001265605:+-1118-0.67
chr15	79725512	79726625	1114	23	113.05	142.98	338.96	359.76	238.28	120.68	38.4	100.53	56.65	69.11	89	60	0.0039478	0.0343126	KIAA1024:NM_015206:+-1114-1.00
chr15	79749521	79751567	2047	40	292.25	277.36	462.18	347	371.22	274.63	442.03	641.77	617.17	359.83	560.7	412	0.024975	0.0411337	KIAA1024:NM_015206:+-969-0.47
chr15	84115638	84117811	2174	128	117.23	122.55	143.78	815.72	145.8	62.44	12	10.07	38.11	176.64	37.38	7	0.037373	0.0499357	SH3GL3:NM_003027:+-2027-0.93;SH3GL3:NR_026799:+-1982-0.91
chr15	84246435	84247523	1089	13	35.62	21.64	27.88	36.33	27.54	31.91	57.65	33.53	51.5	35.09	53.4	66	0.024975	0.0411337	SH3GL3:NR_026799:+-1059-0.97
chr15	85185266	85185892	627	11	37.66	65	52.84	21.82	48.6	30.49	16.8	10.08	15.45	23.02	30.26	17	0.010406	0.0343126	SCAND2P:NR_003654:+-627-1.00;SCAND2P:NR_004859:+-627-1.00
chr15	86685506	86686816	1311	14	16.29	17.3	11.76	0	24.3	18.04	37.23	38.57	39.14	39.48	35.6	59	0.0039478	0.0343126	AGBL1:NM_152336:+-1311-1.00;AGBL1:NM_152336:+-365-0.28
chr15	88796706	88797614	909	7	29.54	17.32	16.13	21.8	21.06	11.08	25.24	45.25	35.02	27.43	33.82	24	0.016309	0.0367799	NTRK3-AS1:NR_038229:+-909-1.00
chr15	88801004	88802254	1251	33	59.04	47.53	110.03	316.12	59.94	87.37	58.8	1.68	31.93	77.95	28.48	29	0.024975	0.0411337	NTRK3:NM_001007156:--396-0.32;NTRK3:NM_001012338:--396-0.32;NTRK3:NM_001243101:--396-0.32;NTRK3:NM_002530:--396-0.32;NTRK3:NM_001007156:--714-0.57;NTRK3:NM_001012338:--714-0.57;NTRK3:NM_001243101:--714-0.57;NTRK3:NM_002530:--714-0.57;NTRK3:NM_001007156:--959-0.77;NTRK3:NM_001012338:--959-0.77;NTRK3:NM_001243101:--959-0.77;NTRK3:NM_002530:--959-0.77
chr15	88811389	88812748	1360	20	78.4	53.42	96.83	49.07	93.96	90.16	127.34	95.53	95.79	104.25	140.62	117	0.010406	0.0343126	NTRK3-AS1:NR_038229:+-715-0.53;NTRK3-AS1:NR_038229:+-1360-1.00
chr15	89656897	89657390	494	5	10.18	7.2	7.33	7.28	9.72	8.32	13.22	16.76	15.45	16.46	10.68	21	0.0039478	0.0343126	ABHD2:NM_007011:+-494-1.00;ABHD2:NM_152924:+-494-1.00
chr15	90779356	90779922	567	8	37.66	53.44	67.5	39.96	55.09	36.06	33.62	36.86	16.48	23.02	44.5	18	0.024975	0.0411337	GDPGP1:NM_001013657:+-169-0.30;GDPGP1:NM_001013657:+-473-0.83
chr15	91509502	91510269	768	10	21.37	66.44	39.6	25.43	16.2	27.72	13.2	8.4	23.69	7.7	23.14	16	0.024975	0.0411337	PRC1-AS1:NR_051984:+-768-1.00
chr15	93014142	93014970	829	5	2.04	1.44	5.86	0	1.62	2.78	6	8.4	8.24	6.58	8.9	3	0.0064853	0.0343126	C15orf32:NM_153040:+-93-0.11
chr15	93015425	93016077	653	6	5.1	1.44	1.47	9.1	4.86	11.09	13.2	13.41	20.6	15.35	23.14	9	0.010406	0.0343126	C15orf32:NM_153040:+-653-1.00
chr15	93431349	93432270	922	8	28.51	23.1	36.69	49.05	58.36	31.91	26.45	21.79	13.39	8.78	17.8	19	0.0064853	0.0343126	LOC100507217:NR_037600:+-136-0.15;LOC100507217:NR_037601:+-136-0.15;LOC100507217:NR_037602:+-136-0.15
chr15	96041148	96042963	1816	16	174.15	127.12	114.46	83.57	179.9	192.8	303.92	288.2	243.18	252.35	217.16	305	0.0039478	0.0343126	LINC00924:NR_027132:+-1816-1.00;LINC00924:NR_027133:+-1816-1.00;LINC00924:NR_027132:+-1756-0.97
chr15	101043649	101045503	1855	20	45.82	37.53	46.95	14.56	32.4	61.02	79.29	83.79	59.74	58.16	105.02	95	0.010406	0.0343126	CERS3:NM_178842:--407-0.22
chr15	101061394	101062019	626	5	9.16	11.54	2.94	3.64	11.34	12.48	21.62	20.11	16.48	12.07	14.24	22	0.0064853	0.0343126	CERS3:NM_178842:--559-0.89
chr15	101069011	101070008	998	13	48.88	33.19	74.84	59.96	53.48	47.18	79.27	117.27	148.36	65.84	94.34	104	0.0064853	0.0343126	CERS3:NM_178842:--998-1.00
chr15	102266074	102266909	836	6	4.08	5.77	7.34	7.27	6.48	9.71	18.03	8.39	11.33	13.17	12.46	12	0.0064853	0.0343126	TARSL2:NM_152334:--572-0.68
chr16	202468	202905	438	6	7.14	0	1.47	0	1.62	0	7.2	8.4	5.15	13.14	7.12	3	0.016309	0.0367799	HBZ:NM_005332:+-438-1.00
chr16	4324994	4325530	537	7	15.29	20.21	16.16	14.55	12.96	12.5	10.8	15.1	9.27	7.69	5.34	5	0.016309	0.0367799	TFAP4:NM_003223:--8-0.01
chr16	4546156	4546884	729	8	13.25	24.54	29.33	19.98	24.3	26.34	14.4	16.77	11.33	5.49	17.8	7	0.016309	0.0367799	HMOX2:NM_001127205:+-729-1.00
chr16	7384588	7385558	971	8	18.32	7.2	20.54	1.82	21.06	45.79	27.63	46.91	25.75	30.72	39.16	76	0.024975	0.0411337	RBFOX1:NM_145891:+-415-0.43;RBFOX1:NM_145892:+-415-0.43;RBFOX1:NM_145893:+-415-0.43
chr16	10565241	10566352	1112	10	25.45	51.99	44.01	30.89	34.02	52.72	21.6	18.44	8.24	10.98	10.68	29	0.0064853	0.0343126	ATF7IP2:NR_045815:+-813-0.73
chr16	11991157	11991987	831	14	56.03	47.66	49.89	41.76	64.8	43.02	15.6	25.16	29.87	19.74	49.84	16	0.016309	0.0367799	GSPT1:NM_001130007:--750-0.90;GSPT1:NM_001130007:--596-0.72
chr16	11992411	11992947	537	8	60.06	69.33	98.32	72.66	87.55	34.68	51.67	43.56	12.36	46.08	35.6	28	0.024975	0.0411337	GSPT1:NM_001130007:--537-1.00;GSPT1:NM_001130007:--537-1.00
chr16	12997668	12999281	1614	30	26.52	24.51	52.84	30.92	34.02	29.15	15.6	25.2	8.24	16.5	1.78	16	0.0064853	0.0343126	SHISA9:NM_001145204:+-254-0.16;SHISA9:NM_001145205:+-254-0.16
chr16	15530000	15530918	919	12	39.7	59.2	36.67	38.17	38.88	30.5	18.01	15.09	9.27	14.28	37.38	19	0.010406	0.0343126	C16orf45:NM_033201:+-511-0.56
chr16	16437480	16438606	1127	23	12.24	21.66	10.29	16.38	19.44	4.17	10.8	8.4	0	9.9	7.12	2	0.037373	0.0499357	PKD1P1:NR_036447:+-1106-0.98;PKD1P1:NR_036447:+-798-0.71
chr16	17566276	17567170	895	8	28.51	28.89	24.95	14.54	27.54	40.25	15.6	16.78	9.27	19.77	21.36	19	0.037373	0.0499357	XYLT1:NM_022166:--463-0.52
chr16	19429312	19430773	1462	15	81.47	14.42	33.73	30.87	42.12	40.25	73.28	58.65	61.8	75.69	81.88	96	0.024975	0.0411337	TMC5:NM_001261841:+-1462-1.00
chr16	21613038	21614009	972	5	4.08	8.66	7.33	3.64	8.1	9.7	3.6	5.04	2.06	1.1	1.78	4	0.016309	0.0367799	METTL9:NM_001077180:+-17-0.02;METTL9:NM_016025:+-17-0.02
chr16	22485221	22485999	779	5	0	2.88	2.94	3.64	3.24	9.71	0	0	0	2.2	0	0	0.020241	0.0411337	SMG1P1:NR_027154:+-779-1.00
chr16	23199138	23199627	490	5	11.19	2.88	8.81	0	11.34	6.94	12	16.76	17.51	12.06	8.9	28	0.010406	0.0343126	SCNN1G:NM_001039:+-455-0.93
chr16	27279343	27281406	2064	85	132.4	90.97	76.31	83.61	100.45	52.74	135.7	164.25	203.94	172.32	170.88	90	0.016309	0.0367799	FLJ21408:NR_037184:+-2064-1.00;NSMCE1:NM_145080:--1794-0.87
chr16	27297351	27297924	574	5	7.14	7.2	10.26	7.28	8.1	12.48	1.2	5.04	2.06	3.3	7.12	7	0.0039478	0.0343126	FLJ21408:NR_037184:+-360-0.63
chr16	27895236	27897303	2068	32	142.56	90.97	96.81	67.22	194.45	119.29	189.84	221.19	176.13	200.76	222.5	145	0.016309	0.0367799	GSG1L:NM_144675:--1845-0.89
chr16	30391207	30391830	624	7	9.18	23.1	17.59	23.61	37.26	13.86	7.2	11.76	6.18	6.6	12.46	11	0.016309	0.0367799	ZNF48:NM_001214906:+-525-0.84;ZNF48:NM_001214907:+-525-0.84
chr16	30585561	30586193	633	7	16.29	30.33	26.4	43.6	21.06	30.51	14.4	18.44	13.39	9.88	1.78	6	0.0064853	0.0343126	ZNF688:NM_001024683:--168-0.27;ZNF688:NM_145271:--168-0.27
chr16	31023688	31024149	462	5	1.02	4.33	5.87	1.82	9.72	5.55	8.4	10.07	13.39	9.86	12.46	9	0.010406	0.0343126	STX1B:NM_052874:--142-0.31
chr16	31521122	31521583	462	7	50.9	88.12	107.13	101.73	71.34	66.59	51.66	41.88	25.75	58.13	69.42	49	0.024975	0.0411337	C16orf58:NM_022744:--462-1.00
chr16	34624132	34625179	1048	5	8.16	15.87	10.26	7.28	1.62	16.65	24.03	25.13	14.42	18.67	21.36	27	0.010406	0.0343126	LOC283914:NR_027079:+-725-0.69
chr16	49407929	49408670	742	6	9.18	8.65	4.41	1.82	6.48	11.09	15.6	15.09	16.48	10.95	16.02	23	0.0064853	0.0343126	C16orf78:NM_144602:+-742-1.00
chr16	52582966	52584075	1110	15	41.74	46.2	51.36	16.36	32.4	31.93	44.47	65.36	55.62	41.71	78.32	85	0.037373	0.0499357	TOX3:NM_001146188:--749-0.67
chr16	55514120	55514984	865	30	29.58	46.13	42.57	85.37	22.68	20.81	3.6	3.36	7.21	27.48	16.02	5	0.010406	0.0343126	MMP2:NM_004530:+-865-1.00
chr16	55910379	55912288	1910	14	11.22	7.21	13.2	3.64	11.34	18.03	16.8	28.5	26.78	13.18	24.92	31	0.016309	0.0367799	CES5A:NM_001143685:--904-0.47;CES5A:NM_145024:--904-0.47
chr16	55990838	55992098	1261	9	5.1	7.2	4.41	1.82	1.62	2.78	10.8	5.04	11.33	10.96	14.24	11	0.010406	0.0343126	CES5A:NM_001190158:--1106-0.88
chr16	56227707	56229839	2133	64	132.44	287.34	369.73	586.81	293.34	331.54	82.83	117.32	74.16	151.42	126.38	82	0.0064853	0.0343126	GNAO1:NM_020988:+-441-0.21;GNAO1:NM_138736:+-441-0.21
chr16	56278518	56279873	1356	13	13.24	2.88	13.21	10.9	17.82	9.71	24.02	26.82	27.81	14.28	21.36	37	0.0064853	0.0343126	MIR3935:NR_037499:+-839-0.62
chr16	56673642	56674191	550	5	6.12	4.33	1.47	5.46	3.24	5.55	0	1.68	0	3.3	0	4	0.037373	0.0499357	MT1A:NM_005946:+-550-1.00
chr16	57144205	57145903	1699	23	98.76	102.53	120.36	92.64	108.56	90.19	82.87	78.78	73.13	82.29	105.02	42	0.024975	0.0411337	CPNE2:NM_152727:+-1699-1.00
chr16	58004503	58006124	1622	19	30.57	25.98	26.4	19.98	16.2	29.15	27.62	50.28	49.44	38.41	35.6	32	0.010406	0.0343126	CNGB1:NM_001135639:--1605-0.99;CNGB1:NM_001297:--1605-0.99
chr16	66919658	66920369	712	7	26.47	28.88	27.88	32.71	29.16	31.91	18	8.4	25.75	24.15	26.7	16	0.0064853	0.0343126	PDP2:NM_020786:+-530-0.74
chr16	67442422	67442973	552	7	16.29	20.21	24.94	14.55	19.44	19.41	8.4	16.77	12.36	4.4	10.68	6	0.010406	0.0343126	ZDHHC1:NM_013304:--552-1.00
chr16	67571006	67573317	2312	164	197.55	53.39	51.35	119.89	68.04	72.17	13.2	46.94	17.51	126.17	19.58	11	0.037373	0.0499357	FAM65A:NM_001193524:+-2312-1.00;FAM65A:NM_001193522:+-1469-0.64;FAM65A:NM_024519:+-1469-0.64
chr16	68060519	68061012	494	8	40.73	40.44	55.76	30.87	43.74	66.59	28.82	43.56	9.27	21.94	23.14	27	0.016309	0.0367799	DUS2:NM_001271763:+-494-1.00;DUS2:NM_017803:+-494-1.00
chr16	71559190	71559918	729	12	41.74	15.88	42.56	10.92	24.3	38.84	63.69	97.18	89.61	38.4	48.06	93	0.016309	0.0367799	CHST4:NM_005769:+-204-0.28;CHST4:NM_001166395:+-21-0.03
chr16	83543582	83544630	1049	8	23.4	8.65	20.54	7.28	24.31	22.18	40.85	33.51	30.9	29.63	35.6	40	0.0039478	0.0343126	MIR3182:NR_036147:+-432-0.41
chr16	84766420	84767095	676	7	11.19	12.99	20.55	16.35	27.56	19.43	28.83	20.12	38.11	21.94	35.6	48	0.016309	0.0367799	USP10:NR_073577:+-487-0.72;USP10:NR_073578:+-487-0.72
chr16	84792758	84794427	1670	19	38.71	46.2	51.36	30.89	40.5	70.75	25.2	28.53	25.75	32.89	16.02	43	0.024975	0.0411337	USP10:NR_073577:+-1656-0.99;USP10:NR_073577:+-1670-1.00;USP10:NR_073577:+-1376-0.82;USP10:NR_073578:+-1376-0.82;USP10:NR_073577:+-1047-0.63;USP10:NR_073578:+-1047-0.63
chr16	90098791	90099949	1159	14	28.51	50.57	58.71	49.09	37.26	31.91	19.2	30.16	25.75	18.66	16.02	26	0.0064853	0.0343126	GAS8:NR_023348:+-1114-0.96;GAS8:NR_023348:+-1118-0.96
chr17	1614263	1614933	671	10	21.37	1.44	10.29	0	0	1.39	25.2	13.44	21.63	29.61	24.92	12	0.010406	0.0343126	TLCD2:NM_001164407:--671-1.00
chr17	5676595	5678167	1573	24	73.33	37.54	76.33	59.94	92.34	76.29	96.1	108.92	125.66	91.05	124.6	90	0.010406	0.0343126	LOC339166:NR_040000:+-1573-1.00
chr17	6683356	6684514	1159	22	119.16	82.32	66.04	85.41	158.86	145.66	160.95	222.87	201.88	145.88	226.06	128	0.016309	0.0367799	FBXO39:NM_153230:+-1159-1.00
chr17	8661774	8663670	1897	24	141.54	51.95	107.13	85.39	110.2	133.16	189.8	224.53	225.62	141.53	194.02	242	0.0064853	0.0343126	SPDYE4:NM_001128076:--1897-1.00
chr17	8795649	8796547	899	10	10.2	10.08	8.81	1.82	24.3	11.12	28.83	26.83	35.02	7.68	26.7	29	0.037373	0.0499357	PIK3R5:NM_001251851:--581-0.65;PIK3R5:NM_001251852:--581-0.65;PIK3R5:NM_001251853:--581-0.65;PIK3R5:NM_001251851:--76-0.08;PIK3R5:NM_001251852:--76-0.08;PIK3R5:NM_001251853:--76-0.08;PIK3R5:NM_001251855:--76-0.08
chr17	10266948	10269069	2122	30	70.25	73.64	52.83	30.87	69.66	58.31	87.7	95.58	111.24	68.03	129.94	163	0.016309	0.0367799	MYH13:NM_003802:--1711-0.81
chr17	10269651	10270461	811	10	26.45	17.31	30.8	10.92	35.64	30.53	34.85	45.26	25.75	38.4	40.94	65	0.037373	0.0499357	MYH13:NM_003802:--209-0.26
chr17	10273784	10274991	1208	13	53.97	21.64	44.01	18.15	50.22	38.83	105.73	92.16	90.64	63.64	115.7	138	0.0039478	0.0343126	MYH13:NM_003802:--916-0.76
chr17	10276196	10277002	807	7	6.12	18.77	5.88	5.46	6.48	15.25	15.6	20.12	18.54	10.97	24.92	42	0.024975	0.0411337	MYH13:NM_003802:--381-0.47;MYH13:NM_003802:--807-1.00
chr17	10369572	10370470	899	10	97.74	24.56	96.85	39.96	66.47	79.1	120.1	132.39	55.62	122.86	121.04	153	0.024975	0.0411337	MYH4:NM_017533:--870-0.97
chr17	10423442	10424354	913	8	8.16	5.76	2.94	3.64	6.48	13.87	14.4	13.42	20.6	10.97	23.14	19	0.010406	0.0343126	MYH1:NM_005963:--146-0.16;MYH1:NM_005963:--418-0.46
chr17	10453659	10454597	939	6	2.04	0	0	0	1.62	0	4.8	1.68	5.15	3.29	3.56	5	0.0064853	0.0343126	MYH2:NM_001100112:--939-1.00;MYH2:NM_017534:--939-1.00;MYH2:NM_001100112:--939-1.00;MYH2:NM_017534:--939-1.00
chr17	12493798	12495727	1930	21	26.52	44.73	43.99	18.2	38.88	74.9	58.86	60.36	69.01	65.86	76.54	93	0.024975	0.0411337	LINC00670:NR_034144:+-1930-1.00;LINC00670:NR_034145:+-1930-1.00
chr17	12539343	12540523	1181	11	16.3	28.87	20.54	20	19.44	36.08	39.64	36.86	30.9	24.11	42.72	47	0.016309	0.0367799	LINC00670:NR_034144:+-520-0.44;LINC00670:NR_034145:+-520-0.44
chr17	14936016	14937197	1182	10	11.2	2.88	1.47	7.28	3.24	8.33	21.61	16.77	16.48	17.57	23.14	19	0.0039478	0.0343126	CDRT7:NR_033371:+-403-0.34;CDRT7:NR_033371:+-794-0.67;CDRT7:NR_033371:+-1182-1.00
chr17	16877241	16877664	424	7	13.24	4.32	10.29	0	9.72	8.34	20.42	3.36	29.87	17.54	14.24	27	0.037373	0.0499357	TNFRSF13B:NM_012452:--162-0.38
chr17	17142220	17143524	1305	10	55	40.43	74.83	39.97	61.57	63.8	96.09	75.39	99.91	60.33	65.86	76	0.024975	0.0411337	FLCN:NM_144606:--283-0.22;FLCN:NM_144997:--283-0.22
chr17	18768393	18769603	1211	10	16.3	24.54	23.48	21.8	17.82	20.79	10.81	15.09	10.3	13.17	12.46	12	0.0039478	0.0343126	PRPSAP2:NM_001243936:+-1211-1.00;PRPSAP2:NM_001243940:+-1211-1.00;PRPSAP2:NM_001243942:+-1211-1.00;PRPSAP2:NM_002767:+-1211-1.00;PRPSAP2:NM_001243936:+-958-0.79;PRPSAP2:NM_001243940:+-958-0.79;PRPSAP2:NM_002767:+-958-0.79;PRPSAP2:NM_001243941:+-839-0.69;PRPSAP2:NM_001243942:+-839-0.69
chr17	20638873	20639867	995	7	4.08	5.76	2.94	1.82	4.86	11.11	14.4	6.72	5.15	7.68	10.68	12	0.037373	0.0499357	LOC100287072:NR_073509:+-995-1.00
chr17	20640930	20642258	1329	12	17.3	28.85	24.93	7.28	17.82	24.95	54.06	70.39	25.75	21.94	32.04	59	0.024975	0.0411337	LOC100287072:NR_073509:+-231-0.17;LOC100287072:NR_073509:+-1329-1.00
chr17	21911546	21913466	1921	15	21.39	20.2	20.56	29.07	19.45	34.68	33.63	43.56	51.51	21.94	37.38	39	0.016309	0.0367799	FLJ36000:NR_027084:+-897-0.47
chr17	22023743	22025912	2170	29	130.33	119.86	129.12	139.9	126.42	165.05	225.85	242.98	264.71	143.68	227.84	230	0.0064853	0.0343126	MTRNR2L1:NM_001190452:+-1645-0.76
chr17	26126607	26127228	622	7	22.38	25.98	44.03	29.06	30.78	30.52	16.8	10.08	13.39	8.79	16.02	18	0.0039478	0.0343126	NOS2:NM_000625:--622-1.00;NOS2:NM_000625:--174-0.28
chr17	29087736	29088827	1092	11	78.39	102.59	77.75	98.09	81.05	23.58	49.27	67.04	11.33	66.91	58.74	28	0.037373	0.0499357	SUZ12P1:NR_024187:+-822-0.75
chr17	29300043	29301170	1128	13	40.71	70.77	64.53	30.9	50.22	51.3	28.8	23.48	12.36	42.8	35.6	36	0.024975	0.0411337	RNF135:NM_001184992:+-49-0.04;RNF135:NM_032322:+-49-0.04;RNF135:NM_197939:+-49-0.04
chr17	31256301	31257054	754	11	52.94	64.99	86.55	78.11	72.9	77.68	27.6	55.29	40.17	54.86	49.84	54	0.016309	0.0367799	TMEM98:NM_001033504:+-754-1.00;TMEM98:NM_015544:+-754-1.00
chr17	31621249	31621992	744	5	7.13	7.21	14.66	5.46	8.1	13.87	20.43	21.78	24.72	16.46	16.02	20	0.0039478	0.0343126	ASIC2:NM_183377:--744-1.00
chr17	33289311	33291048	1738	22	78.43	262.93	344.84	156.26	222.07	127.63	19.2	46.94	20.6	25.24	5.34	64	0.0039478	0.0343126	CCT6B:NM_001193529:--1218-0.70;CCT6B:NM_001193530:--1218-0.70;CCT6B:NM_006584:--1218-0.70;ZNF830:NM_052857:+-1275-0.73
chr17	33355068	33355767	700	7	13.24	20.23	23.48	10.91	21.06	18.02	4.8	13.42	10.3	13.15	8.9	18	0.037373	0.0499357	RFFL:NM_001017368:--513-0.73
chr17	33689794	33691196	1403	15	26.47	20.21	27.87	3.64	19.44	29.11	31.2	56.99	35.02	18.63	39.16	75	0.037373	0.0499357	SLFN11:NM_001104587:--852-0.61;SLFN11:NM_001104588:--852-0.61;SLFN11:NM_001104589:--852-0.61;SLFN11:NM_001104590:--852-0.61;SLFN11:NM_152270:--852-0.61
chr17	33694017	33694805	789	5	3.06	0	4.41	0	4.86	4.17	7.2	5.04	10.3	8.77	12.46	14	0.0039478	0.0343126	SLFN11:NM_001104588:--789-1.00;SLFN11:NM_001104587:--789-1.00;SLFN11:NM_001104589:--789-1.00;SLFN11:NM_001104590:--789-1.00;SLFN11:NM_001104587:--587-0.74;SLFN11:NM_001104588:--587-0.74;SLFN11:NM_001104590:--587-0.74
chr17	33748999	33750863	1865	17	28.52	31.74	27.88	27.27	45.36	29.14	34.82	68.71	56.65	31.82	51.62	78	0.010406	0.0343126	SLFN12:NM_018042:--1277-0.68
chr17	33771643	33772246	604	6	9.17	7.2	8.81	7.28	3.24	5.56	16.8	10.06	18.54	13.16	19.58	25	0.0039478	0.0343126	SLFN13:NM_144682:--35-0.06
chr17	37035599	37036919	1321	15	66.2	75.1	57.24	45.41	37.26	69.36	43.24	41.89	15.45	29.63	44.5	39	0.024975	0.0411337	LASP1:NM_001271608:+-754-0.57;LASP1:NR_073384:+-835-0.63
chr17	37985185	37985632	448	7	47.88	44.77	61.62	34.52	55.11	41.62	28.83	31.86	15.45	37.33	44.5	25	0.016309	0.0367799	IKZF3:NM_001284514:--392-0.88;IKZF3:NM_001284515:--392-0.88
chr17	38911211	38912345	1135	11	4.08	7.2	10.28	10.92	17.82	8.34	14.4	26.83	19.57	9.9	28.48	24	0.024975	0.0411337	KRT25:NM_181534:--1135-1.00
chr17	38955754	38956254	501	6	8.16	4.32	10.27	7.28	14.58	6.95	10.8	13.41	13.39	13.16	23.14	28	0.024975	0.0411337	KRT28:NM_181535:--501-1.00
chr17	39041092	39042440	1349	24	196.5	30.34	73.33	132.63	147.5	81.87	241.47	237.92	178.19	274.27	249.2	121	0.024975	0.0411337	KRT20:NM_019010:--1349-1.00
chr17	39095107	39095593	487	5	24.43	21.67	45.49	19.97	30.78	27.75	51.65	41.9	46.35	29.62	69.42	65	0.016309	0.0367799	KRT23:NM_015515:--99-0.20;KRT23:NM_001282433:--487-1.00;KRT23:NM_015515:--487-1.00
chr17	39204998	39205486	489	6	15.26	10.1	13.19	14.53	14.58	12.47	16.8	16.76	30.9	14.25	23.14	28	0.016309	0.0367799	KRTAP2-1:NM_001123387:--489-1.00
chr17	39393593	39395102	1510	13	11.2	18.77	11.73	14.52	24.3	13.87	39.64	38.53	21.63	32.92	39.16	27	0.0064853	0.0343126	KRTAP9-8:NM_031963:+-1300-0.86
chr17	39507113	39507615	503	5	21.39	2.88	16.15	25.43	19.44	23.59	36.03	28.49	26.78	21.94	32.04	33	0.010406	0.0343126	KRT33A:NM_004138:--503-1.00
chr17	40334470	40335618	1149	14	23.42	38.98	44.01	36.33	50.22	30.5	24	21.84	16.48	13.15	26.7	25	0.016309	0.0367799	KCNH4:NM_012285:--827-0.72
chr17	40499848	40501008	1161	6	4.08	7.21	14.67	7.26	8.1	8.32	7.21	5.03	3.09	2.19	7.12	6	0.030639	0.0496844	STAT3:NM_003150:--974-0.84;STAT3:NM_139276:--952-0.82;STAT3:NM_213662:--952-0.82
chr17	40881884	40882484	601	7	43.78	49.11	76.31	41.79	51.86	62.43	19.21	33.51	4.12	40.6	24.92	29	0.0039478	0.0343126	EZH1:NM_001991:--601-1.00;EZH1:NM_001991:--49-0.08
chr17	40898142	40899000	859	9	22.38	17.33	16.14	10.92	22.68	26.35	32.45	36.89	29.87	16.44	37.38	43	0.024975	0.0411337	EZH1:NM_001991:--859-1.00
chr17	41284979	41285400	422	9	62.13	72.23	86.57	83.57	98.9	41.61	34.83	46.93	16.48	38.42	55.18	34	0.010406	0.0343126	NBR2:NR_003108:+-309-0.73
chr17	41292659	41293554	896	10	17.3	36.1	54.29	27.25	30.78	26.33	20.41	25.13	29.87	10.97	16.02	17	0.037373	0.0499357	NBR2:NR_003108:+-281-0.31;NBR2:NR_003108:+-896-1.00
chr17	43015532	43016053	522	5	16.29	36.12	23.48	23.62	32.4	20.81	15.61	13.4	13.39	17.56	23.14	14	0.016309	0.0367799	KIF18B:NM_001264573:--195-0.37;KIF18B:NM_001265577:--195-0.37
chr17	43130858	43131676	819	11	36.65	78.02	77.77	49.05	77.79	20.79	14.4	38.55	13.39	27.44	30.26	28	0.037373	0.0499357	DCAKD:NM_001128631:--121-0.15
chr17	43894491	43895110	620	8	19.33	20.22	10.29	12.74	9.72	2.78	0	6.72	7.21	7.7	0	0	0.016309	0.0367799	CRHR1:NM_001256299:+-620-1.00
chr17	44274881	44276505	1625	14	7.14	11.55	22	14.56	21.06	11.12	6	10.08	2.06	3.3	7.12	9	0.010406	0.0343126	KANSL1-AS1:NR_034172:+-1209-0.74
chr17	44929672	44930429	758	6	13.24	20.22	26.4	7.27	9.72	11.1	7.2	1.68	6.18	6.6	5.34	8	0.0064853	0.0343126	WNT9B:NM_003396:+-758-1.00
chr17	45055578	45057910	2333	168	143.6	127.06	280.32	223.44	149.11	43.07	74.42	36.94	94.76	109.76	97.9	21	0.024975	0.0411337	RPRML:NM_203400:--1797-0.77
chr17	46675732	46676844	1113	25	12.24	14.41	1.47	16.38	14.58	4.17	30	40.29	32.96	15.4	35.6	37	0.0064853	0.0343126	HOXB6:NM_018952:--1113-1.00
chr17	53827579	53828263	685	6	39.71	5.76	23.49	18.17	17.82	16.65	51.65	50.27	56.65	34	62.3	28	0.010406	0.0343126	PCTP:NM_021213:+-300-0.44
chr17	57033654	57034141	488	5	20.36	13	16.13	14.54	16.2	13.86	24.02	16.76	23.69	19.74	28.48	28	0.010406	0.0343126	PPM1E:NR_048561:+-488-1.00
chr17	57444102	57444800	699	9	14.28	1.44	8.82	0	4.86	1.39	19.2	16.77	20.6	13.16	7.12	17	0.016309	0.0367799	MIR4729:NR_039882:+-699-1.00
chr17	57956553	57956921	369	5	17.3	14.44	19.07	14.52	22.68	15.25	12	15.08	4.12	14.26	7.12	7	0.010406	0.0343126	TUBD1:NM_001193613:--369-1.00
chr17	59669605	59670324	720	5	6.11	8.66	2.94	1.82	11.34	8.31	16.82	15.09	20.6	8.78	17.8	11	0.010406	0.0343126	NACA2:NM_199290:--720-1.00
chr17	61663984	61664783	800	7	30.54	47.67	46.96	25.42	29.16	9.72	9.6	25.14	6.18	18.64	17.8	18	0.024975	0.0411337	DCAF7:NR_073585:+-707-0.88
chr17	63134590	63135396	807	8	58.03	62.13	55.78	29.05	30.78	48.57	54.06	72.04	86.52	66.91	74.76	92	0.016309	0.0367799	RGS9:NM_001081955:+-807-1.00;RGS9:NM_001165933:+-807-1.00;RGS9:NM_003835:+-807-1.00
chr17	66102604	66103161	558	5	38.68	33.22	32.27	45.41	55.12	41.61	28.84	18.43	16.48	26.33	30.26	18	0.0039478	0.0343126	LINC00674:NR_027418:+-558-1.00
chr17	66938032	66938740	709	5	7.12	0	5.88	3.64	11.34	8.32	15.62	11.74	11.33	5.48	16.02	13	0.037373	0.0499357	ABCA8:NM_007168:--709-1.00
chr17	68106483	68107514	1032	10	24.44	24.53	11.76	9.1	22.68	20.79	27.62	28.5	36.05	43.89	48.06	54	0.0039478	0.0343126	KCNJ16:NM_001270422:+-40-0.04;KCNJ16:NM_018658:+-40-0.04
chr17	74708538	74709031	494	5	23.43	13	24.95	21.81	32.43	19.43	9.6	18.44	4.12	16.46	17.8	8	0.016309	0.0367799	MXRA7:NM_001008528:--494-1.00;MXRA7:NM_001008529:--494-1.00;MXRA7:NM_198530:--494-1.00
chr17	76573574	76574125	552	6	13.23	11.55	27.89	14.53	16.2	20.8	20.42	51.95	36.05	21.94	30.26	24	0.024975	0.0411337	DNAH17:NM_173628:--552-1.00
chr17	80796712	80797633	922	10	49.91	40.44	36.68	16.38	29.16	30.51	49.27	60.34	78.28	43.89	71.2	58	0.010406	0.0343126	ZNF750:NM_024702:--203-0.22
chr18	502594	502981	388	5	12.22	1.44	7.35	12.71	12.96	0	20.44	33.52	13.39	19.75	19.58	8	0.016309	0.0367799	COLEC12:NM_130386:--136-0.35
chr18	580996	582351	1356	8	12.23	2.89	8.81	5.45	6.48	8.33	24.02	13.42	25.76	9.88	14.24	12	0.010406	0.0343126	CETN1:NM_004066:+-1356-1.00
chr18	3453891	3454953	1063	9	0	0	0	0	0	0	4.8	3.36	2.06	0	3.56	4	0.016309	0.0367799	TGIF1:NM_170695:+-87-0.08;TGIF1:NM_173211:+-1063-1.00
chr18	3457344	3458700	1357	20	69.22	47.61	23.52	23.66	97.25	29.13	115.29	80.43	81.37	111.93	94.34	145	0.016309	0.0367799	TGIF1:NM_001278686:+-1052-0.78;TGIF1:NM_173209:+-1052-0.78;TGIF1:NM_173210:+-1052-0.78;TGIF1:NM_173211:+-1052-0.78;TGIF1:NM_174886:+-1052-0.78
chr18	3895766	3896307	542	8	50.9	67.89	74.82	19.97	59.96	56.86	84.09	85.44	78.28	62.54	117.48	141	0.010406	0.0343126	DLGAP1-AS3:NR_038895:+-542-1.00
chr18	3995557	3996406	850	9	5.1	1.44	0	3.64	0	4.17	14.4	6.72	9.27	6.58	12.46	3	0.016309	0.0367799	DLGAP1-AS4:NR_102696:+-850-1.00;DLGAP1-AS4:NR_102696:+-850-1.00
chr18	4276363	4277151	789	8	18.33	8.65	7.35	14.56	14.58	9.71	22.8	25.13	31.93	13.16	32.04	35	0.016309	0.0367799	DLGAP1-AS5:NR_036489:+-789-1.00
chr18	5248152	5249419	1268	7	18.34	11.54	20.54	10.9	12.96	8.32	22.82	25.14	15.45	25.23	35.6	42	0.010406	0.0343126	LINC00667:NR_015389:+-354-0.28
chr18	5544534	5545169	636	5	17.31	2.89	14.66	9.1	8.1	0	20.43	28.49	26.78	12.07	17.8	25	0.010406	0.0343126	EPB41L3:NM_001281534:--636-1.00;EPB41L3:NM_012307:--636-1.00
chr18	5616165	5616954	790	7	16.28	31.77	27.89	1.82	16.2	22.2	34.84	48.6	36.05	32.91	39.16	61	0.0039478	0.0343126	EPB41L3:NM_001281535:--258-0.33
chr18	5760470	5762260	1791	16	15.29	15.88	10.29	7.28	24.3	30.53	42.02	43.58	39.14	21.95	30.26	54	0.016309	0.0367799	LOC645355:NR_038839:+-289-0.16
chr18	5763163	5764063	901	9	12.24	12.98	17.6	1.82	11.34	4.17	19.2	30.17	27.81	20.85	28.48	34	0.0039478	0.0343126	LOC645355:NR_038839:+-901-1.00
chr18	5796513	5797710	1198	11	13.25	4.32	5.88	9.09	3.24	15.25	18.01	15.09	35.02	14.26	16.02	36	0.010406	0.0343126	LOC645355:NR_038839:+-1198-1.00
chr18	6511902	6512316	415	5	26.47	14.45	19.06	14.53	24.3	5.55	42.05	43.57	33.99	50.46	62.3	24	0.010406	0.0343126	LOC100130480:NM_001243517:+-415-1.00
chr18	6834653	6835382	730	7	10.19	15.87	11.74	16.35	4.86	4.17	16.8	20.11	27.81	12.05	17.8	21	0.010406	0.0343126	ARHGAP28:NM_001010000:+-730-1.00
chr18	9709227	9710544	1318	34	124.2	197.88	264.1	145.3	90.72	59.61	28.81	75.41	46.35	46.07	92.56	64	0.024975	0.0411337	RAB31:NM_006868:+-1176-0.89
chr18	11150481	11152487	2007	18	16.31	15.86	22.01	20	25.92	33.3	62.44	33.54	39.14	47.19	26.7	52	0.0064853	0.0343126	PIEZO2:NM_022068:--281-0.14
chr18	12094298	12096989	2692	19	37.7	20.18	41.1	23.62	30.78	11.12	54.05	50.3	69.01	64.74	49.84	28	0.016309	0.0367799	ANKRD62:NM_001277333:+-1719-0.64
chr18	12224282	12224891	610	6	13.23	14.44	7.35	9.1	9.72	5.56	15.62	20.13	11.33	16.45	16.02	23	0.010406	0.0343126	C18orf61:NR_049896:+-610-1.00
chr18	18822901	18823929	1029	40	108.9	163.18	206.84	52.71	136.08	56.89	13.2	51.98	23.69	29.7	17.8	14	0.0039478	0.0343126	GREB1L:NM_001142966:+-1029-1.00
chr18	18964751	18966179	1429	11	16.28	8.64	19.08	12.74	8.1	15.27	24	31.85	20.6	13.16	44.5	45	0.016309	0.0367799	GREB1L:NM_001142966:+-729-0.51
chr18	19752664	19754615	1952	37	112.02	56.28	95.33	41.84	63.18	48.53	146.52	149.2	151.41	114.09	138.84	111	0.0064853	0.0343126	GATA6:NM_005257:+-442-0.23
chr18	21106132	21107145	1014	12	84.52	70.78	77.76	41.79	82.65	77.67	85.3	93.84	91.67	69.12	97.9	120	0.037373	0.0499357	C18orf8:NR_075075:+-7-0.01;C18orf8:NR_075076:+-7-0.01;C18orf8:NR_075075:+-315-0.31;C18orf8:NR_075076:+-315-0.31;C18orf8:NR_075075:+-917-0.90;C18orf8:NR_075076:+-917-0.90
chr18	22042006	22043478	1473	13	29.51	49.12	70.44	21.81	30.78	38.81	70.88	70.37	65.92	63.64	99.68	84	0.016309	0.0367799	HRH4:NM_001143828:+-687-0.47;HRH4:NM_001160166:+-687-0.47;HRH4:NM_021624:+-687-0.47
chr18	24507274	24507669	396	8	33.59	30.31	33.74	10.92	37.26	29.12	45.67	56.98	44.29	34.03	94.34	134	0.0064853	0.0343126	AQP4-AS1:NR_026908:+-396-1.00
chr18	24514699	24515693	995	5	4.08	1.44	5.87	0	4.86	0	8.4	6.71	15.45	5.49	12.46	10	0.0064853	0.0343126	AQP4-AS1:NR_026908:+-388-0.39;AQP4-AS1:NR_026908:+-995-1.00;AQP4-AS1:NR_026908:+-284-0.29
chr18	24516121	24516880	760	8	6.12	4.32	1.47	0	1.62	11.08	7.2	5.04	14.42	7.67	16.02	17	0.024975	0.0411337	AQP4-AS1:NR_026908:+-760-1.00
chr18	24517637	24518198	562	6	5.1	10.1	0	3.64	16.2	13.87	16.8	26.82	13.39	12.07	32.04	21	0.024975	0.0411337	AQP4-AS1:NR_026908:+-274-0.49
chr18	28623848	28624987	1140	9	23.42	21.66	24.95	10.91	16.2	19.42	31.24	25.14	49.44	21.93	30.26	46	0.010406	0.0343126	DSC3:NM_001941:--934-0.82;DSC3:NM_024423:--934-0.82
chr18	32401766	32402310	545	7	16.29	40.44	5.88	0	21.06	31.91	42.05	31.83	43.26	25.25	39.16	50	0.037373	0.0499357	DTNA:NM_001198942:+-545-1.00;DTNA:NM_001198944:+-545-1.00;DTNA:NM_032980:+-545-1.00;DTNA:NM_032981:+-545-1.00
chr18	32958149	32958953	805	11	19.34	14.43	30.82	9.1	22.68	38.82	39.65	26.83	61.8	38.4	44.5	69	0.016309	0.0367799	ZNF396:NM_145756:--805-1.00
chr18	33749793	33750953	1161	20	164.97	150.24	199.56	83.6	149.09	137.32	191	232.9	155.57	165.64	213.6	204	0.024975	0.0411337	ELP2:NR_040110:+-1161-1.00;ELP2:NR_040110:+-331-0.29
chr18	37255189	37256632	1444	14	15.3	27.42	22	16.38	27.54	22.19	43.25	40.22	42.23	20.85	39.16	69	0.024975	0.0411337	MIR5583-1:NR_049847:+-390-0.27
chr18	39870784	39872189	1406	8	10.18	4.32	4.41	3.64	8.1	9.71	7.2	15.09	12.36	9.87	17.8	12	0.024975	0.0411337	LINC00907:NR_046456:+-776-0.55;LINC00907:NR_046457:+-776-0.55
chr18	40100509	40101237	729	6	5.1	1.44	1.47	0	4.86	6.94	8.4	8.39	7.21	3.3	7.12	17	0.016309	0.0367799	LINC00907:NR_046455:+-410-0.56
chr18	40270582	40272042	1461	5	4.08	2.88	0	0	4.86	6.94	16.83	8.38	13.39	2.2	5.34	23	0.037373	0.0499357	LINC00907:NR_046174:+-1154-0.79
chr18	40695499	40697044	1546	18	115.05	127.12	111.53	70.85	150.77	83.24	127.32	165.88	179.23	130.54	201.14	161	0.010406	0.0343126	RIT2:NM_001272077:--1546-1.00;RIT2:NM_002930:--1546-1.00
chr18	44526466	44527853	1388	44	77.44	122.68	343.33	450.55	231.71	94.32	20.41	47.03	62.83	55.97	49.84	57	0.0039478	0.0343126	KATNAL2:NM_031303:+-1388-1.00
chr18	45458594	45460001	1408	16	71.26	23.08	33.73	9.1	59.97	37.45	76.87	62.03	66.95	52.67	96.12	125	0.024975	0.0411337	SMAD2:NM_005901:--377-0.27;SMAD2:NM_001003652:--924-0.66;SMAD2:NM_001135937:--924-0.66
chr18	53178223	53179250	1028	8	10.2	5.76	11.76	16.36	14.58	8.34	26.43	41.89	23.69	27.43	42.72	36	0.0039478	0.0343126	TCF4:NM_001243231:--1028-1.00
chr18	53255587	53256958	1372	34	30.59	43.27	162.87	179.9	90.72	67.93	9.6	33.54	31.93	17.55	8.9	22	0.010406	0.0343126	TCF4:NM_001083962:--781-0.57;TCF4:NM_001243228:--781-0.57;TCF4:NM_003199:--781-0.57;TCF4:NM_001083962:--1372-1.00;TCF4:NM_001243230:--1372-1.00;TCF4:NM_003199:--1372-1.00;TCF4:NM_001243227:--414-0.30;TCF4:NM_001243228:--414-0.30
chr18	53302420	53303972	1553	15	48.88	40.42	19.09	20	30.78	24.97	74.46	56.99	30.9	62.54	58.74	74	0.010406	0.0343126	TCF4:NM_001243226:--1285-0.83
chr18	53304451	53305353	903	9	30.56	15.87	19.07	16.36	27.54	27.75	46.84	41.91	37.08	30.74	44.5	47	0.0039478	0.0343126	TCF4:NM_001243226:--738-0.82
chr18	56120221	56120903	683	10	64.15	125.71	96.85	72.67	76.17	81.85	130.94	137.4	91.67	117.37	133.5	162	0.016309	0.0367799	MIR122:NR_029667:+-170-0.25
chr18	57027210	57028112	903	12	47.85	37.53	39.59	14.55	19.44	41.62	57.66	65.35	55.62	23.03	65.86	86	0.024975	0.0411337	LMAN1:NM_005570:--903-1.00
chr18	58038488	58040682	2195	28	18.36	43.32	30.81	27.3	22.68	27.76	80.47	33.55	51.5	41.72	58.74	49	0.010406	0.0343126	MC4R:NM_005912:--1182-0.54
chr18	61256793	61258168	1376	13	11.21	12.98	5.88	7.27	14.58	13.88	20.42	16.76	23.69	17.57	21.36	24	0.0039478	0.0343126	SERPINB13:NM_012397:+-1109-0.81
chr18	61330793	61331610	818	7	7.13	7.2	5.87	1.82	6.48	8.33	12.02	16.76	11.33	5.48	10.68	13	0.037373	0.0499357	SERPINB3:NM_006919:--405-0.50
chr18	61371010	61371680	671	5	3.06	0	1.47	0	0	2.78	8.4	8.39	10.3	3.3	5.34	5	0.0039478	0.0343126	SERPINB11:NM_080475:+-671-1.00
chr18	61443824	61444621	798	5	1.02	1.44	1.47	0	0	1.39	2.4	3.36	6.18	3.3	3.56	3	0.0039478	0.0343126	SERPINB7:NM_001261831:+-798-1.00;SERPINB7:NM_003784:+-798-1.00;SERPINB7:NM_001261830:+-63-0.08
chr18	61553826	61554965	1140	11	20.37	12.99	13.21	12.74	12.96	15.26	28.83	21.8	27.81	26.34	19.58	23	0.0064853	0.0343126	SERPINB2:NM_001143818:+-462-0.41;SERPINB2:NM_002575:+-462-0.41
chr18	61772811	61773577	767	6	13.25	7.2	1.47	5.46	11.34	20.8	19.2	16.77	16.48	21.94	32.04	41	0.016309	0.0367799	LOC284294:NR_033881:+-659-0.86
chr18	61916734	61917316	583	5	26.48	37.56	30.81	9.09	35.66	29.14	36.04	43.56	43.26	47.18	46.28	42	0.0064853	0.0343126	LOC284294:NR_033881:+-583-1.00
chr18	62076407	62077167	761	5	7.14	1.44	4.41	1.82	6.48	1.39	8.4	5.04	13.39	7.67	7.12	11	0.016309	0.0367799	LOC284294:NR_033881:+-87-0.11
chr18	64238221	64240598	2378	20	16.29	37.52	19.11	7.28	27.54	18.07	42.04	41.93	55.62	30.71	51.62	29	0.010406	0.0343126	CDH19:NM_001271028:--1546-0.65;CDH19:NM_021153:--1546-0.65
chr18	65185985	65186441	457	5	6.12	5.76	0	0	0	0	12	5.04	4.12	6.58	12.46	18	0.024975	0.0411337	LOC643542:NR_033921:+-2-0.00
chr18	66464291	66465089	799	8	20.35	15.87	13.19	7.28	12.96	6.95	21.62	43.56	36.05	15.36	33.82	39	0.010406	0.0343126	CCDC102B:NM_024781:+-172-0.22
chr18	66503813	66504856	1044	14	40.73	23.07	51.35	21.81	42.14	26.35	96.12	68.72	73.13	46.09	56.96	88	0.0064853	0.0343126	CCDC102B:NM_001093729:+-1044-1.00;CCDC102B:NM_024781:+-1044-1.00
chr18	68318779	68320554	1776	5	4.08	2.89	2.94	1.82	3.24	5.55	7.2	6.72	9.27	4.39	3.56	11	0.016309	0.0367799	GTSCR1:NM_001278515:--1315-0.74
chr18	71803976	71804840	865	9	12.24	0	19.07	0	11.34	16.65	36.04	18.44	25.75	13.16	26.7	47	0.016309	0.0367799	FBXO15:NM_152676:--865-1.00
chr18	73835317	73835966	650	6	12.21	4.32	5.88	0	3.24	6.94	16.81	10.06	14.42	7.68	10.68	24	0.016309	0.0367799	LOC339298:NR_040034:+-650-1.00;LOC339298:NR_040034:+-509-0.78
chr18	73836371	73837307	937	9	36.66	34.67	32.28	0	34.02	15.26	63.67	63.66	69.01	29.62	42.72	65	0.024975	0.0411337	LOC339298:NR_040034:+-937-1.00;LOC339298:NR_040034:+-937-1.00
chr18	73837909	73839540	1632	18	36.67	18.78	19.09	25.48	30.78	29.12	49.24	46.94	50.47	25.23	56.96	46	0.024975	0.0411337	LOC339298:NR_040034:+-50-0.03;LOC339298:NR_040034:+-1072-0.66
chr18	73844626	73846137	1512	18	241.34	99.67	139.41	127.18	171.81	90.17	276.28	279.82	184.43	189.78	242.08	222	0.016309	0.0367799	LOC339298:NR_040034:+-1512-1.00
chr18	74238759	74240460	1702	27	89.61	50.52	101.26	96.28	108.57	91.52	170.57	145.82	119.48	138.24	149.52	137	0.0039478	0.0343126	LINC00908:NR_015417:+-41-0.02
chr18	74815960	74817899	1940	27	174.11	242.69	296.39	145.35	204.23	188.64	284.74	311.67	316.24	199.68	293.7	335	0.037373	0.0499357	MBP:NM_001025100:--1158-0.60;MBP:NM_001025101:--1158-0.60
chr19	6763986	6764795	810	7	15.28	27.44	17.6	18.17	16.2	19.4	7.2	13.43	6.18	10.97	8.9	14	0.0039478	0.0343126	SH2D3A:NM_005490:--810-1.00
chr19	7832435	7832860	426	5	7.14	1.44	14.65	3.64	12.96	2.78	16.83	25.14	12.36	17.55	24.92	17	0.010406	0.0343126	CLEC4M:NR_026707:+-426-1.00;CLEC4M:NR_026708:+-426-1.00;CLEC4M:NR_026709:+-426-1.00;CLEC4M:NR_026707:+-426-1.00
chr19	8388409	8389032	624	7	22.38	39	35.21	30.88	24.3	20.79	9.6	15.1	10.3	15.36	24.92	11	0.016309	0.0367799	RPS28:NM_001031:+-6-0.01
chr19	9325115	9327699	2585	20	28.51	31.74	14.7	21.84	32.4	24.98	42.03	43.59	30.9	26.31	42.72	47	0.037373	0.0499357	OR7D4:NM_001005191:--2433-0.94
chr19	9486504	9488139	1636	6	9.18	7.22	7.35	5.46	6.48	9.72	15.61	10.06	13.39	5.49	10.68	12	0.037373	0.0499357	ZNF177:NM_001172651:+-1541-0.94;ZNF177:NM_003451:+-1541-0.94;ZNF559-ZNF177:NM_001172650:+-1541-0.94;ZNF559-ZNF177:NM_001202425:+-1541-0.94
chr19	10179937	10180591	655	5	9.17	5.77	8.81	7.27	6.48	6.94	7.2	11.75	15.45	8.77	12.46	13	0.037373	0.0499357	C3P1:NR_027300:+-654-1.00;C3P1:NR_027300:+-655-1.00;C3P1:NR_027300:+-38-0.06
chr19	10364327	10365160	834	11	46.82	82.34	82.18	54.5	66.46	62.41	18	46.93	36.05	34.02	58.74	41	0.016309	0.0367799	MRPL4:NM_146387:+-359-0.43;MRPL4:NM_015956:+-603-0.72;MRPL4:NM_146387:+-603-0.72;MRPL4:NM_146388:+-603-0.72
chr19	12203553	12204886	1334	39	181.21	275.89	209.79	332.45	207.44	101.28	118.91	145.81	130.81	117.35	169.1	73	0.037373	0.0499357	ZNF788:NR_027049:+-1334-1.00
chr19	13617484	13619595	2112	51	122.18	105.34	120.3	325.25	106.92	81.79	48	51.98	45.32	82.28	71.2	34	0.0064853	0.0343126	CACNA1A:NM_000068:--1791-0.85;CACNA1A:NM_001127221:--1791-0.85;CACNA1A:NM_001127222:--1791-0.85;CACNA1A:NM_001174080:--1791-0.85;CACNA1A:NM_023035:--1791-0.85
chr19	14630389	14631157	769	10	54.98	18.75	51.34	20	42.13	23.57	62.49	70.39	114.36	50.48	80.1	44	0.024975	0.0411337	DNAJB1:NM_006145:--769-1.00
chr19	14785636	14786236	601	5	5.1	5.77	7.34	5.46	9.72	8.33	12	11.74	16.48	6.59	12.46	16	0.016309	0.0367799	EMR3:NM_032571:--601-1.00
chr19	15092547	15093720	1174	18	91.64	88.09	70.43	58.15	66.42	63.78	121.31	108.92	104.03	114.11	101.46	108	0.0039478	0.0343126	SLC1A6:NM_001272087:--1-0.00;SLC1A6:NM_001272088:--1-0.00
chr19	15383135	15383582	448	6	44.8	41.89	57.23	49.05	51.88	33.31	27.65	31.83	41.2	44.97	30.26	24	0.024975	0.0411337	BRD4:NM_014299:--139-0.31;BRD4:NM_058243:--139-0.31
chr19	15576543	15577238	696	7	12.23	17.33	16.12	10.92	11.34	13.85	9.6	11.75	6.18	1.1	10.68	7	0.010406	0.0343126	RASAL3:NM_022904:--646-0.93;RASAL3:NM_022904:--696-1.00
chr19	16224360	16226314	1955	26	101.87	144.44	107.11	129.01	132.9	76.3	46.85	112.26	44.29	85.56	87.22	41	0.037373	0.0499357	RAB8A:NM_005370:+-352-0.18
chr19	17860452	17861330	879	16	38.7	62.09	74.84	29.1	43.74	33.31	14.4	21.82	50.47	30.72	16.02	11	0.037373	0.0499357	FCHO1:NM_001161357:+-172-0.20;FCHO1:NM_001161358:+-172-0.20
chr19	22817574	22818352	779	12	36.65	64.99	73.38	183.51	66.45	54.09	10.8	10.08	11.33	47.18	8.9	13	0.0064853	0.0343126	ZNF492:NM_020855:+-779-1.00
chr19	29492732	29494333	1602	25	44.81	34.61	32.31	43.62	55.08	95.69	81.67	100.55	123.6	59.25	85.44	144	0.016309	0.0367799	LOC100505835:NR_040036:+-1304-0.81;LOC100505835:NR_040036:+-187-0.12
chr19	29496452	29497769	1318	19	70.25	72.2	67.46	83.58	105.32	62.44	106.92	108.94	82.4	100.94	112.14	82	0.037373	0.0499357	LOC100505835:NR_040036:+-196-0.15;LOC100505835:NR_040036:+-708-0.54
chr19	30861204	30863243	2040	19	44.81	30.29	27.91	23.63	43.74	80.45	81.67	50.29	60.77	46.1	74.76	102	0.024975	0.0411337	ZNF536:NM_014717:+-281-0.14
chr19	32078851	32079557	707	15	106.94	137.24	112.99	78.14	92.34	94.33	127.34	185.98	154.5	119.59	112.14	161	0.024975	0.0411337	THEG5:NM_001278575:+-707-1.00;THEG5:NM_001278576:+-707-1.00;THEG5:NM_001278577:+-707-1.00;THEG5:NM_001278578:+-707-1.00;THEG5:NM_001278576:+-204-0.29
chr19	32079609	32080236	628	6	10.19	8.66	4.41	9.1	11.34	18.03	19.22	18.43	20.6	16.46	19.58	26	0.0064853	0.0343126	THEG5:NM_001278575:+-628-1.00;THEG5:NM_001278576:+-628-1.00;THEG5:NM_001278577:+-628-1.00;THEG5:NM_001278578:+-628-1.00;THEG5:NM_001278576:+-628-1.00
chr19	32080453	32082614	2162	21	60.1	27.39	27.86	43.61	42.12	37.42	76.88	72.05	70.04	45.01	56.96	70	0.010406	0.0343126	THEG5:NM_001278575:+-770-0.36;THEG5:NM_001278576:+-770-0.36;THEG5:NM_001278577:+-770-0.36;THEG5:NM_001278578:+-770-0.36;THEG5:NM_001278576:+-1402-0.65;THEG5:NM_001278577:+-2093-0.97;THEG5:NM_001278575:+-899-0.42;THEG5:NM_001278576:+-899-0.42;THEG5:NM_001278577:+-899-0.42;THEG5:NM_001278578:+-899-0.42
chr19	32084000	32085513	1514	11	32.59	23.11	26.41	10.91	25.93	30.52	36.03	48.58	43.26	26.34	48.06	40	0.016309	0.0367799	THEG5:NM_001278575:+-217-0.14;THEG5:NM_001278576:+-217-0.14;THEG5:NM_001278577:+-217-0.14;THEG5:NM_001278578:+-217-0.14;THEG5:NM_001278575:+-1514-1.00;THEG5:NM_001278576:+-1514-1.00;THEG5:NM_001278577:+-1514-1.00;THEG5:NM_001278578:+-1514-1.00
chr19	36344121	36344721	601	8	30.54	21.67	26.38	34.51	45.36	34.67	50.46	48.58	65.92	41.69	37.38	33	0.037373	0.0499357	NPHS1:NM_004646:--601-1.00
chr19	36909836	36911351	1516	21	29.53	23.07	26.44	112.65	27.54	29.15	13.2	21.82	17.51	19.75	12.46	25	0.0064853	0.0343126	ZFP82:NM_133466:--1516-1.00
chr19	37293686	37294935	1250	12	29.54	24.54	35.24	23.63	43.76	47.17	66.07	78.77	69.01	61.43	48.06	58	0.0039478	0.0343126	ZNF790-AS1:NR_040027:+-457-0.37;ZNF790-AS1:NR_040027:+-1150-0.92;ZNF790-AS1:NR_040028:+-1150-0.92
chr19	37415458	37416130	673	10	8.16	5.76	5.88	7.27	21.06	2.77	14.4	26.84	8.24	15.35	28.48	13	0.024975	0.0411337	ZNF568:NM_001204835:+-215-0.32;ZNF568:NM_001204838:+-215-0.32;ZNF568:NM_198539:+-215-0.32;ZNF568:NM_001204836:+-471-0.70;ZNF568:NM_001204839:+-471-0.70
chr19	37862272	37862896	625	10	16.31	25.98	29.35	30.89	29.16	13.89	8.41	11.75	10.3	6.59	16.02	24	0.016309	0.0367799	ZNF527:NM_032453:+-625-1.00
chr19	38042679	38043299	621	10	30.51	44.78	45.49	150.8	34.02	47.17	10.8	15.12	8.24	3.29	23.14	16	0.0039478	0.0343126	ZNF571-AS1:NR_038248:+-621-1.00;ZNF540:NM_152606:+-621-1.00;ZNF571-AS1:NR_038249:+-621-1.00;ZNF571-AS1:NR_038250:+-621-1.00
chr19	38078923	38079460	538	5	31.58	43.34	38.13	29.08	21.06	23.58	16.8	16.75	16.48	27.42	14.24	28	0.024975	0.0411337	ZNF571:NM_016536:--538-1.00;ZNF571-AS1:NR_038247:+-538-1.00;ZNF571-AS1:NR_038248:+-538-1.00;ZNF571-AS1:NR_038249:+-538-1.00;ZNF571-AS1:NR_038250:+-538-1.00
chr19	38314814	38315967	1154	7	7.14	4.32	5.88	7.28	1.62	18.03	19.23	11.73	9.27	15.36	21.36	27	0.016309	0.0367799	LOC644554:NR_040013:+-1154-1.00
chr19	38316681	38317493	813	10	7.14	4.32	4.41	1.82	14.58	6.95	18.02	13.42	29.87	6.57	26.7	17	0.024975	0.0411337	LOC644554:NR_040013:+-716-0.88
chr19	39883982	39884798	817	9	25.45	53.45	55.75	25.43	38.88	34.67	20.4	25.15	12.36	29.62	28.48	17	0.024975	0.0411337	MED29:NM_017592:+-18-0.02
chr19	40093399	40094070	672	8	49.88	15.88	48.42	32.69	66.48	55.49	108.12	80.41	77.25	71.31	94.34	101	0.0039478	0.0343126	LGALS13:NM_013268:+-672-1.00
chr19	40195898	40197039	1142	14	36.67	40.42	51.37	38.15	68.05	61.03	67.27	80.44	72.1	53.76	90.78	100	0.016309	0.0367799	LGALS14:NM_020129:+-1142-1.00;LGALS14:NM_203471:+-1142-1.00;LGALS14:NM_203471:+-993-0.87
chr19	40229215	40230578	1364	12	17.31	12.96	4.41	12.74	21.06	15.26	27.62	20.13	28.84	19.77	19.58	25	0.016309	0.0367799	CLC:NM_001828:--1364-1.00
chr19	40276262	40277013	752	9	12.24	17.32	10.29	9.1	14.58	13.88	24	18.44	39.14	16.46	26.7	35	0.0064853	0.0343126	LEUTX:NM_001143832:+-752-1.00
chr19	40562836	40563571	736	6	0	0	0	1.82	6.48	0	4.8	8.4	5.15	3.3	12.46	5	0.024975	0.0411337	ZNF780B:NM_001005851:--736-1.00
chr19	41285588	41286015	428	7	87.59	89.57	82.19	118.11	128.04	23.57	34.85	70.37	15.45	52.68	64.08	13	0.024975	0.0411337	RAB4B:NM_016154:+-428-1.00;RAB4B-EGLN2:NR_037791:+-428-1.00;MIA-RAB4B:NR_037775:+-428-1.00;RAB4B-EGLN2:NR_037791:+-428-1.00;MIA-RAB4B:NR_037775:+-112-0.26;RAB4B-EGLN2:NR_037791:+-112-0.26
chr19	42260485	42261884	1400	18	85.54	44.75	77.76	32.71	51.84	95.72	146.56	269.78	81.37	191.97	204.7	170	0.010406	0.0343126	CEACAM6:NM_002483:+-1062-0.76
chr19	42313504	42314950	1447	16	38.71	28.86	24.93	54.51	30.78	0	57.66	73.74	71.07	63.63	85.44	5	0.037373	0.0499357	CEACAM3:NR_102333:+-152-0.11;CEACAM3:NR_102333:+-1447-1.00;CEACAM3:NR_102333:+-1396-0.96;CEACAM3:NR_102333:+-1059-0.73;CEACAM3:NR_102333:+-516-0.36
chr19	44324898	44325955	1058	19	100.8	131.44	154.09	530.53	38.88	59.65	55.23	48.6	20.6	97.65	30.26	30	0.024975	0.0411337	LYPD5:NM_182573:--1058-1.00
chr19	44946386	44947055	670	12	64.15	73.68	64.56	76.31	79.42	115.14	109.32	137.41	116.39	95.43	137.06	150	0.010406	0.0343126	ZNF229:NM_001278510:--348-0.52;ZNF229:NM_014518:--348-0.52
chr19	45005643	45006442	800	7	45.82	47.66	45.48	45.41	27.54	49.94	54.05	55.28	43.26	52.66	83.66	57	0.037373	0.0499357	ZNF180:NM_001278508:--800-1.00;ZNF180:NM_001278509:--800-1.00;ZNF180:NM_013256:--800-1.00
chr19	45564883	45566726	1844	29	76.35	116.95	85.07	116.26	102.06	77.69	86.45	63.77	58.71	53.69	71.2	65	0.016309	0.0367799	CLASRP:NR_103529:+-843-0.46;CLASRP:NR_103529:+-1003-0.54;CLASRP:NR_103529:+-1774-0.96
chr19	46095777	46097075	1299	15	28.51	28.83	26.39	14.56	30.78	19.43	32.41	48.62	29.87	31.83	37.38	42	0.0064853	0.0343126	GPR4:NM_005282:--1299-1.00
chr19	48510578	48511729	1152	11	14.26	17.3	10.28	34.51	32.4	30.52	37.25	33.51	64.89	23.02	97.9	71	0.024975	0.0411337	ELSPBP1:NM_022142:+-306-0.27
chr19	48755036	48755648	613	5	13.22	37.56	27.89	21.8	25.92	15.25	9.6	13.4	11.33	12.06	14.24	9	0.010406	0.0343126	CARD8:NM_001184901:--69-0.11;CARD8:NM_001184902:--69-0.11;CARD8:NM_001184903:--69-0.11;CARD8:NM_001184904:--69-0.11;CARD8:NM_014959:--69-0.11
chr19	49172518	49173480	963	5	43.79	67.89	52.82	65.4	50.25	34.68	38.46	40.22	15.45	46.08	30.26	24	0.024975	0.0411337	SEC1P:NR_004401:+-203-0.21
chr19	49220319	49220822	504	6	34.63	15.88	16.12	18.16	12.96	27.74	13.2	8.39	8.24	26.34	10.68	10	0.037373	0.0499357	MAMSTR:NM_182574:--385-0.76;MAMSTR:NM_182574:--504-1.00;MAMSTR:NM_182574:--504-1.00
chr19	50565483	50565851	369	5	31.57	15.89	32.29	18.15	34.02	15.24	40.85	41.89	36.05	49.37	40.94	70	0.0039478	0.0343126	FLJ26850:NR_027257:+-369-1.00
chr19	51675336	51676167	832	5	11.2	7.21	7.34	5.46	9.72	12.48	24.02	10.06	11.33	13.16	17.8	19	0.016309	0.0367799	SIGLEC17P:NR_047529:+-832-1.00;SIGLEC17P:NR_047530:+-832-1.00;SIGLEC17P:NR_047531:+-832-1.00;SIGLEC17P:NR_047529:+-820-0.99;SIGLEC17P:NR_047530:+-820-0.99;SIGLEC17P:NR_047531:+-820-0.99
chr19	51767089	51767715	627	5	9.17	11.54	8.81	10.9	11.34	19.42	22.84	21.8	13.39	18.65	17.8	39	0.016309	0.0367799	SIGLECL1:NM_173635:+-627-1.00;SIGLECL1:NR_102324:+-627-1.00
chr19	51773425	51774073	649	5	15.28	15.88	13.21	18.17	30.79	18.04	28.83	26.81	24.72	18.64	33.82	39	0.024975	0.0411337	SIGLECL1:NR_102324:+-649-1.00
chr19	52250274	52251071	798	10	36.65	18.77	35.21	69.02	38.88	29.1	49.27	43.58	56.65	60.33	80.1	52	0.037373	0.0499357	FPR1:NM_001193306:--798-1.00;FPR1:NM_002029:--798-1.00
chr19	52266043	52267037	995	10	14.27	23.1	22.02	16.36	22.69	23.59	33.64	31.86	35.02	20.84	30.26	36	0.024975	0.0411337	FPR2:NM_001005738:+-441-0.44;FPR2:NM_001462:+-768-0.77
chr19	52328540	52329337	798	5	0	1.44	5.88	0	0	0	8.4	8.4	6.18	4.4	7.12	12	0.0064853	0.0343126	FPR3:NM_002030:+-462-0.58
chr19	53635865	53636719	855	33	75.35	79.39	93.84	545.09	19.44	20.85	3.6	0	32.96	38.43	1.78	8	0.024975	0.0411337	ZNF415:NM_001136038:--855-1.00;ZNF415:NM_001164309:--855-1.00;ZNF415:NM_018355:--855-1.00
chr19	53656862	53657308	447	5	16.28	15.88	17.6	16.34	42.15	16.64	6	15.08	4.12	14.26	12.46	12	0.0039478	0.0343126	ZNF347:NM_001172674:--447-1.00;ZNF347:NM_001172675:--447-1.00;ZNF347:NM_032584:--447-1.00
chr19	53662042	53663998	1957	61	155.78	181.97	58.68	813.92	124.74	22.23	40.8	8.39	32.96	26.35	16.02	14	0.016309	0.0367799	ZNF347:NM_001172674:--1957-1.00;ZNF347:NM_001172675:--1957-1.00;ZNF347:NM_032584:--1957-1.00
chr19	53755311	53755936	626	5	3.06	0	4.41	1.82	1.62	5.56	7.2	6.72	4.12	5.49	12.46	4	0.037373	0.0499357	ZNF677:NM_182609:--626-1.00;ZNF677:NM_182609:--28-0.04
chr19	54179235	54179823	589	5	21.37	2.88	7.35	18.17	16.2	16.64	22.84	45.24	20.6	24.15	40.94	25	0.0064853	0.0343126	MIR498:NR_030182:+-340-0.58;MIR520E:NR_030183:+-589-1.00
chr19	54227044	54228901	1858	27	68.17	70.72	67.49	76.28	84.24	87.38	99.69	123.99	80.34	86.67	121.04	118	0.016309	0.0367799	MIR520G:NR_030206:+-466-0.25;MIR516B2:NR_030207:+-622-0.33
chr19	54787042	54787945	904	9	12.23	7.2	4.41	10.92	11.34	4.17	19.2	16.79	15.45	21.93	30.26	32	0.0039478	0.0343126	MIR4752:NR_039907:+-904-1.00
chr19	55055528	55056748	1221	17	71.28	47.66	77.78	90.82	66.43	47.14	84.12	102.24	69.01	97.68	117.48	106	0.024975	0.0411337	KIR3DX1:NR_026716:+-327-0.27;KIR3DX1:NR_104095:+-327-0.27;KIR3DX1:NR_104096:+-327-0.27;KIR3DX1:NR_104097:+-327-0.27;KIR3DX1:NR_026716:+-1110-0.91;KIR3DX1:NR_104095:+-1110-0.91;KIR3DX1:NR_104096:+-1110-0.91;KIR3DX1:NR_104097:+-1110-0.91;KIR3DX1:NR_026716:+-799-0.65;KIR3DX1:NR_104095:+-799-0.65;KIR3DX1:NR_104096:+-799-0.65;KIR3DX1:NR_104097:+-799-0.65;KIR3DX1:NR_026716:+-225-0.18;KIR3DX1:NR_104095:…
chr19	55059019	55059997	979	16	50.91	44.77	55.74	52.66	51.84	37.44	81.72	115.63	84.46	68.04	101.46	64	0.0039478	0.0343126	KIR3DX1:NR_026716:+-6-0.01;KIR3DX1:NR_104095:+-6-0.01;KIR3DX1:NR_104096:+-6-0.01;KIR3DX1:NR_104097:+-6-0.01
chr19	55418334	55419390	1057	10	14.28	14.4	7.35	27.24	16.2	24.97	20.4	41.9	31.93	24.11	40.94	26	0.037373	0.0499357	NCR1:NM_001145457:+-1057-1.00;NCR1:NM_001145458:+-1057-1.00;NCR1:NM_001242356:+-1057-1.00;NCR1:NM_001242357:+-1057-1.00;NCR1:NM_004829:+-1057-1.00
chr19	55657745	55658933	1189	58	20.4	1.44	14.7	12.74	17.82	26.41	1.2	0	0	17.6	0	0	0.016309	0.0367799	TNNT1:NM_001126132:--898-0.76;TNNT1:NM_001126133:--898-0.76;TNNT1:NM_003283:--898-0.76
chr19	56343832	56344747	916	10	44.83	31.77	38.17	50.87	59.98	38.84	46.85	82.12	64.89	51.55	108.58	60	0.016309	0.0367799	NLRP11:NM_145007:--916-1.00;NLRP11:NM_145007:--916-1.00
chr19	56736283	56737110	828	7	14.24	24.55	17.6	25.44	19.44	20.81	14.4	6.72	7.21	14.26	14.24	17	0.020241	0.0411337	ZSCAN5A:NM_024303:--828-1.00
chr19	56879840	56881839	2000	34	181.26	96.74	77.78	495.98	53.46	61.09	31.2	48.64	29.87	42.82	19.58	54	0.0064853	0.0343126	ZNF542:NR_024055:+-1750-0.88;ZNF542:NR_003127:+-1753-0.88;ZNF542:NR_024056:+-1990-0.99;ZNF542:NR_024057:+-1990-0.99;ZNF542:NR_033418:+-1990-0.99;ZNF542:NR_003127:+-2000-1.00;ZNF542:NR_024055:+-2000-1.00;ZNF542:NR_024056:+-2000-1.00;ZNF542:NR_024057:+-2000-1.00;ZNF542:NR_033418:+-2000-1.00;ZNF542:NR_003127:+-1634-0.82;ZNF542:NR_024055:+-1634-0.82
chr19	56887264	56888296	1033	5	2.04	1.44	0	5.46	0	2.78	6	5.03	2.06	5.48	7.12	5	0.024975	0.0411337	ZNF542:NR_003127:+-863-0.84;ZNF542:NR_024056:+-863-0.84;ZNF542:NR_033418:+-931-0.90
chr19	57019580	57020785	1206	26	104.84	242.7	347.78	443.3	217.22	158.14	105.73	132.42	81.37	83.42	87.22	118	0.016309	0.0367799	ZNF471:NM_020813:+-1206-1.00
chr19	57157748	57158968	1221	9	9.18	10.09	8.8	7.28	8.1	8.33	32.45	16.77	14.42	15.34	35.6	30	0.0039478	0.0343126	SMIM17:NM_001193628:+-1221-1.00
chr19	57335931	57337961	2031	22	188.41	90.98	149.66	143.55	111.84	137.31	253.49	214.48	197.83	201.86	215.38	207	0.0039478	0.0343126	PEG3:NM_001146185:--1865-0.92;PEG3:NM_001146187:--1865-0.92;ZIM2:NM_001146326:--1865-0.92;ZIM2:NM_015363:--1865-0.92;ZIM2:NM_001146327:--1952-0.96;PEG3:NM_001146184:--2031-1.00;PEG3:NM_006210:--2031-1.00;PEG3:NM_001146186:--2031-1.00;PEG3:NM_006210:--631-0.31;ZIM2:NM_001146326:--631-0.31;ZIM2:NM_001146327:--631-0.31
chr19	57354505	57355245	741	5	5.1	1.44	7.34	10.9	11.34	13.86	18.01	13.41	17.51	6.58	16.02	25	0.037373	0.0499357	MIMT1:NR_024059:+-450-0.61
chr19	57359668	57360160	493	5	9.17	10.11	10.26	7.28	6.48	13.87	19.23	36.86	15.45	20.86	24.92	31	0.0039478	0.0343126	MIMT1:NR_024059:+-493-1.00
chr19	57864697	57865534	838	9	53.95	27.43	39.61	39.99	43.74	54.11	61.28	80.42	77.25	62.53	55.18	81	0.0039478	0.0343126	ZNF304:NM_020657:+-336-0.40
chr19	57924370	57925345	976	10	31.57	38.99	58.67	41.79	59.96	23.57	21.6	28.48	8.24	23.04	28.48	31	0.016309	0.0367799	ZNF17:NM_006959:+-390-0.40
chr19	58513456	58515608	2153	150	448	330.66	726.33	1417.2	619.13	144.27	111.6	330.12	263.68	307.21	206.48	103	0.024975	0.0411337	ZNF606:NM_025027:--1283-0.60;LOC100128398:NR_036508:+-1695-0.79;LOC100128398:NR_036508:+-1405-0.65;ZNF606:NM_025027:--1395-0.65;LOC100128398:NR_036508:+-41-0.02
chr19	58518496	58518964	469	5	5.1	0	2.94	0	0	8.32	7.2	5.04	9.27	3.3	14.24	14	0.037373	0.0499357	LOC100128398:NR_036508:+-469-1.00
chr19	58609806	58610876	1071	20	72.28	78.01	110.04	279.81	139.42	15.29	4.8	1.68	6.18	31.79	17.8	11	0.010406	0.0343126	ZSCAN18:NM_001145543:--1071-1.00;ZSCAN18:NM_001145544:--1071-1.00;ZSCAN18:NM_023926:--1071-1.00
chr19	58698737	58700283	1547	16	39.69	66.42	44.01	52.71	35.64	48.53	10.8	36.87	33.99	26.34	23.14	36	0.010406	0.0343126	ZNF274:NM_001278734:+-435-0.28;ZNF274:NM_001278735:+-435-0.28
chr19	58839330	58839792	463	6	46.84	47.66	30.81	50.87	34.02	4.17	22.83	11.74	3.09	28.52	30.26	0	0.024975	0.0411337	ZSCAN22:NM_181846:+-463-1.00
chr1	4472259	4473214	956	8	6.12	5.77	8.82	5.46	9.72	9.7	18.01	6.71	22.66	15.34	19.58	14	0.016309	0.0367799	LOC284661:NR_027088:+-956-1.00
chr1	11073800	11074473	674	12	63.14	96.77	70.46	70.85	129.7	92.95	32.4	41.91	32.96	30.7	117.48	47	0.037373	0.0499357	TARDBP:NM_007375:+-674-1.00;TARDBP:NM_007375:+-674-1.00
chr1	11541363	11542128	766	5	3.06	4.33	1.47	0	1.62	4.16	4.8	3.36	2.06	4.39	5.34	6	0.037373	0.0499357	PTCHD2:NM_020780:+-67-0.09
chr1	11878046	11879303	1258	7	13.23	14.43	11.74	18.17	9.72	24.98	8.4	3.36	9.27	6.57	5.34	14	0.016309	0.0367799	CLCN6:NR_046428:+-692-0.55;CLCN6:NR_046428:+-193-0.15
chr1	15273718	15274797	1080	7	7.14	5.76	5.86	5.46	4.86	13.87	8.4	16.78	12.36	12.07	16.02	14	0.016309	0.0367799	KAZN:NM_001017999:+-952-0.88
chr1	15783746	15784343	598	6	13.24	23.1	20.55	19.98	24.31	23.58	13.21	16.76	10.3	12.07	16.02	17	0.016309	0.0367799	CELA2A:NM_033440:+-598-1.00
chr1	16762737	16763573	837	9	18.33	25.99	22	16.37	24.3	19.42	12	11.74	3.09	9.88	14.24	11	0.0039478	0.0343126	SPATA21:NM_198546:--155-0.19
chr1	22399946	22400588	643	5	35.65	39	30.83	29.07	29.16	4.17	16.8	25.15	2.06	27.44	14.24	10	0.037373	0.0499357	CDC42:NM_001039802:+-377-0.59
chr1	22400716	22401641	926	7	35.63	44.77	30.81	34.52	56.73	41.62	27.63	25.14	7.21	21.93	26.7	17	0.0039478	0.0343126	CDC42:NM_001039802:+-926-1.00
chr1	24649292	24650240	949	15	35.64	33.21	48.4	14.56	19.44	22.21	43.2	93.83	72.1	35.08	56.96	58	0.016309	0.0367799	GRHL3:NM_021180:+-949-1.00
chr1	26128718	26130257	1540	18	50.9	79.44	41.08	36.35	50.22	84.62	37.23	33.57	27.81	35.13	26.7	56	0.037373	0.0499357	SEPN1:NM_020451:+-4-0.00;SEPN1:NM_206926:+-4-0.00
chr1	26147565	26148796	1232	20	34.63	46.21	24.94	49.07	32.4	29.14	14.4	20.16	31.93	7.7	12.46	26	0.016309	0.0367799	MTFR1L:NM_001099625:+-956-0.78;MTFR1L:NM_001099627:+-956-0.78;MTFR1L:NM_019557:+-1232-1.00;MTFR1L:NM_001099626:+-1232-1.00
chr1	28376902	28377674	773	8	74.34	111.25	86.56	116.29	71.32	134.52	67.27	65.34	45.32	84.46	72.98	75	0.037373	0.0499357	EYA3:NM_001282562:--36-0.05
chr1	28836341	28837943	1603	17	27.54	10.08	26.42	25.48	27.54	54.12	55.26	55.32	79.31	51.58	46.28	46	0.016309	0.0367799	RCC1:NM_001048199:+-332-0.21;RCC1:NR_030725:+-332-0.21;RCC1:NR_030726:+-332-0.21;SNHG3:NR_002909:+-332-0.21;SNHG3:NR_036473:+-332-0.21;RCC1:NR_030726:+-1073-0.67;RCC1:NM_001048199:+-1077-0.67;RCC1:NR_030725:+-1077-0.67;SNHG3:NR_002909:+-1040-0.65;SNHG3:NR_036473:+-1040-0.65
chr1	32405063	32406795	1733	30	170	114.1	92.42	94.49	158.83	74.92	197.04	237.93	200.88	233.74	293.7	122	0.010406	0.0343126	PTP4A2:NM_080391:--926-0.53
chr1	36748247	36748830	584	8	52.93	60.67	89.52	54.49	89.16	135.92	40.86	53.61	47.38	44.97	40.94	76	0.024975	0.0411337	THRAP3:NM_005119:+-584-1.00
chr1	38094003	38095242	1240	11	24.44	1.44	20.55	18.18	21.06	6.94	39.65	55.29	31.93	45	35.6	18	0.024975	0.0411337	RSPO1:NM_001038633:--122-0.10;RSPO1:NM_001242908:--122-0.10;RSPO1:NM_001242909:--122-0.10;RSPO1:NM_001242910:--122-0.10
chr1	40946609	40947259	651	8	6.12	18.78	19.05	21.79	19.44	30.51	8.4	0	2.06	1.1	0	5	0.0064853	0.0343126	ZFP69:NM_198494:+-425-0.65
chr1	44120115	44121289	1175	12	20.36	54.87	24.93	27.27	27.54	49.96	18	15.12	18.54	16.45	19.58	17	0.0039478	0.0343126	KDM4A:NM_014663:+-732-0.62
chr1	45012035	45013104	1070	13	32.6	23.08	20.56	21.82	32.4	31.91	32.43	45.26	39.14	24.15	46.28	40	0.024975	0.0411337	MIR5584:NR_049849:+-1070-1.00
chr1	45448215	45449269	1055	11	13.26	23.09	23.46	14.56	17.82	24.96	8.4	21.81	6.18	10.99	16.02	13	0.037373	0.0499357	EIF2B3:NM_001166588:--635-0.60;EIF2B3:NM_001261418:--635-0.60;EIF2B3:NM_020365:--635-0.60
chr1	46124339	46125127	789	6	11.2	5.76	8.82	3.64	12.96	15.25	7.2	3.36	2.06	4.4	3.56	5	0.024975	0.0411337	GPBP1L1:NM_021639:--789-1.00
chr1	47130419	47130986	568	5	19.34	26	41.07	18.15	17.82	54.11	12.01	16.75	14.42	13.16	7.12	34	0.024975	0.0411337	ATPAF1:NM_001256418:--568-1.00;ATPAF1:NM_001256418:--451-0.79
chr1	47186707	47187392	686	5	4.08	1.44	1.47	1.82	1.62	2.78	4.8	5.04	2.06	3.3	5.34	6	0.016309	0.0367799	EFCAB14:NM_014774:--30-0.04
chr1	47265308	47266063	756	9	34.59	18.76	36.66	20.01	21.06	26.34	54.08	63.67	46.35	39.51	64.08	21	0.024975	0.0411337	CYP4B1:NM_000779:+-756-1.00;CYP4B1:NM_001099772:+-756-1.00
chr1	47604255	47604856	602	7	8.16	8.64	10.28	12.74	4.86	9.72	2.4	0	4.12	7.68	5.34	8	0.016309	0.0367799	CYP4A22:NM_001010969:+-602-1.00
chr1	47839917	47840425	509	5	6.12	17.32	8.8	7.28	4.86	8.33	4.8	1.68	0	4.4	1.78	6	0.0064853	0.0343126	CMPK1:NR_046394:+-509-1.00
chr1	49241939	49244486	2548	99	105.92	177.59	205.42	370.73	118.26	137.34	46.8	58.68	55.62	66.95	46.28	41	0.0039478	0.0343126	BEND5:NM_024603:--2440-0.96
chr1	50514446	50515738	1293	11	21.38	28.86	19.07	21.81	19.44	24.97	14.4	6.72	6.18	18.66	10.68	22	0.024975	0.0411337	ELAVL4:NM_001144777:+-1293-1.00
chr1	52228866	52230237	1372	10	13.23	39	26.4	23.62	19.44	22.2	9.6	21.8	7.21	14.24	12.46	15	0.024975	0.0411337	OSBPL9:NR_036662:+-778-0.57
chr1	53416013	53416540	528	6	44.79	57.8	80.7	54.5	74.57	47.16	30.05	40.22	6.18	34	46.28	30	0.0064853	0.0343126	SCP2:NM_001193617:+-528-1.00
chr1	55108382	55109087	706	6	13.23	23.11	10.28	5.46	17.82	22.19	9.6	5.03	6.18	5.49	1.78	10	0.024975	0.0411337	MROH7:NR_026782:+-706-1.00;MROH7:NM_001039464:+-706-1.00;MROH7-TTC4:NR_037639:+-706-1.00;MROH7-TTC4:NR_037640:+-706-1.00;MROH7-TTC4:NR_037641:+-706-1.00
chr1	55462501	55464530	2030	61	114.04	69.28	63.04	138.15	53.46	52.68	24	52.04	60.77	42.86	12.46	23	0.010406	0.0343126	BSND:NM_057176:+-172-0.08
chr1	57427375	57428402	1028	9	6.12	4.32	2.94	3.64	6.48	8.32	8.4	8.39	11.33	7.69	7.12	17	0.010406	0.0343126	C8B:NM_001278543:--475-0.46;C8B:NM_001278544:--475-0.46
chr1	58115917	58117063	1147	7	22.4	17.32	11.74	9.09	14.58	29.14	30.04	35.19	30.9	20.84	23.14	30	0.016309	0.0367799	DAB1:NM_021080:--1147-1.00
chr1	63269996	63271318	1323	10	30.56	25.99	36.68	29.08	59.98	40.22	22.83	20.13	13.39	21.96	19.58	35	0.016309	0.0367799	ATG4C:NM_032852:+-1323-1.00;ATG4C:NM_178221:+-1323-1.00
chr1	65614987	65616214	1228	18	47.84	141.56	164.35	174.42	4.86	69.37	46.87	18.48	29.87	36.2	0	19	0.037373	0.0499357	AK4:NM_203464:+-362-0.29;AK4:NM_001005353:+-754-0.61;AK4:NM_001005353:+-1104-0.90;AK4:NM_013410:+-1104-0.90;AK4:NM_203464:+-1104-0.90
chr1	66458687	66459583	897	9	9.18	1.44	0	9.1	0	1.39	14.4	1.68	10.3	8.79	14.24	15	0.024975	0.0411337	PDE4B:NM_001037340:+-897-1.00
chr1	67217694	67219547	1854	59	136.46	164.54	89.47	241.64	93.96	77.71	51.65	90.52	91.67	80.06	58.74	46	0.037373	0.0499357	TCTEX1D1:NM_152665:+-1781-0.96
chr1	67785533	67786479	947	9	33.61	41.89	23.47	9.1	25.92	41.62	52.85	43.57	43.26	49.38	44.5	66	0.0039478	0.0343126	IL12RB2:NM_001258214:+-929-0.98;IL12RB2:NM_001258215:+-929-0.98;IL12RB2:NM_001258216:+-929-0.98;IL12RB2:NM_001559:+-929-0.98;IL12RB2:NR_047583:+-853-0.90;IL12RB2:NR_047584:+-853-0.90
chr1	67860843	67862336	1494	14	39.72	69.35	76.29	76.31	56.7	43.02	36.05	36.9	21.63	29.65	42.72	23	0.0064853	0.0343126	IL12RB2:NR_047583:+-254-0.17;IL12RB2:NR_047584:+-254-0.17
chr1	75602913	75604014	1102	18	26.52	143.02	162.87	107.19	92.35	134.53	22.8	82.13	23.69	25.23	24.92	43	0.010406	0.0343126	LHX8:NM_001256114:+-1102-1.00
chr1	76397715	76398252	538	5	15.26	11.56	4.41	9.08	9.72	18.03	40.84	35.18	33.99	21.96	42.72	53	0.0039478	0.0343126	ASB17:NM_080868:--538-1.00
chr1	85331569	85332621	1053	11	44.8	40.43	46.97	49.03	59.99	56.88	100.9	65.34	85.49	52.65	72.98	88	0.010406	0.0343126	LPAR3:NM_012152:--1053-1.00
chr1	87185400	87186003	604	8	29.51	57.78	38.15	27.23	22.68	27.74	19.2	18.44	5.15	24.13	30.26	10	0.037373	0.0499357	SH3GLB1:NM_001206653:+-604-1.00
chr1	89663559	89665352	1794	42	120.2	128.57	262.65	143.52	142.65	259.36	97.29	179.32	38.11	62.6	65.86	86	0.024975	0.0411337	GBP4:NM_052941:--1220-0.68
chr1	95291031	95291769	739	8	16.27	36.1	35.22	30.88	27.54	23.57	22.8	20.1	10.3	14.25	10.68	18	0.016309	0.0367799	SLC44A3:NM_152369:+-739-1.00
chr1	99607868	99609432	1565	7	3.06	2.88	5.88	1.82	3.24	2.78	15.62	6.72	15.45	2.2	16.02	8	0.037373	0.0499357	LOC100129620:NR_033940:+-247-0.16
chr1	101186048	101186904	857	6	5.1	2.88	1.47	0	4.86	5.56	20.41	8.4	9.27	2.2	8.9	8	0.024975	0.0411337	VCAM1:NM_001078:+-857-1.00;VCAM1:NM_001199834:+-857-1.00;VCAM1:NM_080682:+-857-1.00
chr1	101187114	101188459	1346	11	11.22	7.2	8.82	3.64	14.58	13.89	16.8	10.08	26.78	16.45	16.02	40	0.016309	0.0367799	VCAM1:NM_001078:+-303-0.23;VCAM1:NM_001199834:+-303-0.23;VCAM1:NM_080682:+-303-0.23
chr1	102461919	102463364	1446	42	33.66	28.89	98.3	163.5	56.7	128.96	21.6	18.48	19.57	49.36	19.58	23	0.010406	0.0343126	OLFM3:NM_058170:--1075-0.74
chr1	103575986	103576689	704	5	2.04	1.44	1.47	0	1.62	2.78	4.8	6.72	5.15	2.2	5.34	7	0.0064853	0.0343126	COL11A1:NM_001190709:--67-0.10;COL11A1:NM_001854:--67-0.10;COL11A1:NM_080629:--67-0.10;COL11A1:NM_080630:--67-0.10
chr1	110210161	110211631	1471	49	156.83	51.97	95.4	279.8	87.53	101.28	38.4	5.04	15.45	58.17	17.8	51	0.0064853	0.0343126	GSTM2:NM_000848:+-1395-0.95;GSTM2:NM_001142368:+-1395-0.95
chr1	111218168	111219012	845	16	107.95	158.93	259.75	132.62	118.34	192.81	63.69	105.55	77.25	102.02	106.8	96	0.0039478	0.0343126	KCNA3:NM_002232:--845-1.00
chr1	111857923	111859413	1491	9	14.26	5.76	5.88	5.46	19.44	15.27	16.8	13.41	19.57	15.36	24.92	31	0.037373	0.0499357	CHIA:NM_001040623:+-1296-0.87;CHIA:NM_001258001:+-1296-0.87;CHIA:NM_001258002:+-1296-0.87;CHIA:NM_001258003:+-1296-0.87;CHIA:NM_001258004:+-1296-0.87;CHIA:NM_001258005:+-1296-0.87;CHIA:NM_021797:+-1296-0.87;CHIA:NM_001258001:+-1491-1.00;CHIA:NM_001258003:+-1491-1.00;CHIA:NM_021797:+-1491-1.00;CHIA:NM_001258004:+-1491-1.00;CHIA:NM_001258004:+-1420-0.95;CHIA:NM_001258005:+-1420-0.95
chr1	113499801	113500805	1005	12	17.34	31.75	10.29	9.09	16.2	29.12	22.81	70.38	37.08	36.23	28.48	51	0.024975	0.0411337	SLC16A1:NM_001166496:--885-0.88;SLC16A1:NM_003051:--1005-1.00;LOC100506392:NR_103744:+-1005-1.00;LOC100506392:NR_103743:+-962-0.96
chr1	115214697	115215278	582	5	9.18	10.09	5.88	7.28	8.1	1.39	1.2	0	1.03	4.4	1.78	1	0.010406	0.0343126	DENND2C:NM_001256404:--36-0.06;DENND2C:NM_198459:--36-0.06
chr1	115285961	115286888	928	9	62.11	82.35	89.51	83.56	82.67	54.09	45.65	53.62	38.11	46.1	48.06	25	0.0039478	0.0343126	CSDE1:NM_001130523:--334-0.36;CSDE1:NM_001242891:--334-0.36
chr1	115399820	115401309	1490	7	16.29	11.55	14.67	16.35	11.34	16.65	39.63	21.78	30.9	25.23	39.16	38	0.0039478	0.0343126	SYCP1:NM_001282541:+-266-0.18;SYCP1:NM_001282542:+-266-0.18;SYCP1:NM_003176:+-266-0.18;SYCP1:NR_104211:+-374-0.25;SYCP1:NR_104211:+-1459-0.98;SYCP1:NR_104211:+-1490-1.00;SYCP1:NR_104211:+-1490-1.00;SYCP1:NR_104211:+-478-0.32
chr1	117543733	117544781	1049	5	5.09	7.22	5.87	5.45	4.86	8.33	3.6	3.35	1.03	4.39	0	5	0.0064853	0.0343126	CD101:NM_001256106:+-843-0.80;CD101:NM_001256109:+-843-0.80;CD101:NM_001256111:+-843-0.80;CD101:NM_004258:+-843-0.80
chr1	119910471	119911452	982	15	168.01	69.3	199.53	87.21	144.25	116.52	219.85	241.27	154.55	209.54	283.02	232	0.010406	0.0343126	HAO2:NM_001005783:+-428-0.44;HAO2:NM_016527:+-428-0.44
chr1	120839338	120841136	1799	26	15.3	12.96	42.53	23.64	21.06	26.36	10.8	8.4	0	4.4	0	6	0.0039478	0.0343126	FAM72B:NM_001100910:+-1799-1.00
chr1	145414974	145416424	1451	54	238.31	184.86	249.42	481.44	307.98	144.26	102.07	152.5	115.36	165.75	117.48	88	0.010406	0.0343126	HFE2:NM_145277:+-453-0.31;HFE2:NM_202004:+-453-0.31;HFE2:NM_213652:+-453-0.31;HFE2:NM_213653:+-453-0.31;HFE2:NM_213653:+-1451-1.00;HFE2:NM_202004:+-1451-1.00;HFE2:NM_145277:+-1405-0.97;HFE2:NM_202004:+-592-0.41;HFE2:NM_213652:+-592-0.41
chr1	145477534	145478021	488	6	13.23	27.45	14.65	27.25	0	13.86	0	0	0	0	0	1	0.020241	0.0411337	LIX1L:NM_153713:+-488-1.00
chr1	146758032	146758796	765	6	20.36	40.44	35.22	32.7	35.64	29.12	12.01	31.85	11.33	10.98	30.26	18	0.024975	0.0411337	CHD1L:NR_046070:+-141-0.18;CHD1L:NR_046070:+-765-1.00;CHD1L:NR_046070:+-765-1.00
chr1	146765594	146766689	1096	13	65.14	156.03	120.3	118.09	128.03	145.62	79.25	97.19	60.77	47.17	87.22	105	0.024975	0.0411337	CHD1L:NR_046070:+-1096-1.00;CHD1L:NR_046070:+-991-0.90
chr1	149290766	149291294	529	6	31.58	20.2	26.42	21.8	16.2	36.06	15.6	8.4	0	16.46	21.36	20	0.024975	0.0411337	LOC388692:NR_027002:+-53-0.10
chr1	149674611	149675511	901	7	0	7.2	7.35	9.1	8.1	6.95	6	3.36	0	5.5	0	0	0.030639	0.0496844	LINC00869:NR_046135:+-123-0.14;LINC00869:NR_046136:+-123-0.14;LINC00869:NR_046137:+-123-0.14;LINC00869:NR_046138:+-123-0.14;LINC00869:NR_046139:+-123-0.14
chr1	149948468	149950002	1535	12	42.77	76.55	61.63	43.61	55.12	59.63	30.04	36.87	7.21	36.22	53.4	40	0.010406	0.0343126	OTUD7B:NM_020205:--992-0.65
chr1	150123133	150124688	1556	26	60.04	88.09	68.92	225.27	53.46	84.6	27.6	25.17	43.26	27.44	14.24	9	0.0039478	0.0343126	PLEKHO1:NM_016274:+-1315-0.85
chr1	150462655	150463610	956	8	22.39	46.22	35.22	29.06	35.64	29.12	14.4	18.44	17.51	10.96	42.72	19	0.037373	0.0499357	TARS2:NR_073513:+-810-0.85;TARS2:NR_073514:+-909-0.95;TARS2:NR_073513:+-910-0.95;TARS2:NR_073514:+-124-0.13
chr1	150982653	150984061	1409	14	30.55	117	76.29	74.5	76.18	84.62	27.61	50.27	55.62	32.92	69.42	36	0.037373	0.0499357	FAM63A:NM_001163258:--202-0.14;FAM63A:NM_018379:--202-0.14;PRUNE:NM_021222:+-456-0.32
chr1	151034963	151035924	962	12	54.99	108.34	73.37	110.84	111.86	51.32	37.22	67.04	7.21	44.98	69.42	27	0.024975	0.0411337	MLLT11:NM_006818:+-67-0.07
chr1	151342676	151343302	627	6	10.19	24.55	5.88	59.94	14.58	13.87	4.8	3.36	4.12	10.96	14.24	0	0.037373	0.0499357	SELENBP1:NM_001258289:--627-1.00
chr1	151517720	151518189	470	5	21.38	50.56	49.9	34.51	47.01	62.4	21.63	43.57	5.15	24.13	14.24	30	0.037373	0.0499357	MIR554:NR_030280:+-323-0.69
chr1	152671913	152673394	1482	11	14.27	8.64	11.74	5.46	11.34	15.26	28.8	11.76	24.72	21.94	21.36	36	0.010406	0.0343126	LCE2A:NM_178428:+-958-0.65;LCE2A:NM_178428:+-1465-0.99
chr1	153174951	153175842	892	7	19.33	15.89	17.6	7.28	17.82	12.47	39.65	20.12	27.81	25.25	33.82	34	0.0039478	0.0343126	LELP1:NM_001010857:+-336-0.38
chr1	153955430	153957056	1627	26	91.56	195.01	129.11	125.35	92.36	149.8	43.21	108.92	86.52	87.77	87.22	102	0.024975	0.0411337	RAB13:NM_001272038:--1500-0.92;RAB13:NM_001272038:--300-0.18
chr1	154148450	154149226	777	9	23.4	30.33	35.21	34.52	25.92	33.28	16.8	21.78	19.57	16.45	21.36	11	0.0039478	0.0343126	TPM3:NM_001278191:--777-1.00
chr1	155288566	155289358	793	7	13.23	26	7.35	23.62	14.58	15.24	8.4	13.42	11.33	6.6	5.34	9	0.037373	0.0499357	FDPS:NM_001242825:+-793-1.00
chr1	155489940	155492350	2411	32	96.72	200.78	190.77	254.33	175.01	178.94	100.88	140.74	90.64	113.03	153.08	118	0.037373	0.0499357	ASH1L:NM_018489:--1442-0.60
chr1	155534898	155535547	650	8	32.58	49.12	48.42	36.34	37.26	54.1	36.05	38.54	16.48	26.33	19.58	28	0.024975	0.0411337	ASH1L-AS1:NR_027023:+-650-1.00
chr1	155651713	155652602	890	5	8.15	11.54	11.73	7.27	12.96	11.1	4.8	10.06	7.21	4.39	8.9	7	0.024975	0.0411337	YY1AP1:NM_018253:--87-0.10;YY1AP1:NM_001198901:--535-0.60;YY1AP1:NM_001198902:--535-0.60;YY1AP1:NM_001198905:--535-0.60;YY1AP1:NM_018253:--535-0.60;YY1AP1:NM_139119:--535-0.60;YY1AP1:NM_139121:--535-0.60
chr1	156053260	156055582	2323	30	53.95	124.18	108.56	72.61	63.18	59.61	57.6	28.52	24.72	64.72	44.5	44	0.024975	0.0411337	LMNA:NM_001282625:+-1195-0.51;LMNA:NR_047544:+-1195-0.51;LMNA:NM_001282625:+-1716-0.74;LMNA:NR_047544:+-1716-0.74
chr1	156169732	156170719	988	14	92.62	167.6	139.4	119.93	113.46	116.48	84.06	108.89	75.19	80.06	76.54	97	0.010406	0.0343126	SLC25A44:NM_014655:+-988-1.00
chr1	156649000	156650603	1604	12	23.42	40.44	29.36	29.08	24.3	31.92	20.4	21.78	12.36	18.66	16.02	21	0.0039478	0.0343126	NES:NM_006617:--190-0.12
chr1	157746122	157746930	809	9	18.31	15.88	21.99	7.28	24.3	22.18	33.64	45.26	25.75	35.12	37.38	41	0.0039478	0.0343126	FCRL2:NM_030764:--509-0.63
chr1	157748684	157749544	861	7	22.4	31.78	23.47	21.8	34.02	15.26	14.4	5.04	9.27	21.94	17.8	16	0.024975	0.0411337	FCRL2:NM_030764:--239-0.28
chr1	158151204	158152691	1488	32	70.28	102.58	85.03	448.81	34.02	69.41	37.2	33.55	27.81	53.75	46.28	42	0.024975	0.0411337	CD1D:NM_001766:+-749-0.50;CD1D:NM_001766:+-1488-1.00
chr1	158325224	158325664	441	6	7.13	7.2	1.47	9.09	3.24	0	16.81	18.43	14.42	12.07	8.9	24	0.0064853	0.0343126	CD1E:NM_001042583:+-441-1.00;CD1E:NM_001042584:+-441-1.00;CD1E:NM_001042585:+-441-1.00;CD1E:NM_001042586:+-441-1.00;CD1E:NM_001042587:+-441-1.00;CD1E:NM_001185107:+-441-1.00;CD1E:NM_001185108:+-441-1.00;CD1E:NM_001185110:+-441-1.00;CD1E:NM_001185112:+-441-1.00;CD1E:NM_001185113:+-441-1.00;CD1E:NM_001185114:+-441-1.00;CD1E:NM_001185115:+-441-1.00;CD1E:NM_030893:+-441-1.00
chr1	159047034	159049194	2161	22	65.16	17.3	55.76	50.9	58.32	105.41	105.71	122.35	77.25	91.06	113.92	166	0.010406	0.0343126	AIM2:NM_004833:--1614-0.75
chr1	159141870	159144102	2233	53	94.67	119.76	171.64	359.69	81	34.73	38.4	26.85	29.87	62.62	67.64	22	0.016309	0.0367799	CADM3:NM_001127173:+-1686-0.76;CADM3:NM_021189:+-1686-0.76
chr1	159409668	159411564	1897	10	11.21	8.64	13.21	12.73	9.72	13.87	32.44	20.13	21.63	27.43	21.36	53	0.0039478	0.0343126	OR10J1:NM_012351:+-1881-0.99
chr1	159557886	159559518	1633	12	6.12	5.76	4.41	5.46	9.72	11.1	9.6	15.1	20.6	6.59	14.24	15	0.024975	0.0411337	APCS:NM_001639:+-1633-1.00
chr1	159683861	159685096	1236	12	37.69	41.86	39.62	47.25	71.32	37.46	66.06	46.91	87.57	51.57	74.76	99	0.024975	0.0411337	CRP:NM_000567:--1218-0.99
chr1	159772255	159772835	581	5	4.08	8.65	4.41	12.72	6.48	5.56	1.2	3.36	6.18	2.2	1.78	3	0.016309	0.0367799	FCRL6:NM_001284217:+-133-0.23;FCRL6:NM_001004310:+-581-1.00
chr1	160315202	160316151	950	12	36.64	70.78	48.41	39.96	29.16	40.24	20.4	26.83	13.39	12.09	21.36	21	0.0039478	0.0343126	COPA:NM_001098398:--153-0.16;COPA:NM_004371:--153-0.16
chr1	160492914	160493611	698	6	2.04	2.89	1.47	1.82	1.62	11.1	2.4	11.75	15.45	7.68	10.68	12	0.024975	0.0411337	SLAMF6:NM_001184714:--698-1.00;SLAMF6:NM_001184715:--698-1.00;SLAMF6:NM_001184716:--698-1.00;SLAMF6:NM_052931:--698-1.00
chr1	160926314	160927488	1175	13	22.41	47.65	42.58	39.96	45.38	29.15	26.44	23.48	20.6	18.66	26.7	19	0.016309	0.0367799	ITLN2:NM_080878:--276-0.23
chr1	161090298	161090871	574	11	12.24	30.32	23.48	30.87	32.4	9.7	7.2	6.72	13.39	4.4	19.58	4	0.024975	0.0411337	NIT1:NM_001185094:+-374-0.65;NIT1:NM_001185094:+-574-1.00
chr1	161293853	161295228	1376	7	14.26	24.55	19.07	19.99	21.07	19.43	6	13.4	12.36	12.08	7.12	8	0.0039478	0.0343126	SDHC:NR_103459:+-1376-1.00
chr1	161327314	161327983	670	7	16.29	46.23	24.93	18.16	27.54	23.57	7.2	18.43	9.27	8.79	10.68	23	0.024975	0.0411337	SDHC:NR_103459:+-670-1.00
chr1	165413873	165415616	1744	52	115.03	82.23	80.73	781.24	170.1	83.24	48.03	28.52	38.11	57.14	46.28	71	0.0039478	0.0343126	RXRG:NM_001256570:--1525-0.87;RXRG:NM_006917:--1525-0.87
chr1	166810540	166811300	761	10	26.47	73.66	51.34	30.89	37.26	61.03	10.8	26.83	19.57	20.85	17.8	49	0.024975	0.0411337	POGK:NM_017542:+-302-0.40;POGK:NM_017542:+-761-1.00
chr1	167344252	167346549	2298	16	29.54	75.11	42.53	39.99	38.9	34.69	18.01	21.79	18.54	16.46	42.72	26	0.037373	0.0499357	POU2F1:NR_037163:+-1282-0.56;POU2F1:NR_037163:+-1658-0.72
chr1	167523533	167524464	932	11	4.08	14.41	5.88	9.1	9.72	8.34	2.4	0	1.03	1.1	1.78	1	0.0039478	0.0343126	CREG1:NM_003851:--932-1.00
chr1	167599262	167601060	1799	70	102.87	77.98	71.88	239.89	106.94	59.63	60.06	41.93	71.07	28.56	30.26	39	0.010406	0.0343126	RCSD1:NM_052862:+-1799-1.00
chr1	169396302	169397317	1016	33	200.57	248.45	368.3	648.62	215.52	144.31	33.6	45.3	62.83	65.8	51.62	38	0.0039478	0.0343126	CCDC181:NM_021179:--1016-1.00
chr1	171286790	171287841	1052	10	18.32	37.56	24.95	29.08	24.3	29.13	19.2	13.41	7.21	12.06	19.58	20	0.016309	0.0367799	FMO4:NM_002022:+-677-0.64
chr1	171480674	171482142	1469	9	7.14	8.65	10.29	12.74	9.72	16.64	9.6	3.35	2.06	5.5	7.12	7	0.010406	0.0343126	PRRC2C:NM_015172:+-1416-0.96
chr1	172411632	172412683	1052	9	10.2	23.09	24.94	12.74	12.96	31.9	12	6.72	4.12	1.1	3.56	21	0.024975	0.0411337	PIGC:NM_153747:--1052-1.00;PIGC:NM_002642:--1052-1.00
chr1	173176362	173177161	800	8	2.04	12.98	20.52	12.74	14.58	22.18	8.4	1.68	4.12	1.1	0	7	0.016309	0.0367799	TNFSF4:NM_003326:--800-1.00
chr1	173833939	173835211	1273	15	38.69	50.55	49.88	52.68	55.08	61.04	36.03	31.84	39.14	25.22	23.14	51	0.024975	0.0411337	GAS5-AS1:NR_037605:+-1141-0.90
chr1	173839286	173841229	1944	25	79.41	176.23	157.01	119.94	176.64	144.26	66.07	105.55	86.52	62.54	128.16	96	0.037373	0.0499357	ZBTB37:NM_001122770:+-258-0.13;ZBTB37:NM_032522:+-258-0.13;ZBTB37:NM_001122770:+-973-0.50;ZBTB37:NM_032522:+-973-0.50;ZBTB37:NM_001122770:+-1944-1.00;ZBTB37:NM_032522:+-1944-1.00
chr1	177134003	177134908	906	20	20.39	82.3	49.87	79.92	42.12	16.68	1.2	10.08	10.3	9.9	0	10	0.0039478	0.0343126	ASTN1:NM_004319:--906-1.00;ASTN1:NM_207108:--906-1.00
chr1	177140624	177142119	1496	17	40.74	25.98	44.02	121.73	22.68	18.03	15.6	10.08	7.21	26.34	3.56	7	0.016309	0.0367799	BRINP2:NM_021165:+-1496-1.00
chr1	179312995	179313551	557	7	48.87	119.92	77.78	59.95	84.29	36.07	32.45	35.2	30.9	62.53	53.4	23	0.037373	0.0499357	SOAT1:NR_045530:+-333-0.60;SOAT1:NR_045530:+-557-1.00;SOAT1:NR_045530:+-557-1.00
chr1	181004191	181004878	688	11	70.25	138.71	102.71	143.53	131.31	134.54	81.68	88.8	59.74	55.94	92.56	57	0.016309	0.0367799	MR1:NM_001194999:+-410-0.60;MR1:NM_001195000:+-410-0.60;MR1:NM_001195035:+-410-0.60;MR1:NM_001531:+-410-0.60;MR1:NM_001194999:+-688-1.00;MR1:NM_001195000:+-688-1.00;MR1:NM_001195035:+-688-1.00;MR1:NM_001531:+-688-1.00
chr1	181454516	181455929	1414	54	66.25	124.18	102.76	557.73	105.3	16.68	30	43.65	46.35	45.06	21.36	16	0.037373	0.0499357	CACNA1E:NM_000721:+-365-0.26;CACNA1E:NM_001205293:+-365-0.26;CACNA1E:NM_001205294:+-365-0.26
chr1	182828867	182830464	1598	15	27.49	41.86	45.48	39.99	27.54	30.53	32.45	20.11	12.36	18.65	24.92	27	0.016309	0.0367799	DHX9:NR_033302:+-509-0.32;DHX9:NR_033302:+-909-0.57;DHX9:NR_033302:+-1163-0.73;DHX9:NR_033302:+-1386-0.87;DHX9:NR_033302:+-1598-1.00
chr1	182849086	182850078	993	8	11.2	24.55	21.99	7.28	12.96	26.35	2.4	5.04	16.48	6.58	3.56	10	0.024975	0.0411337	DHX9:NR_033302:+-223-0.22;DHX9:NR_033302:+-993-1.00;DHX9:NR_033302:+-836-0.84;DHX9:NR_033302:+-19-0.02
chr1	183274967	183276829	1863	17	35.64	57.76	48.41	32.72	45.37	67.98	30.01	36.88	22.66	16.49	30.26	35	0.016309	0.0367799	NMNAT2:NM_170706:--1043-0.56
chr1	183386724	183388102	1379	65	204.71	252.73	231.81	1578.81	379.2	138.73	43.2	119.07	112.27	140.39	65.86	19	0.0064853	0.0343126	NMNAT2:NM_015039:--969-0.70
chr1	183560840	183562003	1164	6	39.72	78	58.68	54.48	42.13	43.01	33.65	56.96	8.24	21.94	26.7	19	0.024975	0.0411337	NCF2:NM_001127651:--655-0.56;NCF2:NM_000433:--900-0.77;NCF2:NM_001190789:--900-0.77;NCF2:NM_001190794:--900-0.77;NCF2:NM_001127651:--1164-1.00
chr1	185286996	185288540	1545	24	110	76.49	164.3	58.16	132.92	101.25	158.6	253.02	149.35	176.6	190.46	218	0.010406	0.0343126	IVNS1ABP:NM_006469:--1466-0.95
chr1	186346866	186347715	850	13	86.56	115.58	92.45	116.27	90.76	88.75	72.1	102.2	39.14	62.55	74.76	68	0.024975	0.0411337	C1orf27:NM_001164245:+-241-0.28;C1orf27:NM_001164246:+-241-0.28;C1orf27:NM_017847:+-241-0.28
chr1	190706600	190707578	979	7	10.2	5.76	8.8	9.09	4.86	4.17	18.03	18.44	24.72	7.67	26.7	17	0.016309	0.0367799	LOC440704:NR_033922:+-439-0.45
chr1	190762032	190762988	957	15	67.21	12.96	48.38	21.84	76.19	13.9	93.72	122.31	101.97	83.4	103.24	29	0.016309	0.0367799	LOC440704:NR_033922:+-662-0.69;LOC440704:NR_033922:+-763-0.80
chr1	193036566	193037801	1236	7	30.56	36.12	23.48	32.72	34.05	13.87	19.23	10.05	16.48	23.05	19.58	11	0.024975	0.0411337	TROVE2:NM_001042369:+-118-0.10;TROVE2:NM_001042370:+-118-0.10;TROVE2:NM_001173524:+-118-0.10;TROVE2:NM_001173525:+-118-0.10;TROVE2:NM_004600:+-118-0.10
chr1	193053835	193054720	886	5	5.1	7.22	5.88	3.64	6.48	5.56	4.8	0	3.09	1.1	0	3	0.0064853	0.0343126	TROVE2:NR_033393:+-4-0.00;TROVE2:NR_033393:+-106-0.12
chr1	193069476	193070772	1297	12	24.45	50.54	23.47	27.26	24.3	22.21	16.8	10.07	18.54	17.56	17.8	24	0.010406	0.0343126	GLRX2:NM_001243399:--939-0.72
chr1	197172614	197173384	771	5	11.2	18.78	10.28	14.53	21.07	9.71	4.8	8.38	9.27	6.59	10.68	9	0.010406	0.0343126	CRB1:NM_001257965:+-105-0.14
chr1	197299434	197300042	609	5	12.23	7.21	2.93	14.54	12.96	5.56	18.01	15.1	11.33	15.35	12.46	15	0.037373	0.0499357	CRB1:NM_001257965:+-255-0.42;CRB1:NR_047563:+-609-1.00;CRB1:NR_047564:+-609-1.00
chr1	197446814	197447477	664	8	20.36	18.77	22.01	0	21.06	23.57	31.22	28.5	30.9	18.66	42.72	62	0.037373	0.0499357	CRB1:NR_047563:+-393-0.59;CRB1:NR_047564:+-393-0.59
chr1	197882836	197884575	1740	27	49.92	103.95	129.13	58.14	56.7	67.99	21.6	31.85	30.9	15.4	21.36	32	0.0039478	0.0343126	LHX9:NM_001014434:+-826-0.47
chr1	199995442	199996896	1455	18	39.73	33.2	36.7	39.97	68.04	33.31	20.4	33.54	3.09	29.61	28.48	21	0.010406	0.0343126	NR5A2:NM_003822:+-422-0.29;NR5A2:NM_205860:+-422-0.29
chr1	200591810	200592716	907	15	83.48	187.83	139.38	138.08	118.31	99.87	64.87	92.18	46.35	72.42	89	45	0.010406	0.0343126	KIF14:NM_014875:--53-0.06
chr1	202844694	202845204	511	7	45.83	66.45	68.95	21.8	74.59	40.24	19.2	38.56	6.18	42.78	37.38	15	0.024975	0.0411337	LOC148709:NR_002929:+-511-1.00
chr1	203741744	203742390	647	6	52.94	56.34	55.75	67.23	74.55	52.71	33.63	58.65	11.33	40.59	44.5	24	0.024975	0.0411337	LAX1:NM_001282878:+-322-0.50;LAX1:NM_001282878:+-647-1.00
chr1	205740100	205741647	1548	22	70.26	102.54	102.69	127.2	90.72	102.67	58.86	78.8	48.41	85.57	81.88	74	0.024975	0.0411337	RAB7L1:NM_001135664:--1367-0.88;RAB7L1:NM_001135664:--453-0.29
chr1	209878285	209879019	735	5	13.23	8.66	11.74	1.82	14.58	11.1	18.02	25.13	15.45	14.27	19.58	24	0.0064853	0.0343126	HSD11B1:NM_001206741:+-735-1.00;HSD11B1:NM_005525:+-735-1.00;HSD11B1:NM_181755:+-735-1.00
chr1	210111987	210113064	1078	16	22.42	41.86	36.67	56.32	30.78	15.28	10.8	13.44	7.21	9.9	7.12	11	0.0039478	0.0343126	SYT14:NM_001146261:+-1078-1.00;SYT14:NM_001146264:+-1078-1.00;SYT14:NM_001146262:+-1078-1.00;SYT14:NM_153262:+-1078-1.00;SYT14:NM_001256006:+-1078-1.00;SYT14:NR_027459:+-1078-1.00
chr1	210113158	210114314	1157	8	4.08	2.88	1.47	3.64	3.24	0	8.4	8.38	6.18	2.2	8.9	10	0.024975	0.0411337	SYT14:NM_001146261:+-438-0.38;SYT14:NM_001146264:+-438-0.38;SYT14:NM_001146262:+-452-0.39;SYT14:NM_153262:+-452-0.39;SYT14:NM_001256006:+-465-0.40;SYT14:NR_027459:+-465-0.40
chr1	211850841	211853045	2205	40	203.67	206.54	245.05	234.36	183.12	158.12	174.23	147.49	79.31	162.37	135.28	102	0.010406	0.0343126	NEK2:NM_001204182:--132-0.06;NEK2:NM_001204183:--132-0.06;NEK2:NM_002497:--132-0.06
chr1	212527512	212529175	1664	9	20.35	37.54	27.89	34.52	29.16	23.57	18.01	10.07	11.33	16.45	14.24	18	0.0039478	0.0343126	SNORA16B:NR_004389:+-781-0.47
chr1	213033749	213034343	595	5	18.32	14.44	42.54	25.43	27.54	20.81	15.62	10.07	17.51	17.56	7.12	16	0.024975	0.0411337	FLVCR1:NM_014053:+-46-0.08
chr1	215178671	215181087	2417	16	16.32	14.41	11.76	7.28	14.58	19.45	22.8	30.2	37.08	21.92	24.92	39	0.0039478	0.0343126	KCNK2:NM_001017424:+-2324-0.96
chr1	216888204	216889380	1177	7	8.16	8.64	10.26	7.28	6.48	13.86	18.02	10.06	20.6	12.06	8.9	18	0.037373	0.0499357	ESRRG:NM_001243515:--1177-1.00;ESRRG:NM_001243519:--1177-1.00;ESRRG:NM_001243513:--1177-1.00;ESRRG:NM_001243515:--1177-1.00;ESRRG:NM_001243519:--1177-1.00
chr1	218520064	218521933	1870	58	49.98	119.83	256.77	468.72	218.76	77.73	43.2	43.6	40.17	34.07	10.68	21	0.0039478	0.0343126	TGFB2:NM_001135599:+-1870-1.00;TGFB2:NM_003238:+-1870-1.00
chr1	220923508	220925021	1514	13	23.41	54.86	42.55	54.52	42.12	54.11	28.8	25.13	23.69	19.73	23.14	37	0.024975	0.0411337	MARC2:NM_017898:+-366-0.24
chr1	223889663	223890706	1044	13	44.79	98.25	70.44	63.58	68.07	55.47	43.23	46.93	37.08	45.01	44.5	58	0.024975	0.0411337	CAPN2:NM_001146068:+-1044-1.00
chr1	224342979	224344120	1142	12	33.6	72.22	49.9	23.62	45.36	38.83	25.2	21.79	9.27	20.84	21.36	35	0.016309	0.0367799	FBXO28:NR_049764:+-61-0.05
chr1	224519392	224520163	772	7	15.26	31.77	17.6	18.17	11.34	19.41	8.4	10.07	2.06	6.59	5.34	12	0.0064853	0.0343126	NVL:NM_001243146:--500-0.65;NVL:NM_001243147:--500-0.65;NVL:NM_002533:--500-0.65;NVL:NM_206840:--500-0.65
chr1	224805833	224806833	1001	15	27.49	86.67	68.97	109.01	46.98	54.1	24	35.22	22.66	31.84	21.36	26	0.010406	0.0343126	CNIH3:NM_152495:+-1001-1.00
chr1	226017546	226018228	683	7	32.58	54.89	33.75	34.52	29.16	30.52	27.63	21.78	21.63	18.63	32.04	12	0.010406	0.0343126	EPHX1:NM_000120:+-683-1.00;EPHX1:NM_001136018:+-683-1.00
chr1	226258388	226259796	1409	20	79.44	148.8	89.48	94.51	111.84	70.76	34.8	70.4	11.33	57.07	80.1	46	0.010406	0.0343126	H3F3AP4:NR_002315:+-594-0.42
chr1	226928359	226928906	548	6	22.4	36.11	22.01	21.79	21.06	26.35	21.62	8.4	5.15	14.25	10.68	7	0.0064853	0.0343126	ITPKB:NM_002221:--518-0.95
chr1	228286813	228287535	723	9	20.36	34.66	24.93	27.24	22.68	9.71	10.8	16.76	12.36	13.16	10.68	6	0.037373	0.0499357	ARF1:NM_001024226:+-3-0.00;ARF1:NM_001024227:+-3-0.00;ARF1:NM_001024228:+-3-0.00;ARF1:NM_001658:+-3-0.00;MIR3620:NR_037415:+-230-0.32
chr1	229569393	229571397	2005	97	134.55	158.62	89.55	566.75	46.98	43.01	30	73.86	22.66	125.18	3.56	17	0.037373	0.0499357	ACTA1:NM_001100:--1482-0.74;ACTA1:NM_001100:--2005-1.00
chr1	235508860	235509366	507	9	38.71	49.11	42.55	58.13	45.39	22.19	15.61	40.23	15.45	19.76	16.02	14	0.010406	0.0343126	GGPS1:NR_036605:+-507-1.00
chr1	236559257	236560359	1103	27	44.81	92.41	96.84	225.28	214	91.54	10.8	41.95	28.84	19.8	40.94	27	0.0039478	0.0343126	EDARADD:NM_145861:+-488-0.44;EDARADD:NM_080738:+-1103-1.00
chr1	237206594	237208732	2139	34	70.29	73.64	38.12	247.15	92.34	38.87	25.2	15.12	9.27	41.67	19.58	17	0.010406	0.0343126	RYR2:NM_001035:+-1228-0.57
chr1	238024610	238025265	656	6	3.06	5.76	7.34	7.28	3.24	5.56	12	10.07	9.27	3.3	14.24	9	0.024975	0.0411337	LOC100130331:NR_027247:+-261-0.40
chr1	240176185	240176814	630	10	93.69	36.11	115.93	27.25	136.16	122.06	228.24	184.32	85.49	149.2	236.74	278	0.024975	0.0411337	RPS7P5:NR_036695:+-630-1.00
chr1	241519611	241521909	2299	151	61.11	96.72	39.67	101.78	113.43	44.46	36.01	25.18	26.78	17.58	17.8	23	0.0039478	0.0343126	RGS7:NM_001282773:--1516-0.66;RGS7:NM_001282775:--1516-0.66;RGS7:NM_001282778:--1516-0.66;RGS7:NM_002924:--1516-0.66;RGS7:NM_001282773:--1880-0.82;RGS7:NM_001282775:--1880-0.82;RGS7:NM_001282778:--1880-0.82;RGS7:NM_002924:--1880-0.82
chr1	242383372	242384199	828	10	71.29	76.57	79.24	59.96	72.95	31.91	99.69	134.07	121.59	89.95	140.62	47	0.037373	0.0499357	PLD5:NM_001195812:--828-1.00
chr1	244140837	244142120	1284	14	18.35	25.97	17.64	16.38	14.58	31.9	37.23	46.93	50.47	17.54	28.48	46	0.037373	0.0499357	LOC339529:NR_033883:+-800-0.62
chr1	245320691	245322321	1631	28	66.12	34.62	76.27	23.66	46.98	94.32	114.15	85.51	106.09	99.88	67.64	127	0.016309	0.0367799	KIF26B:NM_018012:+-36-0.02
chr1	247688089	247690099	2011	11	8.16	8.64	5.87	3.64	6.48	11.11	28.81	13.43	12.36	12.08	10.68	27	0.0064853	0.0343126	GCSAML:NM_001281834:+-244-0.12;GCSAML:NM_001281835:+-244-0.12;GCSAML:NM_001281836:+-244-0.12;GCSAML:NM_001281837:+-244-0.12;GCSAML:NM_001281838:+-244-0.12;GCSAML:NM_001281853:+-244-0.12
chr1	247697624	247698186	563	6	4.08	5.76	5.88	12.71	4.86	11.09	12	6.71	15.45	13.16	19.58	20	0.016309	0.0367799	OR2C3:NM_198074:--219-0.39;OR2C3:NM_198074:--563-1.00
chr1	247702036	247702673	638	6	8.16	17.31	11.74	7.28	9.72	13.85	22.83	16.77	16.48	15.36	19.58	23	0.016309	0.0367799	GCSAML:NM_001281834:+-638-1.00
chr1	247703722	247704720	999	11	33.61	20.19	38.12	30.89	30.78	26.35	42.03	43.57	73.13	35.11	62.3	67	0.0064853	0.0343126	GCSAML:NM_001281834:+-372-0.37
chr1	247712477	247712991	515	6	12.22	15.89	13.19	9.1	4.86	27.76	21.63	23.47	33.99	21.95	19.58	29	0.024975	0.0411337	GCSAML:NM_001281834:+-515-1.00;GCSAML:NM_001281835:+-515-1.00;GCSAML:NM_001281853:+-515-1.00;GCSAML:NM_145278:+-515-1.00
chr1	248262790	248264546	1757	20	159.88	109.79	121.77	127.17	163.7	131.78	207.8	294.9	207.1	222.72	275.9	242	0.0039478	0.0343126	OR2L13:NM_175911:+-1288-0.73;OR2L13:NM_175911:+-1757-1.00
chr1	249134327	249134944	618	13	64.14	137.24	110.05	72.67	82.63	51.32	24	65.36	37.08	47.18	42.72	15	0.010406	0.0343126	ZNF672:NM_024836:+-424-0.69
chr20	487798	488344	547	6	20.35	23.1	20.53	23.61	47.01	6.94	9.6	15.08	5.15	12.05	0	3	0.016309	0.0367799	CSNK2A1:NM_177560:--76-0.14
chr20	489117	489720	604	6	0	0	0	1.82	0	0	8.4	8.4	5.15	5.5	0	6	0.020241	0.0411337	CSNK2A1:NM_001895:--604-1.00;CSNK2A1:NM_177559:--604-1.00
chr20	749017	749970	954	15	26.48	4.33	19.07	14.56	22.68	13.86	40.84	31.85	53.56	36.21	32.04	22	0.010406	0.0343126	SLC52A3:NM_033409:--954-1.00
chr20	3133040	3134245	1206	14	126.27	157.48	102.7	161.7	186.42	140.1	86.48	115.63	57.68	125.08	115.7	94	0.016309	0.0367799	UBOX5-AS1:NR_038395:+-474-0.39
chr20	3997031	3998160	1130	13	22.4	28.86	29.33	18.19	27.54	22.17	18	21.82	8.24	14.24	21.36	19	0.016309	0.0367799	RNF24:NM_007219:--1024-0.91;RNF24:NM_001134337:--1130-1.00;RNF24:NM_001134338:--1130-1.00
chr20	4911357	4913050	1694	14	21.37	66.44	39.62	29.09	27.54	27.76	20.4	21.8	13.39	18.64	28.48	19	0.024975	0.0411337	SLC23A2:NM_005116:--189-0.11;SLC23A2:NM_203327:--189-0.11
chr20	4913218	4913856	639	6	9.18	23.1	10.27	14.53	21.06	15.24	9.6	8.39	12.36	3.3	10.68	7	0.037373	0.0499357	SLC23A2:NM_005116:--639-1.00;SLC23A2:NM_203327:--639-1.00
chr20	9626983	9627999	1017	7	10.17	7.2	11.73	12.71	16.2	12.48	22.83	13.42	22.66	18.65	16.02	19	0.010406	0.0343126	PAK7:NM_020341:--5-0.00;PAK7:NM_177990:--5-0.00
chr20	15479174	15480353	1180	6	15.27	14.43	8.8	7.28	19.44	20.81	34.84	31.83	15.45	19.76	33.82	28	0.016309	0.0367799	MACROD2:NM_001033087:+-362-0.31
chr20	18363107	18364327	1221	11	39.72	53.43	44.02	49.06	30.79	40.24	64.87	48.6	51.5	49.38	53.4	68	0.037373	0.0499357	LINC00851:NR_034167:+-1021-0.84
chr20	18445608	18447109	1502	13	16.29	17.34	14.67	16.35	16.2	22.19	13.2	15.09	11.33	14.27	10.68	14	0.0064853	0.0343126	DZANK1:NM_001099407:--1502-1.00
chr20	18794833	18795559	727	7	20.36	11.54	16.13	14.54	17.82	19.42	21.64	26.82	36.05	18.66	24.92	30	0.010406	0.0343126	SCP2D1:NM_178483:+-727-1.00
chr20	21378495	21380689	2195	30	59.05	151.68	148.23	290.74	181.55	141.51	37.2	87.16	36.05	52.66	32.04	67	0.010406	0.0343126	NKX2-4:NM_033176:--1553-0.71
chr20	24192270	24193055	786	6	9.16	11.55	7.35	0	6.48	15.24	15.61	8.4	14.42	19.75	19.58	28	0.024975	0.0411337	FLJ33581:NR_040102:+-229-0.29
chr20	30866787	30868014	1228	17	69.26	138.68	151.13	141.69	98.89	122.06	44.46	65.37	39.14	43.87	94.34	39	0.0064853	0.0343126	KIF3B:NM_004798:+-782-0.64
chr20	31415040	31416257	1218	27	150.7	218.12	331.62	290.65	327.46	221.93	146.6	217.82	98.88	134.94	231.4	81	0.024975	0.0411337	MAPRE1:NM_012325:+-694-0.57
chr20	31789424	31790289	866	11	7.14	17.31	8.81	3.64	4.86	15.27	20.4	11.76	30.9	18.65	23.14	22	0.010406	0.0343126	BPIFA4P:NR_026760:+-866-1.00;BPIFA4P:NR_026760:+-323-0.37
chr20	32161507	32162169	663	7	17.31	34.66	29.34	16.36	35.64	48.55	14.4	13.43	12.36	10.97	16.02	8	0.0039478	0.0343126	CBFA2T2:NM_005093:+-663-1.00
chr20	32309192	32309903	712	12	149.68	130.02	165.8	134.44	116.71	81.86	64.89	100.51	45.32	120.67	76.54	29	0.016309	0.0367799	PXMP4:NM_007238:--712-1.00;PXMP4:NM_183397:--712-1.00
chr20	32326682	32328290	1609	27	95.72	199.34	158.43	128.97	89.1	106.79	52.83	95.53	83.43	62.51	87.22	75	0.0064853	0.0343126	ZNF341:NM_001282935:+-42-0.03
chr20	32359775	32360488	714	6	50.9	88.13	51.36	49.03	76.19	55.48	39.66	50.25	24.72	35.11	40.94	32	0.0064853	0.0343126	ZNF341:NR_104259:+-324-0.45
chr20	32619721	32620849	1129	22	522.35	340.97	466.62	412.46	523.54	226.05	293.09	380.33	88.58	334.59	334.64	108	0.037373	0.0499357	RALY:NM_007367:+-1129-1.00;RALY:NM_016732:+-1129-1.00
chr20	32658112	32659812	1701	25	242.36	293.26	338.96	263.46	283.64	257.98	150.16	229.57	82.4	163.46	178	95	0.0039478	0.0343126	RALY:NM_007367:+-433-0.25;RALY:NM_016732:+-433-0.25
chr20	32849133	32850352	1220	16	82.47	161.81	167.28	121.73	118.3	119.28	54.06	107.22	62.83	53.76	67.64	45	0.0064853	0.0343126	ASIP:NM_001672:+-1048-0.86
chr20	32956571	32957553	983	17	62.11	119.9	155.54	125.37	137.78	135.94	66.08	80.44	53.56	46.09	53.4	55	0.010406	0.0343126	ITCH:NM_001257137:+-778-0.79;ITCH:NM_001257138:+-778-0.79;ITCH:NM_031483:+-778-0.79
chr20	33107660	33108880	1221	15	39.7	122.79	83.67	58.14	79.41	74.9	28.8	33.52	30.9	41.68	46.28	39	0.010406	0.0343126	DYNLRB1:NM_001281728:+-1221-1.00;DYNLRB1:NM_177953:+-1221-1.00
chr20	33121668	33123960	2293	44	259.6	411.71	456.37	352.5	312.8	234.39	151.33	258.02	237.93	228.22	249.2	78	0.016309	0.0367799	DYNLRB1:NR_104032:+-1742-0.76;DYNLRB1:NM_001281727:+-2010-0.88;DYNLRB1:NM_001281728:+-2010-0.88;DYNLRB1:NM_177953:+-2010-0.88;DYNLRB1:NR_104032:+-1862-0.81
chr20	33291722	33293950	2229	116	30.55	53.38	22.02	25.48	29.16	11.12	15.6	0	15.45	15.38	0	4	0.016309	0.0367799	TP53INP2:NM_021202:+-2135-0.96;TP53INP2:NM_021202:+-1173-0.53
chr20	33371481	33373216	1736	23	152.73	235.48	237.74	241.63	270.7	298.22	134.55	189.35	82.4	156.86	202.92	128	0.016309	0.0367799	NCOA6:NM_001242539:--727-0.42;NCOA6:NM_014071:--727-0.42
chr20	33377755	33380234	2480	33	95.69	252.81	158.47	125.33	196.08	116.51	94.86	88.83	67.98	91.01	160.2	71	0.024975	0.0411337	NCOA6:NM_001242539:--369-0.15;NCOA6:NM_014071:--369-0.15
chr20	33881056	33881675	620	7	18.31	43.33	27.87	12.72	29.16	30.52	10.8	11.76	21.63	8.79	17.8	22	0.037373	0.0499357	FAM83C:NM_178468:--620-1.00
chr20	34044664	34046836	2173	14	52.97	73.65	76.31	52.69	63.18	52.74	30	35.21	23.69	42.81	49.84	18	0.0039478	0.0343126	CEP250:NM_007186:+-909-0.42;CEP250:NM_007186:+-1142-0.53
chr20	34048257	34048869	613	8	26.46	91.01	41.08	39.96	35.64	23.55	1.2	35.21	19.57	13.16	23.14	9	0.010406	0.0343126	CEP250:NM_007186:+-613-1.00
chr20	34131396	34133709	2314	42	275.95	391.49	381.5	377.87	309.55	173.41	224.6	234.58	160.68	268.8	217.16	80	0.024975	0.0411337	ERGIC3:NM_015966:+-451-0.19;ERGIC3:NM_198398:+-451-0.19
chr20	34244514	34245698	1185	11	67.2	104.01	132.05	89.03	153.98	67.98	48.05	48.61	28.84	43.88	46.28	38	0.0039478	0.0343126	RBM12:NM_001198838:--753-0.64;RBM12:NM_001198840:--753-0.64;RBM12:NM_006047:--753-0.64;RBM12:NM_152838:--753-0.64
chr20	34677532	34679665	2134	25	85.56	177.69	202.49	130.79	165.34	206.71	93.68	95.54	58.71	100.93	112.14	84	0.024975	0.0411337	EPB41L1:NM_001258331:+-632-0.30
chr20	34760671	34762949	2279	40	232.17	312	286.12	387	222.06	219.17	165.82	202.78	92.7	213.95	160.2	102	0.0039478	0.0343126	EPB41L1:NM_001258329:+-1751-0.77;EPB41L1:NM_012156:+-1751-0.77
chr20	35581298	35581863	566	5	10.19	17.33	16.14	12.71	9.72	27.75	8.4	5.04	5.15	4.39	8.9	12	0.010406	0.0343126	SAMHD1:NM_015474:--566-1.00
chr20	35917416	35919460	2045	98	353.33	203.65	368.32	332.46	494.35	341.2	296.71	224.63	194.67	290.74	283.02	188	0.024975	0.0411337	MANBAL:NM_001003897:+-1872-0.92;MANBAL:NM_022077:+-1872-0.92
chr20	35929438	35930206	769	13	190.43	221.05	275.85	216.21	249.62	113.75	86.49	184.3	64.89	100.92	160.2	34	0.010406	0.0343126	MANBAL:NM_001003897:+-769-1.00;MANBAL:NM_022077:+-769-1.00
chr20	35975760	35977328	1569	19	32.61	67.87	90.99	56.32	76.15	85.99	26.4	30.17	30.9	27.43	30.26	27	0.0039478	0.0343126	SRC:NM_198291:+-899-0.57
chr20	35994064	35995278	1215	10	9.18	37.55	20.54	21.81	37.26	13.86	4.8	10.08	13.39	12.07	8.9	15	0.037373	0.0499357	SRC:NM_005417:+-1215-1.00;SRC:NM_198291:+-1215-1.00
chr20	36664197	36664969	773	11	42.75	106.9	95.36	47.23	63.18	88.77	60.06	36.9	23.69	41.68	39.16	39	0.010406	0.0343126	RPRD1B:NM_021215:+-153-0.20
chr20	37102885	37104288	1404	10	29.53	41.88	32.29	38.17	42.14	62.41	26.41	30.18	20.6	19.75	26.7	28	0.0064853	0.0343126	RALGAPB:NM_001282917:+-686-0.49;RALGAPB:NM_001282918:+-828-0.59;RALGAPB:NM_020336:+-828-0.59
chr20	37116428	37117074	647	11	69.26	163.25	134.99	74.46	100.51	130.38	44.47	93.84	43.26	63.63	85.44	33	0.024975	0.0411337	RALGAPB:NM_001282917:+-500-0.77;RALGAPB:NM_001282918:+-500-0.77;RALGAPB:NM_020336:+-500-0.77
chr20	37650834	37651959	1126	14	170.05	229.72	319.89	190.76	199.37	131.76	94.91	189.36	86.52	108.59	108.58	43	0.010406	0.0343126	DHX35:NR_033905:+-1126-1.00;DHX35:NR_033905:+-50-0.04
chr20	37664277	37665037	761	5	63.13	91.02	76.31	54.49	72.95	74.88	43.25	61.98	28.84	38.4	67.64	28	0.016309	0.0367799	DHX35:NR_033905:+-684-0.90
chr20	39928319	39929140	822	9	59.05	62.12	83.61	49.04	68.07	127.6	51.65	46.94	36.05	38.4	72.98	44	0.037373	0.0499357	ZHX3:NM_015035:--822-1.00
chr20	39975118	39975829	712	11	32.58	88.11	80.7	65.39	56.7	44.37	31.22	35.2	11.33	36.19	37.38	13	0.016309	0.0367799	LPIN3:NM_022896:+-712-1.00
chr20	42087491	42087910	420	6	4.08	14.45	8.82	9.1	17.82	8.34	0	0	6.18	6.6	0	6	0.016309	0.0367799	SRSF6:NM_006275:+-420-1.00;SRSF6:NR_034009:+-420-1.00;SRSF6:NR_034009:+-420-1.00;SRSF6:NR_034009:+-351-0.84
chr20	42090853	42091850	998	5	9.16	8.66	14.68	3.64	8.1	16.64	3.6	3.36	9.27	3.3	3.56	7	0.037373	0.0499357	SRSF6:NR_034009:+-29-0.03;SRSF6:NR_034009:+-386-0.39;SRSF6:NR_034009:+-107-0.11
chr20	42141463	42142005	543	5	12.2	24.56	20.54	14.52	19.44	22.2	14.4	13.4	7.21	13.16	8.9	16	0.037373	0.0499357	L3MBTL1:NM_032107:+-297-0.55
chr20	42189117	42189579	463	5	44.8	60.68	23.49	49.05	66.46	54.08	32.43	40.21	15.45	46.08	21.36	21	0.024975	0.0411337	SGK2:NM_170693:+-463-1.00
chr20	42355792	42357141	1350	16	53.95	128.57	92.41	78.1	115.07	113.74	54.06	70.4	48.41	60.35	49.84	86	0.037373	0.0499357	GTSF1L:NM_001008901:--1350-1.00;GTSF1L:NM_176791:--1350-1.00
chr20	42545087	42546130	1044	24	106.89	124.21	149.65	114.44	74.52	43.01	66.08	113.94	40.17	40.6	37.38	10	0.024975	0.0411337	TOX2:NM_001098797:+-445-0.43;TOX2:NM_001098796:+-1044-1.00;TOX2:NM_032883:+-1044-1.00
chr20	42855410	42856156	747	10	38.7	69.33	77.78	34.53	63.21	55.48	42.04	35.2	17.51	20.84	51.62	20	0.037373	0.0499357	OSER1-AS1:NR_038337:+-747-1.00;OSER1-AS1:NR_038338:+-747-1.00;OSER1-AS1:NR_038339:+-747-1.00
chr20	42893667	42894488	822	7	26.48	44.78	67.51	41.77	53.5	48.54	24.02	25.14	33.99	26.33	30.26	26	0.010406	0.0343126	GDAP1L1:NR_046353:+-301-0.37;GDAP1L1:NR_046353:+-822-1.00
chr20	42909739	42910917	1179	13	53.96	128.57	83.63	83.56	72.9	94.32	34.81	62	16.48	59.27	40.94	37	0.010406	0.0343126	GDAP1L1:NR_046353:+-1179-1.00
chr20	42940576	42941208	633	11	63.13	95.34	99.77	85.38	89.16	41.6	56.49	41.91	44.29	62.54	60.52	24	0.037373	0.0499357	FITM2:NM_001080472:--633-1.00
chr20	43037090	43038235	1146	17	77.38	124.23	133.52	85.38	105.35	158.12	78.08	45.27	44.29	71.3	80.1	67	0.010406	0.0343126	MIR3646:NR_037419:+-1146-1.00
chr20	43590100	43591480	1381	13	47.85	66.46	82.16	36.35	79.4	63.83	20.41	43.58	27.81	29.62	44.5	53	0.024975	0.0411337	TOMM34:NM_006809:--1015-0.73
chr20	43729808	43731773	1966	24	88.56	115.53	108.57	103.58	46.98	110.98	44.4	36.9	23.69	32.9	40.94	64	0.0064853	0.0343126	KCNS1:NM_002251:--73-0.04;KCNS1:NM_002251:--1195-0.61;KCNS1:NM_002251:--1946-0.99
chr20	43743511	43745345	1835	20	113.04	135.81	262.67	110.85	184.79	147.04	75.67	83.77	101.97	98.76	85.44	77	0.0039478	0.0343126	WFDC5:NM_145652:--1835-1.00
chr20	43995410	43996165	756	12	127.27	180.59	180.49	118.1	139.44	105.41	94.89	83.8	83.43	117.4	80.1	56	0.0064853	0.0343126	SYS1-DBNDD2:NR_003189:+-756-1.00
chr20	44040154	44041324	1171	11	61.09	143.02	88.04	119.88	147.5	158.13	87.69	56.96	29.87	74.59	55.18	81	0.016309	0.0367799	SYS1-DBNDD2:NR_003189:+-1097-0.94
chr20	44416668	44419006	2339	29	160.89	184.89	256.76	156.26	246.41	185.87	114.12	145.78	45.32	124.02	194.02	103	0.024975	0.0411337	WFDC3:NM_080614:--886-0.38
chr20	44501988	44502608	621	5	28.52	60.67	49.9	41.78	61.6	27.76	12	33.5	9.27	19.76	49.84	13	0.037373	0.0499357	ZSWIM3:NR_037628:+-621-1.00
chr20	44516246	44517942	1697	17	42.77	79.45	76.28	67.23	66.44	117.9	27.6	41.91	40.17	36.22	28.48	39	0.0039478	0.0343126	SPATA25:NM_080608:--1697-1.00
chr20	44746352	44748099	1748	57	104.91	145.82	179.04	366.98	236.62	117.95	18	21.84	65.92	56.03	7.12	7	0.0039478	0.0343126	CD40:NM_001250:+-1618-0.93;CD40:NM_152854:+-1618-0.93
chr20	44988480	44990591	2112	31	85.51	229.67	228.9	188.96	192.86	267.72	60.04	107.27	94.76	95.42	103.24	89	0.037373	0.0499357	SLC35C2:NM_001281457:--923-0.44;SLC35C2:NM_001281458:--923-0.44;SLC35C2:NM_001281459:--923-0.44;SLC35C2:NM_015945:--923-0.44;SLC35C2:NM_173073:--923-0.44;SLC35C2:NM_001281460:--1118-0.53;SLC35C2:NM_173179:--1118-0.53
chr20	45142258	45144551	2294	29	65.14	49.08	63.09	237.98	102.07	115.17	7.2	20.12	9.27	14.3	30.26	16	0.0039478	0.0343126	ZNF334:NM_001270497:--522-0.23;ZNF334:NM_018102:--522-0.23;ZNF334:NM_001270497:--1941-0.85;ZNF334:NM_018102:--1941-0.85
chr20	45339668	45341922	2255	26	56	128.55	83.61	92.64	87.49	95.72	26.4	58.67	43.26	54.86	64.08	22	0.010406	0.0343126	SLC2A10:NM_030777:+-708-0.31
chr20	45917643	45918823	1181	13	59.09	137.24	101.25	74.47	74.56	110.97	49.24	87.14	26.78	52.67	58.74	64	0.024975	0.0411337	ZMYND8:NM_001281779:--386-0.33;ZMYND8:NM_001281780:--386-0.33;ZMYND8:NM_001281779:--306-0.26;ZMYND8:NM_001281780:--306-0.26
chr20	46213085	46214725	1641	21	116.09	212.36	146.75	143.52	162.07	192.77	87.67	120.66	88.58	82.27	140.62	60	0.010406	0.0343126	NCOA3:NM_001174087:+-921-0.56;NCOA3:NM_001174088:+-921-0.56;NCOA3:NM_006534:+-921-0.56;NCOA3:NM_181659:+-921-0.56
chr20	47676891	47677732	842	7	32.58	38.99	82.18	56.31	56.74	45.77	28.84	38.55	20.6	35.1	42.72	28	0.024975	0.0411337	CSE1L:NM_001256135:+-110-0.13;CSE1L:NM_001316:+-110-0.13;CSE1L:NR_045796:+-195-0.23
chr20	47714111	47715716	1606	23	225.06	267.26	331.56	256.18	293.36	349.52	181.35	219.51	80.34	252.31	242.08	171	0.010406	0.0343126	CSE1L:NR_045796:+-1387-0.86
chr20	47769855	47772441	2587	34	146.65	274.47	228.89	168.97	260.92	262.16	87.65	164.22	84.46	119.6	174.44	118	0.016309	0.0367799	STAU1:NM_001037328:--2334-0.90;STAU1:NM_004602:--2334-0.90;STAU1:NM_017452:--2334-0.90;STAU1:NM_017454:--2334-0.90
chr20	47782152	47782959	808	6	8.14	28.89	29.35	19.98	37.27	27.75	8.4	13.41	7.21	8.77	14.24	18	0.037373	0.0499357	STAU1:NM_017453:--638-0.79
chr20	47806710	47807343	634	5	9.18	14.44	8.81	10.9	11.34	18.03	7.2	5.04	9.27	4.4	5.34	8	0.010406	0.0343126	STAU1:NM_001037328:--195-0.31;STAU1:NM_004602:--195-0.31;STAU1:NM_017452:--195-0.31;STAU1:NM_017453:--195-0.31;STAU1:NM_017454:--195-0.31
chr20	47837748	47838433	686	12	64.15	108.34	104.19	79.92	111.82	137.3	30	36.85	43.26	47.18	48.06	71	0.0064853	0.0343126	DDX27:NM_017895:+-145-0.21
chr20	47906529	47908059	1531	19	79.45	179.12	220.11	127.15	170.2	210.84	85.32	73.77	88.58	61.43	103.24	105	0.024975	0.0411337	ZFAS1:NR_003604:+-1267-0.83;ZFAS1:NR_003605:+-1267-0.83;ZFAS1:NR_003606:+-1267-0.83;ZFAS1:NR_036658:+-1267-0.83;ZFAS1:NR_036659:+-1267-0.83
chr20	48431765	48432678	914	10	48.87	102.58	68.95	58.15	64.8	113.74	39.66	38.54	40.17	40.59	21.36	53	0.0064853	0.0343126	SLC9A8:NR_048537:+-914-1.00;SLC9A8:NR_048538:+-914-1.00;SLC9A8:NR_048539:+-914-1.00;SLC9A8:NR_048540:+-914-1.00
chr20	48462015	48464100	2086	24	120.13	210.93	217.17	163.51	199.37	185.86	103.31	129.01	60.77	122.86	99.68	79	0.010406	0.0343126	SLC9A8:NR_048537:+-1642-0.79;SLC9A8:NR_048539:+-1642-0.79;SLC9A8:NR_048540:+-1642-0.79
chr20	48716583	48717563	981	12	34.6	111.24	71.92	50.87	38.88	62.41	24	48.62	13.39	29.6	42.72	30	0.024975	0.0411337	UBE2V1:NM_001257397:--919-0.94;UBE2V1:NM_001282579:--936-0.95
chr20	48721332	48721907	576	9	64.17	88.14	129.13	81.75	139.4	51.34	28.8	53.62	21.63	78.97	55.18	6	0.024975	0.0411337	UBE2V1:NM_001257399:--576-1.00
chr20	48726015	48726613	599	12	36.65	56.32	99.79	39.95	69.66	48.54	26.4	35.23	10.3	37.31	53.4	31	0.024975	0.0411337	UBE2V1:NM_001257398:--599-1.00
chr20	48914020	48914717	698	8	10.19	24.54	24.93	27.25	24.31	29.13	12.01	15.1	19.57	6.59	7.12	14	0.024975	0.0411337	LOC284751:NR_034124:+-268-0.38
chr20	48928218	48928749	532	7	34.61	83.78	77.76	63.59	74.56	33.29	25.22	56.96	31.93	24.15	46.28	5	0.024975	0.0411337	LOC284751:NR_034124:+-532-1.00;LOC284751:NR_034124:+-283-0.53
chr20	49181003	49182370	1368	11	11.2	23.1	19.06	27.27	22.68	44.39	12	6.72	8.24	13.17	8.9	13	0.016309	0.0367799	PTPN1:NM_001278618:+-1301-0.95
chr20	49520769	49521380	612	7	6.11	10.08	11.75	7.28	8.1	12.49	7.2	0	5.15	1.1	1.78	4	0.0064853	0.0343126	ADNP:NM_001282531:--612-1.00;ADNP:NM_001282532:--612-1.00;ADNP:NM_015339:--612-1.00;ADNP:NM_181442:--612-1.00;ADNP:NM_001282531:--495-0.81
chr20	49527442	49527906	465	6	17.3	30.33	51.35	34.52	40.52	40.23	12	28.48	16.48	14.26	17.8	25	0.016309	0.0367799	ADNP:NM_001282532:--465-1.00
chr20	50160980	50161755	776	5	8.14	5.77	8.8	0	9.72	6.93	12.01	13.42	15.45	9.88	10.68	10	0.0039478	0.0343126	NFATC2:NM_001258296:--279-0.36;NFATC2:NM_001258297:--279-0.36;NFATC2:NM_012340:--279-0.36;NFATC2:NM_173091:--279-0.36
chr20	50418408	50420047	1640	63	371.62	303.27	360.97	643.12	290.07	356.51	178.93	206.14	235.89	323.59	208.26	142	0.010406	0.0343126	SALL4:NM_020436:--1500-0.91
chr20	53092395	53094606	2212	67	369.58	476.69	713.11	1587.94	721.32	328.76	99.6	90.55	64.89	148	142.4	60	0.0039478	0.0343126	DOK5:NM_018431:+-2091-0.95
chr20	54580223	54582146	1924	77	203.7	186.22	281.72	497.84	202.57	101.31	57.6	85.53	52.53	215.03	55.18	50	0.024975	0.0411337	CBLN4:NM_080617:--1924-1.00
chr20	55074472	55074853	382	5	69.23	63.57	76.31	96.3	87.52	43	36.04	43.56	7.21	43.87	65.86	16	0.024975	0.0411337	GCNT7:NM_080615:--253-0.66
chr20	55842273	55843400	1128	26	78.39	105.42	65.94	85.41	45.36	30.55	20.4	38.61	33.99	39.52	19.58	0	0.016309	0.0367799	BMP7:NM_001719:--1128-1.00
chr20	55933037	55934705	1669	30	346.2	489.75	512.09	321.57	533.28	635.25	278.72	418.88	258.58	232.59	334.64	427	0.037373	0.0499357	MTRNR2L3:NM_001190472:--328-0.20
chr20	57025080	57026235	1156	17	73.32	127.11	142.31	105.39	118.32	227.47	88.89	40.21	55.62	47.19	71.2	60	0.0064853	0.0343126	VAPB:NR_036633:+-580-0.50
chr20	57228587	57229494	908	8	14.25	36.11	26.43	30.89	22.68	48.54	4.8	8.4	15.45	6.6	19.58	14	0.010406	0.0343126	STX16:NM_001001433:+-476-0.52;STX16:NM_001134772:+-476-0.52;STX16:NM_001134773:+-476-0.52;STX16:NM_003763:+-476-0.52;STX16:NR_037941:+-557-0.61;STX16:NR_037943:+-557-0.61;STX16:NM_001204868:+-608-0.67;STX16-NPEPL1:NR_037945:+-608-0.67;STX16:NR_037942:+-608-0.67
chr20	57248229	57249974	1746	20	41.74	99.64	58.69	76.29	69.68	113.73	18	35.25	28.84	23.06	46.28	63	0.016309	0.0367799	STX16-NPEPL1:NR_037945:+-125-0.07;STX16:NR_037941:+-125-0.07;STX16:NR_037942:+-125-0.07;STX16:NR_037943:+-125-0.07;STX16-NPEPL1:NR_037945:+-1708-0.98;STX16:NR_037941:+-1708-0.98;STX16:NR_037942:+-1708-0.98;STX16:NR_037943:+-1708-0.98
chr20	57269885	57270486	602	10	185.31	274.49	366.81	227.11	285.28	319.01	198.21	191.02	117.42	204.05	169.1	165	0.016309	0.0367799	NPEPL1:NM_024663:+-72-0.12;STX16-NPEPL1:NR_037945:+-602-1.00;STX16-NPEPL1:NR_037945:+-602-1.00
chr20	57485396	57486884	1489	30	568.19	582.23	746.85	634.06	813.74	553.41	432.48	557.99	425.5	499.19	455.68	280	0.0064853	0.0343126	GNAS:NR_003259:+-876-0.59;GNAS:NR_003259:+-1083-0.73;GNAS:NR_003259:+-1239-0.83;GNAS:NR_003259:+-1464-0.98;GNAS:NR_003259:+-1489-1.00;GNAS:NR_003259:+-1489-1.00;GNAS:NR_003259:+-1138-0.76
chr20	57877840	57879434	1595	18	24.44	47.64	51.34	23.64	43.74	87.38	12	35.2	19.57	13.2	23.14	32	0.024975	0.0411337	EDN3:NM_000114:+-28-0.02;EDN3:NM_207032:+-28-0.02;EDN3:NM_207033:+-28-0.02;EDN3:NM_207034:+-28-0.02
chr20	58180451	58182567	2117	51	80.5	73.55	86.65	221.69	56.7	54.15	37.2	25.14	22.66	65.83	21.36	19	0.010406	0.0343126	PHACTR3:NM_080672:+-1619-0.76
chr20	58517749	58518498	750	5	1.02	2.88	5.88	3.64	4.86	6.94	2.4	0	1.03	0	1.78	3	0.037373	0.0499357	FAM217B:NM_001190826:+-750-1.00;FAM217B:NM_001190827:+-750-1.00;FAM217B:NM_022106:+-750-1.00;FAM217B:NM_001190826:+-750-1.00;FAM217B:NM_001190827:+-750-1.00;FAM217B:NM_022106:+-750-1.00;FAM217B:NM_001190826:+-1-0.00;FAM217B:NM_022106:+-1-0.00
chr20	58715681	58717306	1626	15	70.26	43.33	52.81	36.35	85.9	79.07	105.72	129.02	122.59	60.35	160.2	177	0.016309	0.0367799	LOC284757:NR_046099:+-20-0.01
chr20	61544338	61545453	1116	13	24.42	79.45	85.12	52.71	64.83	83.24	22.81	48.59	36.05	26.34	37.38	16	0.024975	0.0411337	DIDO1:NM_001193369:--629-0.56;DIDO1:NM_001193370:--629-0.56;DIDO1:NM_022105:--629-0.56;DIDO1:NM_033081:--629-0.56;DIDO1:NM_080796:--629-0.56;DIDO1:NM_080797:--629-0.56;DIDO1:NM_001193369:--196-0.18;DIDO1:NM_001193370:--196-0.18;DIDO1:NM_022105:--196-0.18;DIDO1:NM_033081:--196-0.18;DIDO1:NM_080796:--196-0.18;DIDO1:NM_080797:--196-0.18
chr20	62558644	62559405	762	10	26.47	54.88	39.61	43.59	53.49	22.18	14.41	26.84	16.48	18.64	39.16	3	0.024975	0.0411337	DNAJC5:NM_025219:+-208-0.27
chr20	62925809	62927427	1619	18	3.06	10.08	1.47	7.28	6.48	5.56	1.2	3.36	0	3.3	0	2	0.037373	0.0499357	LINC00266-1:NR_040415:+-1516-0.94
chr21	15757437	15758445	1009	10	24.44	24.53	45.49	25.43	32.4	33.31	61.26	58.64	37.08	42.8	53.4	76	0.010406	0.0343126	HSPA13:NM_006948:--73-0.07
chr21	17445639	17446622	984	10	60.07	44.78	57.22	27.26	63.22	54.12	79.28	102.22	117.42	52.65	133.5	141	0.024975	0.0411337	LINC00478:NR_027790:+-80-0.08
chr21	17763573	17764283	711	5	7.13	5.76	10.28	1.82	12.96	4.16	19.21	10.07	19.57	6.58	19.58	21	0.037373	0.0499357	LINC00478:NR_027791:+-711-1.00
chr21	17909598	17909993	396	5	0	11.56	7.35	0	6.48	6.95	12	13.41	36.05	7.67	7.12	20	0.016309	0.0367799	LINC00478:NR_027790:+-396-1.00;LINC00478:NR_027791:+-396-1.00
chr21	26431489	26432181	693	6	6.12	5.76	2.94	9.1	9.72	6.95	19.22	10.07	3.09	10.95	12.46	12	0.037373	0.0499357	LOC339622:NR_046198:+-568-0.82
chr21	27081948	27082889	942	8	44.81	31.77	30.82	52.67	25.92	43	56.45	48.6	49.44	53.75	55.18	55	0.010406	0.0343126	JAM2:NR_072999:+-942-1.00
chr21	27512039	27512639	601	6	24.43	46.22	39.63	32.71	29.16	51.32	13.2	35.2	3.09	18.65	30.26	24	0.037373	0.0499357	APP:NM_001136016:--432-0.72
chr21	28218286	28220220	1935	72	376.79	150.06	343.28	815.71	217.09	201.15	69.68	13.44	60.77	150.32	62.3	45	0.0064853	0.0343126	ADAMTS1:NM_006988:--1443-0.75
chr21	28338990	28341247	2258	98	559.05	213.6	321.32	1200.9	184.72	248.31	156.1	140.85	119.48	334.65	126.38	192	0.037373	0.0499357	ADAMTS5:NM_007038:--2258-1.00
chr21	30701832	30702524	693	6	23.4	26	39.62	38.16	25.92	37.46	14.4	5.04	5.15	15.34	8.9	38	0.024975	0.0411337	BACH1:NR_027655:+-693-1.00
chr21	30702736	30704042	1307	11	65.17	43.33	80.7	92.67	61.59	79.06	60.07	60.33	21.63	61.45	58.74	50	0.037373	0.0499357	BACH1:NR_027655:+-1279-0.98
chr21	31121163	31121698	536	7	18.31	7.2	20.53	7.28	16.2	31.9	38.46	31.83	20.6	19.74	23.14	69	0.037373	0.0499357	GRIK1-AS1:NR_027021:+-536-1.00;GRIK1-AS1:NR_027021:+-536-1.00
chr21	31123160	31123858	699	9	40.73	14.44	36.68	45.43	45.36	47.16	61.27	85.45	30.9	52.66	62.3	80	0.037373	0.0499357	GRIK1-AS1:NR_027021:+-305-0.44
chr21	31133465	31135161	1697	12	74.35	24.55	71.9	67.21	71.32	38.86	117.73	77.08	64.89	93.23	90.78	123	0.024975	0.0411337	GRIK1-AS1:NR_027021:+-920-0.54
chr21	31691986	31693753	1768	15	65.18	63.53	45.46	45.41	81.02	37.46	96.1	117.28	140.08	115.18	113.92	50	0.016309	0.0367799	KRTAP26-1:NM_203405:--1647-0.93
chr21	31694316	31696036	1721	13	27.49	17.3	13.21	9.1	14.58	19.44	40.84	16.8	24.72	40.6	30.26	32	0.024975	0.0411337	KRTAP26-1:NM_203405:--292-0.17
chr21	32017125	32017902	778	12	73.31	60.66	71.91	59.95	87.5	74.9	112.9	122.32	128.75	78.99	96.12	129	0.0064853	0.0343126	KRTAP20-3:NM_001128077:+-83-0.11
chr21	32184994	32186156	1163	18	153.73	60.66	146.74	110.82	158.85	48.52	225.84	254.68	187.46	204.06	252.76	95	0.024975	0.0411337	KRTAP8-1:NM_175857:--1087-0.93
chr21	33957490	33959265	1776	27	165.98	67.85	146.73	92.65	217.17	251.06	255.9	249.62	294.58	219.42	311.5	276	0.010406	0.0343126	TCP10L:NM_144659:--1126-0.63;TCP10L:NM_144659:--1776-1.00
chr21	34182850	34183386	537	5	28.52	46.23	45.49	41.78	25.92	23.58	22.84	26.81	11.33	23.03	26.7	13	0.024975	0.0411337	C21orf62:NM_001162495:--537-1.00;C21orf62:NM_019596:--537-1.00
chr21	34604085	34604544	460	6	23.41	27.44	19.06	21.81	19.44	15.24	13.2	15.08	9.27	18.65	3.56	5	0.0064853	0.0343126	IFNAR2:NM_000874:+-437-0.95;IFNAR2:NM_207584:+-437-0.95;IFNAR2:NM_207585:+-437-0.95
chr21	34920264	34920764	501	5	15.27	23.11	30.82	21.8	19.44	18.03	15.61	15.08	1.03	14.26	21.36	8	0.024975	0.0411337	SON:NR_103796:+-422-0.84;SON:NR_103797:+-422-0.84;SON:NR_103798:+-422-0.84
chr21	34962416	34964315	1900	23	88.59	119.89	96.84	114.47	90.76	140.11	99.7	70.43	80.34	84.51	83.66	64	0.016309	0.0367799	DONSON:NM_017613:--599-0.32
chr21	35563909	35564355	447	5	6.12	5.76	5.88	3.64	6.48	5.56	4.8	0	3.09	0	1.78	1	0.0064853	0.0343126	LINC00310:NR_027266:+-312-0.70
chr21	38581501	38582363	863	5	21.38	27.45	20.54	27.26	29.17	6.94	15.61	13.4	10.3	4.4	16.02	5	0.024975	0.0411337	DSCR9:NR_026719:+-863-1.00;DSCR9:NR_026719:+-863-1.00
chr21	39579432	39580288	857	5	21.39	10.1	8.81	14.54	14.58	18.03	28.83	25.14	29.87	21.94	21.36	29	0.0064853	0.0343126	DSCR10:NR_027695:+-857-1.00;DSCR10:NR_027695:+-857-1.00;DSCR10:NR_027695:+-51-0.06
chr21	45824389	45825007	619	7	88.58	85.24	95.38	85.38	84.29	106.78	72.08	75.4	97.87	76.79	53.4	68	0.037373	0.0499357	TRPM2:NR_038257:+-365-0.59
chr22	17083874	17085582	1709	39	46.84	293.23	299.39	216.16	170.12	192.83	33.6	186.01	29.87	37.36	81.88	113	0.024975	0.0411337	TPTEP1:NR_001591:+-1232-0.72
chr22	17526814	17528119	1306	15	15.3	11.52	16.16	21.82	16.2	8.33	21.6	31.86	48.41	21.94	28.48	19	0.010406	0.0343126	CECR7:NR_015352:+-1077-0.82;CECR7:NR_015352:+-304-0.23
chr22	19844175	19844707	533	5	9.16	17.32	23.48	7.28	11.34	22.2	8.4	6.72	6.18	10.96	7.12	8	0.024975	0.0411337	C22orf29:NM_024627:--197-0.37;GNB1L:NM_053004:--288-0.54
chr22	21134187	21134623	437	5	10.18	23.11	22.01	9.09	12.96	15.25	15.61	40.21	55.62	17.55	37.38	49	0.024975	0.0411337	SERPIND1:NM_000185:+-437-1.00
chr22	22903564	22904826	1263	11	12.22	17.31	8.82	10.92	17.82	20.81	32.46	28.51	29.87	18.66	26.7	58	0.0064853	0.0343126	PRAME:NM_006115:--133-0.11;PRAME:NM_206953:--133-0.11;PRAME:NM_206954:--133-0.11;LOC648691:NR_027426:+-251-0.20
chr22	22905431	22906962	1532	24	87.56	54.86	114.44	123.52	84.28	85.95	130.94	180.99	181.28	117.41	172.66	194	0.0064853	0.0343126	LOC648691:NR_027426:+-1532-1.00
chr22	24131305	24132508	1204	11	10.18	14.43	11.74	16.36	14.58	8.32	6	8.38	9.27	8.78	7.12	7	0.016309	0.0367799	SMARCB1:NM_001007468:+-52-0.04;SMARCB1:NM_003073:+-52-0.04
chr22	24739467	24740225	759	6	26.48	37.55	41.08	23.62	30.78	20.79	14.4	20.12	17.51	17.56	17.8	7	0.0039478	0.0343126	SPECC1L:NM_001254733:+-759-1.00;SPECC1L-ADORA2A:NR_103546:+-759-1.00;SPECC1L:NM_001254733:+-240-0.32
chr22	25160737	25162069	1333	14	12.21	14.41	7.35	5.46	9.72	19.42	19.2	23.51	16.48	17.56	21.36	24	0.016309	0.0367799	TOP1P2:NR_001283:+-584-0.44
chr22	29314675	29315506	832	7	14.24	7.21	7.34	3.64	12.96	11.11	14.41	20.11	21.63	14.26	21.36	12	0.010406	0.0343126	ZNRF3:NM_032173:+-795-0.96
chr22	31519646	31520866	1221	10	20.37	30.32	16.14	23.64	22.68	19.44	8.4	13.42	14.42	6.59	7.12	12	0.0039478	0.0343126	INPP5J:NM_001002837:+-1221-1.00;INPP5J:NM_001284285:+-1221-1.00;INPP5J:NM_001284286:+-1221-1.00;INPP5J:NM_001284287:+-1221-1.00;INPP5J:NM_001284288:+-1221-1.00;INPP5J:NM_001284289:+-1221-1.00;INPP5J:NM_001284286:+-1118-0.92;INPP5J:NM_001284289:+-1118-0.92;INPP5J:NM_001284288:+-475-0.39;INPP5J:NM_001284289:+-475-0.39;INPP5J:NM_001284286:+-441-0.36
chr22	32151983	32152531	549	7	47.86	60.68	52.82	25.44	35.64	27.74	20.42	23.46	13.39	26.33	33.82	21	0.016309	0.0367799	DEPDC5:NM_001007188:+-168-0.31;DEPDC5:NM_001242896:+-168-0.31;DEPDC5:NM_014662:+-168-0.31;DEPDC5:NM_001007188:+-549-1.00;DEPDC5:NM_001136029:+-549-1.00;DEPDC5:NM_001242896:+-549-1.00;DEPDC5:NM_001242897:+-549-1.00;DEPDC5:NM_014662:+-549-1.00
chr22	33402686	33403944	1259	13	21.4	11.52	16.16	7.28	19.44	19.42	24.02	26.84	41.2	20.87	28.48	43	0.0064853	0.0343126	SYN3:NM_003490:--1259-1.00;SYN3:NM_133633:--1259-1.00;SYN3:NM_001135774:--1259-1.00
chr22	37361491	37361958	468	5	4.08	5.76	1.47	7.26	4.86	15.25	12.02	15.08	27.81	9.88	8.9	12	0.037373	0.0499357	LOC100506241:NR_038954:+-468-1.00
chr22	39191766	39194043	2278	32	129.34	131.4	167.28	128.98	145.85	131.75	179	226.19	191.61	168.97	213.6	181	0.0039478	0.0343126	DNAL4:NM_005740:--396-0.17
chr22	40523260	40524258	999	8	26.48	41.9	29.34	29.07	34.04	34.69	28.83	23.48	26.78	24.14	19.58	23	0.010406	0.0343126	TNRC6B:NM_001024843:+-562-0.56
chr22	41717322	41717866	545	7	23.4	31.78	27.86	39.97	32.4	19.4	13.2	25.14	3.09	21.94	21.36	9	0.024975	0.0411337	ZC3H7B:NM_017590:+-545-1.00
chr22	42611601	42612642	1042	14	85.51	141.56	134.99	101.74	87.53	33.32	54.05	78.76	21.63	57.06	65.86	14	0.024975	0.0411337	TCF20:NM_005650:--1042-1.00;TCF20:NM_181492:--1042-1.00
chr22	43355544	43357075	1532	20	42.79	31.75	48.42	21.83	34.02	47.16	49.24	103.93	92.7	48.31	55.18	88	0.0064853	0.0343126	PACSIN2:NM_001184971:--1532-1.00
chr22	43809824	43811570	1747	31	305.45	109.74	224.49	194.4	283.61	187.24	463.71	427.25	427.55	290.69	373.8	295	0.010406	0.0343126	MPPED1:NM_001044370:+-341-0.20
chr2	1418192	1418799	608	5	72.29	15.88	32.27	58.14	47.01	34.68	108.12	90.47	81.41	97.65	53.4	93	0.010406	0.0343126	TPO:NM_001206744:+-608-1.00;TPO:NM_001206745:+-608-1.00;TPO:NM_000547:+-608-1.00;TPO:NM_175719:+-608-1.00;TPO:NM_000547:+-608-1.00;TPO:NM_001206744:+-608-1.00;TPO:NM_001206745:+-608-1.00;TPO:NM_175719:+-608-1.00;TPO:NM_175721:+-608-1.00;TPO:NM_175722:+-608-1.00
chr2	1748685	1750776	2092	49	144.58	98.15	230.34	363.32	162.05	83.24	68.44	70.43	82.4	73.57	96.12	62	0.0064853	0.0343126	PXDN:NM_012293:--1607-0.77
chr2	6074366	6074971	606	5	20.36	0	17.6	14.52	12.96	13.86	38.44	31.84	27.81	26.32	19.58	43	0.0064853	0.0343126	LOC150622:NR_026832:+-606-1.00
chr2	7588452	7590321	1870	17	133.38	63.53	126.2	78.1	140.99	110.96	215.05	150.79	177.19	156.9	229.62	217	0.0039478	0.0343126	LOC100506274:NR_038432:+-441-0.24
chr2	10093692	10094521	830	6	9.17	11.55	4.41	10.9	11.34	24.97	10.8	0	8.24	6.58	3.56	4	0.024975	0.0411337	GRHL1:NM_198182:+-271-0.33
chr2	11697551	11698375	825	8	20.37	14.43	20.54	23.62	19.44	24.98	42.06	38.54	27.81	23.06	33.82	52	0.010406	0.0343126	GREB1:NM_014668:+-825-1.00;GREB1:NM_033090:+-825-1.00;GREB1:NM_148903:+-825-1.00
chr2	20190436	20191058	623	9	55	12.97	88.04	16.38	59.96	58.26	60.08	95.49	70.04	61.44	94.34	117	0.016309	0.0367799	WDR35:NM_001006657:--623-1.00;WDR35:NM_020779:--623-1.00
chr2	26468086	26468813	728	23	12.24	23.04	32.25	27.3	8.1	20.85	0	0	15.45	1.1	0	1	0.010406	0.0343126	HADHA:NM_000182:--728-1.00;HADHB:NM_000183:+-728-1.00;HADHB:NM_001281512:+-728-1.00;HADHB:NM_001281513:+-728-1.00
chr2	26483025	26483756	732	10	153.76	161.82	189.27	223.47	171.82	196.96	118.94	140.74	58.72	133.83	156.64	136	0.0064853	0.0343126	HADHB:NM_001281513:+-369-0.50
chr2	27872043	27872689	647	5	10.18	17.32	19.07	16.34	22.68	36.07	12	6.72	7.21	9.87	10.68	14	0.016309	0.0367799	GPN1:NR_026735:+-647-1.00
chr2	29338906	29340931	2026	33	66.17	114.08	127.67	181.65	141	199.76	76.88	108.92	59.74	75.71	124.6	52	0.037373	0.0499357	CLIP4:NM_024692:+-1626-0.80
chr2	31337286	31337878	593	5	7.14	8.66	5.88	0	6.48	18.03	22.84	16.76	8.24	12.06	17.8	26	0.037373	0.0499357	GALNT14:NM_001253827:--593-1.00
chr2	31807293	31808049	757	7	7.14	5.77	2.94	3.63	4.86	8.32	8.4	6.71	18.54	6.59	12.46	14	0.024975	0.0411337	SRD5A2:NM_000348:--748-0.99
chr2	33106778	33107594	817	10	19.34	51.98	24.92	25.41	32.4	36.07	13.2	6.72	9.27	12.08	32.04	15	0.016309	0.0367799	LINC00486:NR_027099:+-202-0.25;LINC00486:NR_027100:+-202-0.25
chr2	33125546	33126383	838	12	31.54	52.01	57.2	21.83	48.6	42.98	60.08	51.96	79.31	47.18	60.52	59	0.037373	0.0499357	LINC00486:NR_027098:+-164-0.20;LINC00486:NR_027099:+-164-0.20;LINC00486:NR_027100:+-164-0.20
chr2	37429648	37430407	760	5	21.39	17.33	16.14	14.53	14.58	15.25	13.21	10.05	7.21	8.77	10.68	15	0.010406	0.0343126	LOC100505876:NR_037879:+-588-0.77;LOC100505876:NR_037880:+-588-0.77;LOC100505876:NR_037879:+-760-1.00;LOC100505876:NR_037880:+-760-1.00
chr2	37543059	37545163	2105	21	47.9	86.65	67.49	69.03	77.8	88.79	38.44	35.2	25.75	30.73	35.6	76	0.016309	0.0367799	PRKD3:NM_005813:--1442-0.69
chr2	39007013	39008704	1692	38	98.76	124.18	90.9	143.53	115.02	141.46	72.02	107.31	50.47	92.16	85.44	51	0.016309	0.0367799	GEMIN6:NM_024775:+-411-0.24;GEMIN6:NM_024775:+-1120-0.66
chr2	45879960	45881237	1278	13	26.46	20.18	19.09	61.76	14.58	27.73	6	5.03	7.21	19.74	12.46	12	0.010406	0.0343126	PRKCE:NM_005400:+-1278-1.00
chr2	46771136	46772199	1064	7	2.04	5.76	5.88	9.1	1.62	6.95	1.2	1.68	1.03	0	0	0	0.0064853	0.0343126	RHOQ:NM_012249:+-1050-0.99
chr2	50575030	50575627	598	10	26.46	95.35	98.32	107.19	90.78	48.57	19.2	33.53	30.9	16.44	35.6	37	0.024975	0.0411337	NRXN1:NM_138735:--598-1.00
chr2	51259585	51261085	1501	24	37.66	31.71	29.36	94.48	22.68	37.43	24	15.12	17.51	7.67	12.46	18	0.0064853	0.0343126	NRXN1:NM_001135659:--1501-1.00;NRXN1:NM_004801:--1501-1.00
chr2	54086914	54088144	1231	59	187.42	88.03	123.36	208.95	116.64	77.75	69.66	35.19	27.81	110.73	62.3	27	0.010406	0.0343126	GPR75-ASB3:NM_001164165:--1231-1.00;GPR75:NM_006794:--1231-1.00
chr2	55279655	55280544	890	6	12.22	21.66	5.88	9.08	11.34	19.42	6	5.04	7.21	2.19	3.56	8	0.016309	0.0367799	RTN4:NM_020532:--80-0.09;RTN4:NM_153828:--80-0.09;RTN4:NM_207520:--80-0.09
chr2	61299197	61299861	665	7	43.8	62.12	54.28	49.05	40.5	63.81	30.05	36.87	21.63	29.64	53.4	23	0.016309	0.0367799	KIAA1841:NM_001129993:+-289-0.43;KIAA1841:NM_032506:+-289-0.43
chr2	62434644	62436010	1367	16	103.87	112.66	129.13	132.63	137.77	109.59	80.5	102.24	86.52	31.83	72.98	96	0.0039478	0.0343126	MIR5192:NR_049824:+-409-0.30
chr2	64246912	64247910	999	5	1.02	0	2.93	3.63	1.62	6.94	6	10.06	7.21	6.58	1.78	9	0.037373	0.0499357	VPS54:NM_001005739:--999-1.00;VPS54:NM_016516:--999-1.00
chr2	67626118	67627047	930	9	10.2	11.54	14.65	1.82	0	15.24	18	16.75	18.54	10.95	28.48	18	0.016309	0.0367799	ETAA1:NM_019002:+-463-0.50
chr2	68276126	68276881	756	6	31.57	40.44	46.95	29.06	32.41	34.69	27.64	23.46	13.39	21.96	37.38	21	0.024975	0.0411337	C1D:NM_001190263:--326-0.43;C1D:NM_001190265:--326-0.43;C1D:NM_006333:--326-0.43;C1D:NM_173177:--326-0.43
chr2	68547141	68548573	1433	23	51.95	49.1	67.48	263.45	71.28	65.21	22.8	21.78	22.66	18.7	19.58	29	0.0039478	0.0343126	CNRIP1:NM_001111101:--1433-1.00;CNRIP1:NM_015463:--1433-1.00
chr2	69100088	69101492	1405	20	82.49	95.31	58.69	49.06	79.38	79.08	90.11	117.3	126.69	106.42	106.8	151	0.0064853	0.0343126	BMP10:NM_014482:--562-0.40
chr2	70007744	70008982	1239	10	21.39	15.87	29.36	21.8	21.06	9.72	30.04	33.52	35.02	43.88	30.26	33	0.0039478	0.0343126	ANXA4:NM_001153:+-786-0.63
chr2	70123966	70124599	634	8	28.49	66.45	60.14	25.44	38.88	67.97	16.8	25.13	4.12	19.74	33.82	56	0.037373	0.0499357	SNRNP27:NR_037862:+-381-0.60;SNRNP27:NR_037862:+-634-1.00;SNRNP27:NR_037862:+-512-0.81
chr2	70409472	70410460	989	9	27.51	26.01	33.75	41.79	50.25	18.02	25.23	18.43	15.45	25.23	21.36	4	0.024975	0.0411337	C2orf42:NM_017880:--989-1.00;C2orf42:NM_017880:--894-0.90
chr2	73929765	73930312	548	6	9.18	1.44	5.88	10.92	8.1	6.95	4.8	0	1.03	0	0	1	0.0064853	0.0343126	NAT8B:NM_016347:--548-1.00
chr2	74661739	74662163	425	6	37.67	56.35	76.31	36.35	45.39	22.19	18	33.52	9.27	17.55	23.14	10	0.010406	0.0343126	RTKN:NM_001015056:--55-0.13
chr2	75750236	75752255	2020	13	32.58	31.75	24.94	18.16	24.3	11.1	42.05	41.91	35.02	25.25	48.06	58	0.010406	0.0343126	EVA1A:NM_001135032:--1378-0.68;EVA1A:NM_032181:--1378-0.68
chr2	79314279	79315745	1467	10	43.79	18.76	39.62	47.24	16.2	37.46	87.67	78.77	48.41	57.04	51.62	63	0.0039478	0.0343126	REG1B:NM_006507:--1462-1.00;REG1B:NM_006507:--1096-0.75
chr2	79349009	79349970	962	8	22.41	11.55	22.01	36.35	14.58	31.9	25.23	48.6	46.35	41.69	39.16	52	0.010406	0.0343126	REG1A:NM_002909:+-632-0.66;REG1A:NM_002909:+-962-1.00
chr2	79749388	79750872	1485	10	47.86	41.89	45.48	32.71	46.99	38.84	81.68	70.36	74.16	47.18	83.66	92	0.0064853	0.0343126	CTNNA2:NM_001282598:+-1035-0.70
chr2	80531344	80533415	2072	76	42.84	17.28	52.91	34.58	38.88	44.48	12	5.04	10.3	22	5.34	11	0.0064853	0.0343126	LRRTM1:NM_178839:--1660-0.80;LRRTM1:NM_178839:--2072-1.00;CTNNA2:NM_001282600:+-1468-0.71
chr2	85630739	85631385	647	6	40.74	33.21	42.56	41.78	40.51	49.94	36.05	21.8	10.3	25.24	37.38	31	0.010406	0.0343126	CAPG:NM_001256139:--543-0.84;CAPG:NM_001256140:--543-0.84;CAPG:NM_001747:--543-0.84
chr2	85847169	85847933	765	6	7.13	20.22	19.07	21.8	12.96	23.58	3.6	11.74	5.15	7.69	10.68	10	0.024975	0.0411337	USP39:NR_046347:+-765-1.00
chr2	85856185	85857649	1465	25	110.98	174.76	212.73	178.01	170.19	153.98	79.28	130.69	86.52	97.64	119.26	69	0.010406	0.0343126	USP39:NR_046347:+-81-0.06
chr2	85859792	85860312	521	5	19.33	41.89	26.4	29.06	25.92	16.63	15.61	25.13	8.24	16.45	12.46	11	0.010406	0.0343126	USP39:NR_046347:+-278-0.53
chr2	87037000	87037559	560	12	41.72	92.44	29.3	85.41	17.82	36.04	13.2	0	27.81	13.18	30.26	8	0.016309	0.0367799	CD8A:NM_001145873:--520-0.93
chr2	89111857	89112838	982	11	32.58	36.09	22	29.07	21.06	8.34	62.46	63.66	40.17	36.2	76.54	26	0.016309	0.0367799	MIR4436A:NR_039635:+-982-1.00
chr2	99763332	99763743	412	6	36.66	36.1	44.01	19.98	29.16	61.03	22.84	25.15	6.18	15.36	32.04	26	0.037373	0.0499357	C2orf15:NM_144706:+-314-0.76
chr2	100080125	100081351	1227	6	12.22	14.44	14.66	14.53	19.44	22.18	6	10.07	5.15	9.88	1.78	12	0.0039478	0.0343126	REV1:NM_001037872:--405-0.33;REV1:NM_016316:--405-0.33
chr2	100723220	100724138	919	7	20.35	8.64	7.35	9.1	9.72	8.34	15.6	18.43	30.9	16.45	21.36	28	0.016309	0.0367799	AFF3:NM_001025108:--826-0.90;AFF3:NM_002285:--826-0.90
chr2	100939108	100940225	1118	15	34.61	57.75	64.55	59.95	14.58	76.29	14.4	20.12	12.36	7.69	3.56	40	0.016309	0.0367799	LONRF2:NM_198461:--1118-1.00
chr2	101522058	101522810	753	5	4.08	5.76	4.41	5.46	3.24	4.16	1.2	0	3.09	1.1	1.78	1	0.0039478	0.0343126	NPAS2:NM_002518:+-753-1.00
chr2	102957160	102957764	605	10	135.42	40.43	104.18	85.39	87.54	124.83	193.4	172.58	99.91	215.03	199.36	156	0.016309	0.0367799	IL1RL1:NM_001282408:+-348-0.58;IL1RL1:NR_104167:+-348-0.58;IL1RL1:NM_001282408:+-605-1.00;IL1RL1:NR_104167:+-605-1.00;IL1RL1:NR_104167:+-605-1.00;IL1RL1:NR_104167:+-448-0.74
chr2	102962053	102962815	763	6	12.22	7.2	5.86	9.08	12.96	13.88	26.43	6.7	31.93	21.95	30.26	32	0.037373	0.0499357	IL1RL1:NR_104167:+-756-0.99
chr2	103038431	103039273	843	6	21.37	12.99	14.68	5.46	12.96	13.85	40.85	38.55	26.78	34	37.38	38	0.0039478	0.0343126	IL18RAP:NM_003853:+-37-0.04
chr2	105125469	105126845	1377	14	25.46	15.87	17.6	1.82	17.82	30.5	56.46	45.26	40.17	21.94	35.6	62	0.010406	0.0343126	LOC150568:NR_015399:+-396-0.29
chr2	105128546	105129463	918	12	20.39	7.21	22.02	9.1	16.2	24.96	24	43.58	29.87	16.45	40.94	38	0.024975	0.0411337	LOC150568:NR_015399:+-749-0.82
chr2	105130409	105131852	1444	10	6.12	10.1	8.81	10.9	14.58	18.05	20.42	18.44	21.63	8.78	23.14	42	0.037373	0.0499357	LOC150568:NR_015399:+-807-0.56
chr2	105954842	105955908	1067	16	21.42	20.2	14.66	29.07	19.44	26.36	31.2	31.88	22.66	26.31	40.94	51	0.024975	0.0411337	C2orf49:NM_024093:+-1067-1.00
chr2	106433501	106434328	828	6	13.24	41.89	20.55	19.98	14.58	19.42	6	8.4	3.09	12.06	0	11	0.0039478	0.0343126	NCK2:NM_001004722:+-828-1.00;NCK2:NM_003581:+-828-1.00
chr2	109092640	109093361	722	9	45.82	46.21	46.96	36.32	53.46	16.65	14.4	23.47	8.24	19.75	16.02	8	0.010406	0.0343126	GCC2:NR_028063:+-722-1.00;GCC2:NR_028063:+-722-1.00
chr2	109277036	109278110	1075	8	31.57	44.78	36.7	38.17	34.02	49.94	25.24	25.14	2.06	17.56	21.36	35	0.010406	0.0343126	LIMS1:NM_001193488:+-1029-0.96;LIMS1:NM_004987:+-1029-0.96
chr2	110873732	110875365	1634	12	13.26	18.75	32.31	10.92	12.96	18.04	14.4	6.72	7.21	7.69	8.9	11	0.024975	0.0411337	MALL:NM_005434:--1634-1.00
chr2	111526371	111527186	816	6	78.4	18.77	54.31	34.52	84.29	41.61	96.11	55.29	102	92.15	89	102	0.010406	0.0343126	ACOXL:NM_001142807:+-816-1.00
chr2	113341523	113343196	1674	69	44.88	54.8	76.28	159.89	38.88	56.92	27.6	23.52	38.11	37.36	28.48	19	0.0039478	0.0343126	CHCHD5:NM_032309:+-1473-0.88
chr2	114691447	114692433	987	14	65.17	85.24	89.51	101.74	77.78	117.88	48.05	88.8	42.23	38.41	28.48	58	0.016309	0.0367799	ACTR3:NR_102318:+-971-0.98
chr2	115920207	115922443	2237	57	245.38	151.54	269.99	1104.67	265.8	127.63	51.6	23.52	42.23	188.74	49.84	23	0.010406	0.0343126	DPP10:NM_001178034:+-1327-0.59;DPP10:NM_001004360:+-1604-0.72
chr2	119607258	119609296	2039	77	240.4	244.09	654.49	1271.79	795.83	181.78	120	147.55	189.52	306.06	112.14	80	0.024975	0.0411337	EN1:NM_001426:--502-0.25
chr2	119698709	119699585	877	5	4.08	4.33	4.41	1.82	4.86	4.17	12.01	3.36	8.24	6.58	16.02	6	0.037373	0.0499357	MARCO:NM_006770:+-210-0.24
chr2	124782358	124784478	2121	92	523.33	428.98	585.57	1653.32	401.98	398.14	165.67	219.55	229.69	420.19	218.94	160	0.010406	0.0343126	CNTNAP5:NM_130773:+-1752-0.83
chr2	128440043	128441134	1092	6	15.27	18.78	17.62	14.54	21.06	13.88	14.4	13.42	13.39	10.98	16.02	1	0.024975	0.0411337	LIMS2:NM_001161404:--1092-1.00
chr2	131886758	131888446	1689	18	47.85	108.33	70.42	56.31	68.04	84.61	32.4	50.31	38.11	35.09	55.18	55	0.016309	0.0367799	PLEKHB2:NR_049789:+-614-0.36;PLEKHB2:NR_049791:+-614-0.36;PLEKHB2:NR_049792:+-614-0.36
chr2	132161932	132163236	1305	27	154.75	89.52	117.36	108.98	158.81	88.76	239.08	226.22	225.57	184.31	245.64	166	0.0039478	0.0343126	LOC389043:NR_036499:+-893-0.68
chr2	134315891	134317702	1812	14	17.32	14.41	8.82	16.38	11.34	20.81	38.43	26.84	28.84	25.23	30.26	47	0.0039478	0.0343126	NCKAP5:NM_207363:--1515-0.84;NCKAP5:NM_207481:--1515-0.84
chr2	135695203	135696050	848	10	30.53	67.89	83.63	32.7	56.72	26.34	19.2	30.18	8.24	23.03	48.06	10	0.024975	0.0411337	CCNT2:NR_037649:+-848-1.00
chr2	138722269	138723427	1159	11	8.16	4.32	0	9.1	12.96	0	19.2	25.14	12.36	35.12	10.68	19	0.010406	0.0343126	HNMT:NM_001024074:+-1159-1.00;HNMT:NM_001024075:+-1159-1.00;HNMT:NM_006895:+-1159-1.00
chr2	139307139	139307682	544	5	6.12	4.32	1.47	5.46	6.48	4.17	1.2	0	0	0	1.78	3	0.010406	0.0343126	SPOPL:NM_001001664:+-397-0.73
chr2	143886940	143888433	1494	6	0	0	4.41	0	0	0	3.6	5.04	3.09	3.3	3.56	6	0.024975	0.0411337	ARHGAP15:NM_018460:+-1494-1.00
chr2	143888944	143889817	874	5	1.02	0	0	3.64	3.24	4.17	7.2	5.03	4.12	5.48	7.12	6	0.0064853	0.0343126	ARHGAP15:NM_018460:+-92-0.11
chr2	145425735	145426419	685	7	9.18	14.44	19.07	10.92	14.58	16.63	27.65	23.46	31.93	17.54	24.92	37	0.0064853	0.0343126	TEX41:NR_033870:+-685-1.00
chr2	145524758	145525532	775	5	2.04	2.88	4.41	0	4.86	6.94	15.6	6.72	19.57	7.67	12.46	13	0.0064853	0.0343126	TEX41:NR_033870:+-186-0.24
chr2	154729348	154731651	2304	52	145.64	161.72	237.69	648.65	121.5	198.39	135.72	62.09	138.02	164.55	51.62	111	0.037373	0.0499357	GALNT13:NM_052917:+-1469-0.64
chr2	154801540	154802370	831	5	8.15	7.2	4.41	0	12.96	9.7	20.43	13.4	14.42	12.06	12.46	14	0.010406	0.0343126	GALNT13:NM_052917:+-831-1.00
chr2	155556040	155557450	1411	21	50.91	154.56	142.34	179.87	74.52	76.28	42	41.93	19.57	36.21	33.82	55	0.0064853	0.0343126	KCNJ3:NM_001260508:+-1248-0.88;KCNJ3:NM_001260509:+-1248-0.88;KCNJ3:NM_001260510:+-1248-0.88;KCNJ3:NM_002239:+-1248-0.88
chr2	161056600	161057142	543	5	0	0	0	0	4.86	0	8.4	0	9.27	4.4	7.12	9	0.030639	0.0496844	ITGB6:NM_001282353:--543-1.00;ITGB6:NM_000888:--543-1.00;ITGB6:NM_001282353:--543-1.00;ITGB6:NM_001282354:--543-1.00;ITGB6:NM_001282355:--543-1.00;ITGB6:NM_001282388:--543-1.00;ITGB6:NM_001282389:--543-1.00;ITGB6:NM_001282390:--543-1.00
chr2	166060635	166061018	384	5	5.1	4.33	1.47	0	0	2.77	10.8	1.68	6.18	6.59	10.68	12	0.016309	0.0367799	SCN3A:NM_001081676:--384-1.00;SCN3A:NM_001081677:--384-1.00;SCN3A:NM_006922:--384-1.00
chr2	167746704	167747247	544	5	14.26	7.21	4.4	7.27	16.21	12.48	16.81	26.82	9.27	19.73	24.92	25	0.016309	0.0367799	XIRP2:NM_001079810:+-364-0.67;XIRP2:NM_001199143:+-364-0.67;XIRP2:NM_152381:+-364-0.67
chr2	170462240	170463405	1166	16	154.8	132.9	151.11	154.42	139.41	47.14	79.29	120.66	49.44	97.64	115.7	24	0.037373	0.0499357	PPIG:NM_004792:+-312-0.27
chr2	171243297	171244636	1340	10	7.14	5.76	2.94	1.82	3.24	8.34	12	11.74	14.42	10.98	16.02	12	0.0039478	0.0343126	MYO3B:NR_045682:+-1340-1.00;MYO3B:NR_045683:+-1340-1.00;MYO3B:NR_045684:+-1340-1.00;MYO3B:NR_045682:+-1319-0.98;MYO3B:NR_045683:+-1319-0.98;MYO3B:NR_045684:+-1319-0.98
chr2	171371468	171372706	1239	13	45.82	80.89	76.3	74.48	74.58	88.79	57.67	48.58	51.5	54.86	39.16	43	0.024975	0.0411337	MYO3B:NR_045682:+-1239-1.00;MYO3B:NR_045683:+-1239-1.00;MYO3B:NR_045684:+-1239-1.00
chr2	172308109	172309056	948	9	78.41	92.45	101.24	81.75	116.71	126.21	62.48	80.43	42.23	62.54	85.44	64	0.016309	0.0367799	DCAF17:NR_028482:+-359-0.38
chr2	173423896	173424691	796	7	72.3	70.78	66.04	112.65	77.81	70.74	46.86	48.6	5.15	54.85	67.64	44	0.0064853	0.0343126	PDK1:NR_103729:+-796-1.00;PDK1:NR_103731:+-796-1.00
chr2	173793408	173794433	1026	7	12.21	20.23	27.89	10.89	12.96	22.2	7.2	6.72	12.36	10.97	10.68	12	0.024975	0.0411337	RAPGEF4:NM_001282901:+-1026-1.00
chr2	173956038	173956670	633	5	21.39	24.54	35.22	32.7	19.44	37.45	26.43	38.53	51.5	37.31	44.5	54	0.024975	0.0411337	ZAK:NM_016653:+-633-1.00;ZAK:NM_133646:+-633-1.00
chr2	175005856	175006360	505	6	22.4	33.23	51.35	27.25	42.13	24.97	32.45	20.12	1.03	16.45	19.58	13	0.016309	0.0367799	OLA1:NM_001011708:--133-0.26
chr2	175193735	175194848	1114	16	31.55	0	60.16	158.06	35.64	30.49	0	26.84	12.36	4.4	0	6	0.037373	0.0499357	LOC285084:NR_038897:+-404-0.36;LOC285084:NR_038897:+-1114-1.00
chr2	178970055	178971112	1058	9	30.55	43.32	35.23	25.43	38.88	16.65	25.24	25.13	7.21	20.85	19.58	10	0.024975	0.0411337	PDE11A:NM_001077197:--1058-1.00
chr2	179346623	179348634	2012	14	25.46	46.19	30.82	36.35	25.92	41.61	14.4	11.75	21.63	17.54	23.14	30	0.010406	0.0343126	PLEKHA3:NM_019091:+-974-0.48
chr2	179494033	179495572	1540	24	254.57	221.02	284.69	89.01	181.56	191.43	338.78	289.89	347.23	274.3	402.28	323	0.0064853	0.0343126	MIR548N:NR_031666:+-1494-0.97
chr2	179669172	179669795	624	11	199.61	111.24	168.75	179.86	202.64	192.8	305.12	293.21	159.7	261.12	263.44	297	0.037373	0.0499357	TTN:NM_001256850:--624-1.00;TTN:NM_001267550:--624-1.00;TTN:NM_003319:--624-1.00;TTN:NM_133378:--624-1.00;TTN:NM_133379:--624-1.00;TTN:NM_133432:--624-1.00;TTN:NM_133437:--624-1.00
chr2	179914006	179914456	451	5	12.21	5.76	5.87	5.46	6.48	12.47	13.2	13.41	14.42	8.77	14.24	26	0.010406	0.0343126	CCDC141:NM_173648:--171-0.38
chr2	181783595	181784515	921	9	29.53	17.32	26.41	9.08	22.68	30.53	34.84	40.21	23.69	28.53	32.04	40	0.037373	0.0499357	LINC00913:NR_104319:+-72-0.08;LINC00913:NR_104320:+-72-0.08;LINC00913:NR_104321:+-72-0.08;LINC00913:NR_104322:+-72-0.08;LINC00913:NR_104323:+-72-0.08;LINC00913:NR_104324:+-72-0.08;LINC00913:NR_104325:+-72-0.08
chr2	183597030	183597984	955	6	9.16	10.1	23.47	12.72	14.58	15.27	8.4	8.39	12.36	6.59	8.9	5	0.010406	0.0343126	DNAJC10:NR_073365:+-805-0.84;DNAJC10:NR_073366:+-805-0.84;DNAJC10:NR_073367:+-805-0.84;DNAJC10:NR_073365:+-955-1.00;DNAJC10:NR_073366:+-955-1.00
chr2	185462269	185464229	1961	126	179.27	206.48	252.39	319.75	181.51	159.52	27.6	28.56	20.6	7.7	28.48	44	0.0039478	0.0343126	ZNF804A:NM_194250:+-1044-0.53
chr2	187713999	187715597	1599	20	18.36	27.38	43.99	94.47	38.88	45.75	18	15.12	18.54	23.05	7.12	27	0.016309	0.0367799	ZSWIM2:NM_182521:--1599-1.00
chr2	188314744	188315590	847	9	85.53	28.88	39.63	27.24	53.49	37.47	117.72	80.44	46.35	102.04	122.82	63	0.024975	0.0411337	CALCRL:NM_001271751:--278-0.33;CALCRL:NM_005795:--278-0.33
chr2	190540155	190541334	1180	17	202.65	218.15	231.82	187.14	303.13	260.77	178.98	226.2	155.53	189.79	153.08	166	0.024975	0.0411337	ANKAR:NM_144708:+-1072-0.91;ANKAR:NM_144708:+-619-0.52
chr2	192554607	192555220	614	5	6.12	7.2	7.35	9.1	6.48	0	1.2	0	5.15	0	0	1	0.030639	0.0496844	NABP1:NR_045622:+-614-1.00;NABP1:NR_045623:+-614-1.00
chr2	198670627	198671560	934	9	3.06	1.44	2.94	0	3.24	6.95	12	10.08	5.15	2.2	8.9	8	0.037373	0.0499357	PLCL1:NM_006226:+-934-1.00
chr2	202006736	202007150	415	6	30.55	36.1	30.82	27.25	34.02	29.14	13.2	30.16	14.42	10.95	26.7	20	0.010406	0.0343126	CFLAR:NM_001202515:+-415-1.00
chr2	202130936	202131301	366	6	10.18	10.1	23.47	19.97	21.06	9.71	8.4	5.04	2.06	7.68	8.9	8	0.0039478	0.0343126	CASP8:NM_001080124:+-366-1.00;CASP8:NM_001228:+-366-1.00;CASP8:NM_033356:+-366-1.00;CASP8:NM_033358:+-366-1.00
chr2	207802503	207803994	1492	14	19.34	5.76	8.82	18.18	12.96	19.41	28.85	30.17	21.63	15.36	26.7	31	0.016309	0.0367799	CPO:NM_173077:+-172-0.12
chr2	208422298	208422724	427	5	11.19	28.88	19.07	16.34	12.96	20.81	10.8	6.72	6.18	4.39	17.8	7	0.016309	0.0367799	CREB1:NM_004379:+-62-0.15;CREB1:NM_134442:+-62-0.15
chr2	208999891	209001614	1724	23	30.55	47.64	41.06	36.36	37.26	27.78	74.49	53.64	61.8	59.28	55.18	53	0.0039478	0.0343126	LOC100507443:NR_038437:+-212-0.12
chr2	209314886	209315512	627	5	5.1	2.88	1.47	1.82	3.24	5.56	8.4	10.05	9.27	8.77	7.12	16	0.0039478	0.0343126	PTH2R:NR_073601:+-479-0.76
chr2	214204840	214205793	954	10	46.85	24.56	46.96	30.89	42.14	66.6	80.47	85.47	81.37	39.5	64.08	84	0.037373	0.0499357	SPAG16:NR_047659:+-954-1.00;SPAG16:NR_047660:+-954-1.00
chr2	214216646	214217781	1136	5	3.06	7.21	2.94	0	3.24	6.94	8.4	10.07	5.15	7.67	5.34	7	0.037373	0.0499357	SPAG16:NR_047659:+-724-0.64;SPAG16:NR_047660:+-724-0.64
chr2	215276105	215277303	1199	5	4.08	0	1.47	0	12.96	4.17	6	11.73	5.15	6.58	5.34	15	0.037373	0.0499357	SPAG16:NR_047659:+-1121-0.93;SPAG16:NR_047660:+-1121-0.93;VWC2L:NM_001080500:+-1199-1.00
chr2	215279062	215279845	784	9	20.36	11.52	19.06	18.18	35.64	26.36	37.25	70.37	50.47	23.03	72.98	90	0.010406	0.0343126	VWC2L:NM_001080500:+-784-1.00
chr2	215398470	215399743	1274	11	7.14	14.42	8.82	16.37	4.86	16.63	22.81	15.11	19.57	13.16	26.7	28	0.037373	0.0499357	VWC2L-IT1:NR_047698:+-1274-1.00
chr2	216947444	216948306	863	7	5.1	5.76	7.34	5.46	4.86	4.17	8.4	10.08	12.36	7.68	12.46	11	0.0039478	0.0343126	PECR:NM_018441:--863-1.00;TMEM169:NM_001142312:+-863-1.00;TMEM169:NM_138390:+-863-1.00;TMEM169:NM_001142310:+-863-1.00;TMEM169:NM_001142311:+-863-1.00;TMEM169:NM_001142310:+-863-1.00
chr2	217559462	217561367	1906	46	91.63	265.77	181.94	339.75	207.44	85.98	50.4	132.42	53.56	86.71	62.3	69	0.016309	0.0367799	IGFBP5:NM_000599:--1596-0.84
chr2	218956097	218957025	929	7	12.22	11.54	13.21	16.36	9.72	12.49	6	11.74	3.09	6.58	7.12	5	0.010406	0.0343126	RUFY4:NR_034176:+-929-1.00
chr2	218990627	218992493	1867	28	72.34	41.87	61.62	107.21	81	48.58	86.46	120.64	132.89	123.97	108.58	91	0.010406	0.0343126	CXCR2:NM_001168298:+-1456-0.78;CXCR2:NM_001168298:+-1867-1.00;CXCR2:NM_001557:+-1867-1.00
chr2	219424517	219425406	890	5	6.12	5.76	8.8	5.46	4.86	9.71	3.6	0	2.06	4.39	3.56	4	0.0039478	0.0343126	USP37:NM_020935:--884-0.99;USP37:NM_020935:--301-0.34
chr2	219445960	219446476	517	5	12.22	14.44	24.94	21.81	17.82	15.25	9.6	11.73	3.09	13.16	10.68	2	0.0064853	0.0343126	RQCD1:NR_073390:+-517-1.00
chr2	220409385	220410152	768	10	10.2	34.65	13.23	56.33	32.4	15.26	13.2	8.39	8.24	13.17	5.34	3	0.010406	0.0343126	CHPF:NM_001195731:--435-0.57;CHPF:NM_024536:--768-1.00;TMEM198:NM_001005209:+-768-1.00;TMEM198:NM_001005209:+-768-1.00
chr2	223766587	223767381	795	9	94.69	89.57	95.37	65.4	90.78	37.46	27.63	60.3	5.15	62.53	85.44	25	0.024975	0.0411337	ACSL3:NM_004457:+-795-1.00
chr2	224462576	224464457	1882	20	91.65	53.42	51.34	89.03	97.24	112.36	152.54	135.74	119.48	100.95	161.98	172	0.0064853	0.0343126	SCG2:NM_003469:--944-0.50
chr2	226273816	226274755	940	6	8.15	4.33	10.27	9.09	8.1	11.11	14.41	11.73	19.57	6.59	16.02	15	0.037373	0.0499357	NYAP2:NM_020864:+-940-1.00
chr2	226629162	226629988	827	6	36.67	7.2	26.41	25.43	40.5	38.84	73.29	56.97	52.53	37.29	58.74	98	0.010406	0.0343126	MIR548AR:NR_049839:+-827-1.00
chr2	228737229	228738585	1357	11	11.22	12.97	20.55	9.1	29.16	23.56	33.63	30.19	26.78	21.95	26.7	39	0.024975	0.0411337	DAW1:NM_178821:+-1177-0.87
chr2	231580548	231582109	1562	16	44.81	80.89	67.5	61.77	53.46	55.49	19.21	40.21	37.08	30.73	37.38	48	0.0064853	0.0343126	CAB39:NM_001130849:+-226-0.14
chr2	231933272	231934092	821	6	6.12	10.11	8.8	5.46	4.86	9.7	12	5.04	14.42	13.16	23.14	15	0.037373	0.0499357	PSMD1:NR_034059:+-554-0.67
chr2	233679038	233679655	618	10	33.59	30.33	35.19	21.79	42.12	19.41	28.8	16.77	4.12	19.72	21.36	7	0.024975	0.0411337	GIGYF2:NR_103492:+-164-0.27
chr2	234163712	234164704	993	15	89.64	119.89	135	147.12	102.11	153.97	70.89	65.37	63.86	86.7	110.36	96	0.016309	0.0367799	ATG16L1:NM_001190266:+-364-0.37;ATG16L1:NM_001190267:+-364-0.37
chr2	240721469	240722455	987	7	11.21	4.33	7.34	3.63	6.48	11.11	24.01	26.81	23.69	5.49	30.26	30	0.024975	0.0411337	LOC150935:NR_037808:+-600-0.61
chr3	240124	241514	1391	19	63.13	50.52	66.06	136.24	55.08	54.1	15.6	46.95	23.69	42.8	37.38	33	0.0039478	0.0343126	CHL1:NM_001253387:+-623-0.45;CHL1:NM_006614:+-623-0.45;CHL1:NR_045572:+-1391-1.00
chr3	1135173	1135983	811	5	8.14	8.67	8.79	9.08	17.82	11.09	19.22	21.78	19.57	8.77	17.8	21	0.037373	0.0499357	CNTN6:NM_014461:+-811-1.00
chr3	2141767	2142914	1148	16	38.72	31.79	26.41	118.11	37.26	42.99	27.6	11.76	16.48	34.02	10.68	24	0.016309	0.0367799	CNTN4:NM_175607:+-896-0.78;CNTN4:NM_175607:+-1092-0.95
chr3	2380378	2381304	927	6	21.39	5.76	10.26	7.27	9.72	16.65	21.63	31.83	15.45	24.14	39.16	35	0.010406	0.0343126	CNTN4:NM_001206955:+-888-0.96;CNTN4:NM_175607:+-888-0.96
chr3	2942406	2942919	514	7	34.62	7.2	17.59	19.97	27.54	16.62	50.46	65.36	40.17	37.29	60.52	48	0.0039478	0.0343126	CNTN4:NM_001206956:+-514-1.00;CNTN4:NM_175613:+-514-1.00
chr3	8693749	8694379	631	6	14.25	8.64	10.27	7.28	14.58	2.78	24.04	15.09	43.26	16.45	28.48	12	0.010406	0.0343126	SSUH2:NM_001256749:--631-1.00;SSUH2:NM_015931:--631-1.00
chr3	9812780	9813476	697	5	16.29	14.44	23.47	19.99	14.58	19.43	7.2	15.09	13.39	10.97	16.02	12	0.024975	0.0411337	CAMK1:NM_003656:--697-1.00
chr3	9845022	9845662	641	5	9.15	15.88	10.27	7.28	9.72	18.03	6	6.71	11.33	4.4	3.56	5	0.024975	0.0411337	ARPC4:NM_001024959:+-359-0.56;ARPC4:NM_001024960:+-359-0.56
chr3	9872720	9873551	832	9	36.66	31.76	46.96	50.87	40.5	52.7	20.4	33.53	9.27	47.18	16.02	12	0.037373	0.0499357	TTLL3:NR_037162:+-360-0.43
chr3	9947789	9950050	2262	22	49.89	83.74	80.7	67.24	68.05	55.47	37.2	55.34	29.87	40.61	48.06	34	0.0064853	0.0343126	IL17RE:NR_104198:+-47-0.02;IL17RE:NM_153481:+-2262-1.00;IL17RE:NR_104198:+-2262-1.00;IL17RE:NR_104198:+-2002-0.89;IL17RE:NR_104198:+-1767-0.78;IL17RE:NR_104198:+-560-0.25
chr3	10363281	10364385	1105	11	53.99	64.99	66.02	58.13	71.33	37.46	34.84	48.6	25.75	43.88	30.26	20	0.010406	0.0343126	SEC13:NM_001136232:--1105-1.00;SEC13:NM_001136026:--1105-1.00;SEC13:NM_001278946:--1105-1.00;SEC13:NM_030673:--1105-1.00;SEC13:NM_183352:--1105-1.00
chr3	13729528	13730370	843	10	53.96	17.33	45.47	27.23	63.21	13.88	58.87	67.02	81.37	66.92	71.2	43	0.024975	0.0411337	LINC00620:NR_027103:+-843-1.00
chr3	13760236	13761856	1621	11	8.16	5.76	2.94	5.46	8.1	9.71	10.8	8.4	11.33	10.98	19.58	24	0.0064853	0.0343126	LINC00620:NR_027103:+-1024-0.63;LINC00620:NR_027103:+-1618-1.00
chr3	14722908	14723684	777	5	17.31	12.99	19.07	7.27	16.2	15.25	19.21	36.86	37.08	15.35	32.04	29	0.016309	0.0367799	C3orf20:NM_001184957:+-347-0.45;C3orf20:NM_001184958:+-347-0.45;C3orf20:NM_032137:+-347-0.45
chr3	15674946	15675568	623	7	31.57	53.44	42.55	32.7	29.16	48.54	18.01	25.15	23.69	20.85	17.8	41	0.016309	0.0367799	BTD:NM_001281724:+-7-0.01
chr3	16554606	16556575	1970	106	108.98	18.73	24.98	447.02	69.66	31.93	16.81	6.71	21.63	18.69	39.16	19	0.037373	0.0499357	RFTN1:NM_015150:--1854-0.94
chr3	20217207	20218260	1054	8	28.52	40.45	32.29	14.53	22.68	24.96	22.83	15.08	15.45	17.56	12.46	11	0.037373	0.0499357	SGOL1-AS1:NR_046723:+-811-0.77;SGOL1-AS1:NR_046723:+-1054-1.00
chr3	23850246	23850969	724	6	50.91	21.65	27.88	29.07	17.82	30.52	12	10.08	15.45	15.35	17.8	14	0.0039478	0.0343126	UBE2E1:NM_003341:+-515-0.71;UBE2E1:NM_182666:+-515-0.71
chr3	23852968	23853825	858	5	2.04	5.77	5.87	1.82	4.86	6.94	7.2	6.71	10.3	6.59	7.12	8	0.010406	0.0343126	UBE2E1:NM_001202476:+-858-1.00
chr3	23959887	23960690	804	16	13.26	15.84	16.17	34.5	19.44	9.73	9.6	1.68	14.42	3.3	0	16	0.037373	0.0499357	NKIRAS1:NM_020345:--651-0.81;RPL15:NM_001253379:+-778-0.97;RPL15:NM_001253384:+-778-0.97;RPL15:NM_002948:+-778-0.97;RPL15:NM_001253383:+-804-1.00;RPL15:NM_001253382:+-804-1.00;RPL15:NM_001253379:+-804-1.00;RPL15:NM_001253380:+-804-1.00;RPL15:NM_001253382:+-804-1.00;RPL15:NM_001253383:+-804-1.00;RPL15:NM_001253384:+-804-1.00;RPL15:NM_002948:+-804-1.00
chr3	25542682	25544135	1454	18	59.09	67.85	61.67	50.88	100.5	76.3	120.1	85.47	104.03	74.59	133.5	148	0.016309	0.0367799	RARB:NM_016152:+-1454-1.00
chr3	26751684	26753752	2069	13	49.9	20.21	48.42	18.17	51.86	47.16	62.47	73.72	72.1	38.4	65.86	88	0.024975	0.0411337	LRRC3B:NM_052953:+-1480-0.72
chr3	28618045	28620552	2508	22	22.39	36.09	71.9	92.66	27.54	61.06	15.6	18.48	9.27	8.8	3.56	14	0.0039478	0.0343126	LINC00693:NR_038840:+-822-0.33;LINC00693:NR_038840:+-1943-0.77
chr3	29324102	29325749	1648	17	51.93	34.63	32.24	1.82	35.64	49.93	62.47	87.13	77.25	65.84	58.74	141	0.0039478	0.0343126	RBMS3:NM_001003792:+-1071-0.65;RBMS3:NM_001003793:+-1071-0.65;RBMS3:NM_001177711:+-1071-0.65;RBMS3:NM_001177712:+-1071-0.65;RBMS3:NM_014483:+-1071-0.65
chr3	32749502	32750252	751	10	49.91	69.34	60.15	67.23	63.18	102.63	50.47	56.96	45.32	25.23	55.18	43	0.016309	0.0367799	CNOT10:NR_046352:+-441-0.59
chr3	32814065	32815425	1361	13	12.24	15.87	8.82	16.37	12.96	18.05	9.6	6.72	11.33	4.39	10.68	8	0.016309	0.0367799	CNOT10:NR_046352:+-559-0.41
chr3	32817182	32818726	1545	12	30.55	50.54	35.23	36.34	42.13	29.12	26.44	33.53	12.36	28.54	30.26	13	0.016309	0.0367799	CNOT10:NR_046352:+-186-0.12
chr3	33259596	33261742	2147	131	248.43	225.2	189.24	408.88	192.79	147.02	62.41	78.83	72.1	73.56	55.18	71	0.0039478	0.0343126	SUSD5:NM_015551:--1536-0.72
chr3	35681147	35683089	1943	56	295.27	150.19	102.78	730.36	84.24	102.72	84.08	51.96	45.32	69.19	55.18	80	0.0039478	0.0343126	ARPP21:NM_001267616:+-1700-0.87;ARPP21:NM_001267617:+-1046-0.54
chr3	36422209	36423807	1599	28	53.93	50.51	52.82	216.21	50.22	18.04	22.8	26.88	17.51	22	8.9	34	0.024975	0.0411337	STAC:NM_003149:+-1599-1.00
chr3	37049382	37050228	847	9	38.68	59.22	44.01	38.15	53.46	61.04	19.22	23.47	8.24	25.24	42.72	25	0.010406	0.0343126	MLH1:NM_001167618:+-847-1.00;MLH1:NM_001167619:+-847-1.00;MLH1:NM_001258273:+-847-1.00;MLH1:NM_001258274:+-847-1.00;MLH1:NM_001167618:+-333-0.39;MLH1:NM_001258273:+-333-0.39;MLH1:NM_001258274:+-333-0.39
chr3	37905091	37905956	866	9	9.18	15.89	11.76	10.9	3.24	4.17	0	1.68	5.15	3.3	0	1	0.016309	0.0367799	CTDSPL:NM_001008392:+-600-0.69;CTDSPL:NM_005808:+-600-0.69
chr3	38035267	38036666	1400	54	169.96	75.07	120.34	534.07	127.98	62.47	21.6	30.24	25.75	66.97	65.86	48	0.010406	0.0343126	VILL:NM_015873:+-1400-1.00
chr3	39426582	39427792	1211	14	44.8	70.77	51.35	58.14	40.5	79.06	26.42	23.47	31.93	34.01	28.48	77	0.037373	0.0499357	SLC25A38:NM_017875:+-634-0.52
chr3	39450531	39451847	1317	18	53.96	53.41	74.84	79.95	37.26	61.04	27.6	30.2	25.75	34.01	28.48	55	0.016309	0.0367799	RPSA:NM_001012321:+-614-0.47;RPSA:NM_002295:+-614-0.47;SNORA6:NR_002325:+-1317-1.00
chr3	40276357	40277161	805	6	12.21	30.33	24.96	19.99	19.44	18.03	12	16.76	11.33	12.07	14.24	8	0.010406	0.0343126	MYRIP:NR_104316:+-805-1.00
chr3	40287440	40288827	1388	10	32.6	38.99	33.75	39.97	27.54	44.39	13.21	28.51	16.48	31.82	26.7	21	0.010406	0.0343126	MYRIP:NR_104316:+-659-0.47
chr3	40548622	40549312	691	15	139.51	171.92	149.69	172.59	139.39	135.93	76.94	103.89	48.41	132.74	129.94	84	0.0039478	0.0343126	ZNF620:NM_001256167:+-691-1.00;ZNF620:NM_175888:+-691-1.00;ZNF620:NM_001256168:+-691-1.00;ZNF620:NM_175888:+-691-1.00;ZNF620:NM_001256167:+-691-1.00;ZNF620:NM_001256168:+-691-1.00
chr3	42132982	42135343	2362	19	40.73	86.66	57.21	59.98	71.29	62.4	34.81	38.58	47.38	41.7	30.26	35	0.010406	0.0343126	TRAK1:NM_001042646:+-1980-0.84;TRAK1:NM_001265608:+-1980-0.84
chr3	42847706	42849745	2040	23	83.52	137.24	104.2	90.83	92.34	58.26	57.67	80.45	21.63	59.28	80.1	44	0.016309	0.0367799	HIGD1A:NM_001099668:--229-0.11;HIGD1A:NM_001099669:--322-0.16;HIGD1A:NM_014056:--322-0.16
chr3	43022351	43023192	842	8	18.33	4.32	10.29	12.74	4.86	5.56	14.4	25.14	37.08	19.73	35.6	13	0.010406	0.0343126	FAM198A:NM_001129908:+-784-0.93
chr3	44626725	44627431	707	10	23.39	12.96	13.23	63.59	4.86	0	0	0	0	9.9	0	0	0.030639	0.0496844	ZNF660:NM_173658:+-707-1.00;ZNF660:NM_173658:+-227-0.32
chr3	44755318	44756180	863	6	11.2	27.45	27.89	34.52	21.06	13.86	9.6	20.11	12.36	10.95	17.8	11	0.037373	0.0499357	ZNF502:NM_001134440:+-863-1.00;ZNF502:NM_001134442:+-863-1.00;ZNF502:NM_001282880:+-863-1.00;ZNF502:NM_001134441:+-863-1.00;ZNF502:NM_033210:+-863-1.00;ZNF502:NM_001134440:+-501-0.58;ZNF502:NM_001282880:+-501-0.58;ZNF502:NM_033210:+-501-0.58
chr3	45018858	45020072	1215	13	25.45	11.52	16.14	7.28	17.82	22.18	18	36.9	22.66	28.54	30.26	48	0.016309	0.0367799	ZDHHC3:NM_001135179:--817-0.67;ZDHHC3:NM_016598:--817-0.67;EXOSC7:NM_015004:+-912-0.75;EXOSC7:NR_023353:+-969-0.80
chr3	45986608	45987645	1038	7	8.16	14.43	13.2	12.71	12.96	20.82	6	5.03	10.3	5.49	3.56	14	0.037373	0.0499357	CXCR6:NM_006564:+-425-0.41;CXCR6:NM_006564:+-173-0.17
chr3	46069366	46070050	685	5	12.22	7.21	10.27	1.82	8.1	9.72	18.02	15.09	26.78	9.87	26.7	18	0.010406	0.0343126	XCR1:NM_001024644:--685-1.00;XCR1:NM_005283:--685-1.00
chr3	47210978	47212011	1034	12	54.98	66.43	54.3	47.22	72.9	41.59	19.2	40.23	10.3	27.42	39.16	27	0.0039478	0.0343126	KIF9-AS1:NR_033373:+-1034-1.00
chr3	47278686	47279746	1061	10	42.77	75.12	46.97	49.07	59.94	37.46	25.22	46.93	9.27	27.42	37.38	29	0.010406	0.0343126	KIF9-AS1:NR_033373:+-964-0.91;KIF9-AS1:NR_033373:+-188-0.18
chr3	47424407	47425680	1274	13	90.63	75.1	90.99	70.87	58.36	76.32	39.66	61.99	31.93	49.37	49.84	37	0.0064853	0.0343126	PTPN23:NM_015466:+-180-0.14
chr3	47556309	47557562	1254	11	27.49	21.65	19.07	23.64	25.92	49.94	30.03	35.2	71.07	40.57	46.28	61	0.024975	0.0411337	ELP6:NM_001031703:--891-0.71
chr3	48492146	48493112	967	19	56.99	62.09	88.02	76.31	90.72	77.67	39.6	53.64	28.84	40.58	65.86	20	0.010406	0.0343126	ATRIP:NM_001271023:+-967-1.00;ATRIP:NM_001271022:+-967-1.00;ATRIP:NM_001271022:+-967-1.00
chr3	48964044	48964925	882	8	32.6	65.01	64.56	67.21	47.02	51.33	19.21	15.08	10.3	34.02	51.62	19	0.024975	0.0411337	ARIH2:NM_006321:+-435-0.49
chr3	49311181	49311774	594	12	15.3	56.33	39.58	81.78	35.64	23.57	15.6	25.15	3.09	12.09	1.78	23	0.024975	0.0411337	MIR4271:NR_036233:+-594-1.00
chr3	49524612	49525161	550	6	42.75	40.44	63.08	50.87	59.99	47.16	24.01	33.52	23.69	52.66	40.94	33	0.037373	0.0499357	DAG1:NM_001165928:+-550-1.00;DAG1:NM_001177634:+-550-1.00;DAG1:NM_001177636:+-550-1.00
chr3	49529382	49531025	1644	16	44.8	56.32	61.59	61.76	72.94	66.59	26.41	58.67	31.93	34.02	33.82	26	0.010406	0.0343126	DAG1:NM_001165928:+-1120-0.68;DAG1:NM_001177638:+-1120-0.68;DAG1:NM_001177641:+-1120-0.68
chr3	49532287	49532943	657	5	10.18	17.33	24.95	12.71	17.82	11.08	1.2	13.41	4.12	6.59	12.46	3	0.037373	0.0499357	DAG1:NM_001165928:+-120-0.18;DAG1:NM_001177638:+-120-0.18;DAG1:NM_001177641:+-120-0.18
chr3	50130638	50131159	522	7	29.52	41.88	58.68	47.24	32.41	58.26	34.82	31.84	18.54	28.53	23.14	33	0.037373	0.0499357	RBM5:NR_036627:+-522-1.00;RBM5:NR_036627:+-352-0.67
chr3	50141003	50142341	1339	9	54.99	64.99	63.1	63.6	95.64	62.41	36.03	46.93	33.99	53.75	65.86	29	0.037373	0.0499357	RBM5:NR_036627:+-1339-1.00;RBM5:NR_036627:+-1101-0.82;RBM5:NR_036627:+-267-0.20
chr3	50351149	50351760	612	6	13.23	20.21	26.41	7.28	17.82	19.41	12	10.08	3.09	12.05	7.12	12	0.024975	0.0411337	HYAL1:NM_153281:--612-1.00
chr3	50646814	50647681	868	8	26.46	31.77	27.88	36.32	17.82	33.29	13.2	18.43	17.51	16.47	17.8	22	0.010406	0.0343126	CISH:NM_013324:--222-0.26
chr3	51864947	51865414	468	5	20.37	5.76	23.49	12.71	9.72	15.25	26.43	25.14	21.63	30.71	37.38	41	0.0064853	0.0343126	IQCF3:NM_001085479:+-376-0.80;IQCF3:NM_001207023:+-376-0.80;IQCF3:NM_001085479:+-468-1.00;IQCF3:NM_001207023:+-468-1.00
chr3	52259126	52261316	2191	24	70.24	76.55	86.57	90.86	58.33	51.34	44.45	70.4	31.93	65.86	40.94	28	0.037373	0.0499357	TLR9:NM_017442:--1638-0.75
chr3	52447711	52448529	819	7	60.08	50.57	67.52	61.78	58.37	42.99	34.86	45.25	17.51	42.8	53.4	25	0.016309	0.0367799	PHF7:NM_001278221:+-819-1.00;PHF7:NM_016483:+-819-1.00
chr3	52448762	52449235	474	5	16.3	24.55	7.35	18.15	16.2	24.97	10.8	3.35	6.18	6.58	5.34	13	0.010406	0.0343126	PHF7:NM_001278221:+-134-0.28;PHF7:NM_016483:+-134-0.28
chr3	52572318	52573332	1015	11	36.66	63.54	68.96	49.04	46.99	37.47	32.43	33.53	15.45	29.65	24.92	28	0.0039478	0.0343126	SMIM4:NM_001124767:+-454-0.45
chr3	54963063	54964186	1124	8	11.2	4.32	4.41	5.46	4.86	5.56	13.21	10.06	24.72	14.27	12.46	23	0.0064853	0.0343126	LRTM1:NM_020678:--1010-0.90
chr3	56699913	56702408	2496	20	44.81	62.1	46.96	38.18	72.94	55.47	25.2	31.88	12.36	23.05	26.7	36	0.0039478	0.0343126	FAM208A:NM_015224:--162-0.06
chr3	57106800	57107344	545	7	78.41	82.36	117.39	85.39	81.06	70.75	45.66	67.03	31.93	57.04	58.74	35	0.0039478	0.0343126	SPATA12:NM_181727:+-123-0.23
chr3	61549761	61551043	1283	50	268.78	192.06	292	555.95	81	127.67	25.2	8.4	48.41	76.8	12.46	16	0.0039478	0.0343126	PTPRG:NM_002841:+-201-0.16
chr3	64052910	64054512	1603	16	16.29	18.73	17.6	29.08	25.92	38.85	12	3.36	23.69	6.59	17.8	16	0.037373	0.0499357	PRICKLE2-AS1:NR_045697:+-1176-0.73
chr3	64785439	64785942	504	6	11.2	1.44	4.41	9.1	6.48	9.72	26.42	8.4	19.57	18.66	12.46	18	0.016309	0.0367799	ADAMTS9-AS2:NR_038264:+-504-1.00
chr3	66420862	66421574	713	6	30.55	41.88	33.76	30.89	25.92	19.42	21.62	23.46	23.69	15.35	30.26	13	0.037373	0.0499357	SLC25A26:NR_028475:+-713-1.00;SLC25A26:NR_028475:+-713-1.00
chr3	71115457	71116870	1414	14	7.13	14.41	11.75	16.37	14.58	22.21	4.8	5.03	7.21	9.89	7.12	13	0.024975	0.0411337	FOXP1:NM_001244813:--618-0.44
chr3	77090550	77091302	753	6	9.17	8.65	4.41	5.46	4.86	8.32	14.41	16.76	7.21	9.87	16.02	15	0.016309	0.0367799	ROBO2:NM_002942:+-753-1.00
chr3	77091451	77092180	730	5	10.18	4.32	4.41	7.27	4.86	9.7	12	10.05	10.3	10.98	8.9	15	0.016309	0.0367799	ROBO2:NM_002942:+-486-0.67
chr3	85556396	85557301	906	9	16.3	39	32.26	29.08	24.3	34.67	55.25	61.99	29.87	43.89	40.94	57	0.016309	0.0367799	CADM2:NM_001256502:+-5-0.01;CADM2:NM_001256503:+-5-0.01;CADM2:NM_001256504:+-5-0.01;CADM2:NM_001256505:+-5-0.01
chr3	85932739	85933898	1160	8	10.19	14.42	11.75	9.09	8.1	12.48	26.41	13.41	20.6	23.04	19.58	22	0.0064853	0.0343126	CADM2:NM_001256502:+-1160-1.00;CADM2:NM_001256503:+-1160-1.00;CADM2:NM_001256504:+-1160-1.00;CADM2:NM_001256505:+-1160-1.00
chr3	99905140	99905785	646	5	15.27	27.43	32.28	25.42	22.7	23.58	12	15.09	11.33	20.86	10.68	11	0.0064853	0.0343126	TMEM30C:NR_028357:+-646-1.00;TMEM30C:NR_028358:+-646-1.00
chr3	108895755	108896930	1176	6	14.25	14.43	20.55	14.53	16.2	15.26	12	6.72	11.33	4.4	12.46	13	0.0039478	0.0343126	LINC00488:NR_026767:+-289-0.25;LINC00488:NR_026767:+-16-0.01
chr3	111775650	111776635	986	6	12.2	7.21	13.19	9.1	8.1	29.15	22.84	30.17	14.42	16.45	24.92	31	0.024975	0.0411337	TMPRSS7:NR_026734:+-986-1.00
chr3	113393469	113394540	1072	5	4.08	5.78	5.88	10.9	8.1	8.32	3.6	0	4.12	1.1	3.56	3	0.0064853	0.0343126	KIAA2018:NM_001009899:--1072-1.00
chr3	113958337	113959502	1166	11	22.43	17.3	22.01	16.36	24.3	24.95	51.66	28.5	41.2	17.57	42.72	61	0.024975	0.0411337	ZNF80:NM_007136:--89-0.08
chr3	114108847	114109330	484	5	24.44	37.56	22	41.79	29.16	24.98	16.81	13.42	18.54	17.56	24.92	24	0.016309	0.0367799	ZBTB20-AS1:NR_038993:+-484-1.00;ZBTB20:NM_001164343:--484-1.00;ZBTB20:NM_001164344:--484-1.00;ZBTB20:NM_001164345:--484-1.00;ZBTB20:NM_001164346:--484-1.00;ZBTB20:NM_001164347:--484-1.00;ZBTB20:NM_015642:--484-1.00
chr3	114414240	114414910	671	5	16.29	28.89	19.07	12.71	12.96	30.52	8.4	8.4	11.33	7.67	12.46	8	0.0039478	0.0343126	ZBTB20:NM_001164343:--183-0.27;ZBTB20:NM_001164344:--183-0.27;ZBTB20:NM_001164345:--183-0.27;ZBTB20:NM_015642:--183-0.27
chr3	114620068	114621200	1133	6	9.17	10.11	5.86	7.27	11.34	12.49	6	5.04	2.06	7.67	5.34	9	0.037373	0.0499357	ZBTB20:NM_001164343:--1122-0.99;ZBTB20:NM_015642:--1122-0.99
chr3	116432221	116433576	1356	13	57.02	38.97	52.83	18.2	81.02	74.91	141.74	169.25	58.71	66.93	119.26	98	0.024975	0.0411337	TUSC7:NR_015391:+-1356-1.00;TUSC7:NR_015391:+-1080-0.80
chr3	119380726	119381218	493	7	38.7	80.9	64.55	54.5	45.36	44.38	26.41	40.21	27.81	35.12	42.72	40	0.016309	0.0367799	POPDC2:NM_022135:--493-1.00
chr3	119501075	119501678	604	6	18.31	12.99	19.07	1.82	12.96	11.1	20.42	15.08	39.14	23.05	24.92	52	0.010406	0.0343126	NR1I2:NM_003889:+-604-1.00;NR1I2:NM_033013:+-604-1.00;NR1I2:NM_022002:+-575-0.95
chr3	120400466	120401058	593	5	31.56	18.77	14.67	9.1	14.58	15.25	33.64	21.79	30.9	31.82	32.04	51	0.010406	0.0343126	HGD:NM_000187:--141-0.24
chr3	121286516	121287196	681	6	20.35	34.66	16.13	18.15	12.96	24.97	10.8	15.09	14.42	9.87	5.34	17	0.024975	0.0411337	ARGFX:NM_001012659:+-681-1.00
chr3	128183092	128183662	571	8	23.41	18.76	19.08	10.91	24.3	15.28	30.02	26.8	37.08	34.02	26.7	34	0.0039478	0.0343126	DNAJB8-AS1:NR_037890:+-571-1.00;DNAJB8:NM_153330:--571-1.00;DNAJB8-AS1:NR_037890:+-571-1.00
chr3	128617279	128618788	1510	20	83.49	169.02	139.4	98.1	119.95	86.02	40.82	90.52	67.98	66.92	110.36	39	0.037373	0.0499357	ACAD9:NR_033426:+-101-0.07;ACAD9:NR_033426:+-1275-0.84;ACAD9:NR_033426:+-985-0.65
chr3	129000569	129001038	470	6	35.64	34.67	58.71	36.34	35.64	36.06	18.02	18.44	23.69	27.42	42.72	22	0.037373	0.0499357	HMCES:NM_001006109:+-7-0.01;HMCES:NM_020187:+-7-0.01
chr3	129627079	129627591	513	5	21.38	11.55	19.08	5.46	21.06	18.03	25.23	31.84	21.63	21.93	32.04	24	0.0039478	0.0343126	TMCC1-AS1:NR_037893:+-337-0.66
chr3	129628523	129628975	453	6	26.46	27.43	30.82	21.81	35.64	16.62	15.6	21.79	6.18	16.45	23.14	7	0.016309	0.0367799	TMCC1-AS1:NR_037893:+-453-1.00
chr3	129965188	129965914	727	5	6.12	1.44	4.41	1.82	8.1	5.55	9.6	13.41	13.39	7.68	7.12	20	0.010406	0.0343126	COL6A4P2:NR_027898:+-149-0.20;COL6A4P2:NR_027898:+-727-1.00
chr3	129967253	129968024	772	7	11.22	17.33	5.88	9.1	9.72	24.97	12	20.1	19.57	21.95	33.82	36	0.037373	0.0499357	COL6A4P2:NR_027898:+-772-1.00;COL6A4P2:NR_027898:+-772-1.00;COL6A4P2:NR_027898:+-772-1.00
chr3	130091939	130092565	627	6	10.2	5.76	14.67	0	14.58	16.64	24.04	13.42	26.78	15.36	33.82	35	0.024975	0.0411337	COL6A5:NM_001278298:+-585-0.93;COL6A5:NM_153264:+-585-0.93;COL6A5:NR_022012:+-518-0.83
chr3	130094265	130095105	841	5	14.27	13	22	5.46	19.44	30.53	33.65	28.5	26.78	25.23	46.28	50	0.016309	0.0367799	COL6A5:NM_001278298:+-217-0.26;COL6A5:NM_153264:+-217-0.26;COL6A5:NR_022012:+-284-0.34
chr3	130095126	130096972	1847	22	67.22	33.19	52.83	16.38	74.52	67.99	144.15	83.77	112.27	97.67	156.64	178	0.0039478	0.0343126	COL6A5:NR_022012:+-1794-0.97
chr3	130098565	130099787	1223	6	8.16	0	5.88	7.28	14.58	5.56	14.4	21.8	15.45	16.46	7.12	22	0.024975	0.0411337	COL6A5:NR_022012:+-1223-1.00
chr3	130104186	130105073	888	5	19.35	12.98	20.54	14.54	27.56	27.73	30.03	38.54	31.93	20.84	35.6	32	0.010406	0.0343126	COL6A5:NR_022012:+-888-1.00
chr3	130133967	130135083	1117	11	15.28	4.32	19.07	10.92	30.78	15.26	52.86	30.18	38.11	19.75	26.7	28	0.024975	0.0411337	COL6A5:NR_022012:+-458-0.41;COL6A5:NR_022012:+-1009-0.90;COL6A5:NR_022012:+-1033-0.92
chr3	130147449	130148513	1065	10	19.35	14.45	13.21	10.89	14.58	4.17	27.63	36.87	23.69	20.85	19.58	38	0.0039478	0.0343126	COL6A5:NR_022012:+-586-0.55
chr3	131623112	131624195	1084	10	7.14	8.64	17.6	1.82	4.86	11.11	25.24	25.15	21.63	18.65	24.92	59	0.0039478	0.0343126	CPNE4:NM_130808:--408-0.38
chr3	132536482	132537401	920	5	10.18	15.89	8.79	5.46	16.2	12.48	18.02	20.11	29.87	15.36	21.36	32	0.010406	0.0343126	NPHP3-AS1:NR_002811:+-920-1.00
chr3	132949173	132949579	407	5	6.12	8.66	8.8	7.28	1.62	8.32	13.2	8.39	9.27	15.36	14.24	19	0.010406	0.0343126	TMEM108:NM_001136469:+-407-1.00;TMEM108:NM_001282865:+-407-1.00;TMEM108:NM_023943:+-407-1.00
chr3	133503233	133505495	2263	81	28.52	11.55	20.55	21.8	17.82	27.78	30.02	36.9	38.12	34.04	28.48	38	0.0064853	0.0343126	SRPRB:NM_021203:+-1756-0.78
chr3	133615565	133617464	1900	18	58.03	47.67	74.84	39.99	46.98	79.07	97.31	72.08	93.73	73.52	99.68	112	0.024975	0.0411337	RAB6B:NM_016577:--1127-0.59
chr3	133749961	133750615	655	5	7.14	8.66	11.74	3.64	8.1	6.94	6	3.36	4.12	5.49	3.56	6	0.024975	0.0411337	SLCO2A1:NM_005630:--655-1.00
chr3	138290899	138291761	863	5	8.14	8.67	14.66	16.35	12.96	5.55	6	1.68	7.21	2.2	7.12	2	0.016309	0.0367799	CEP70:NM_024491:--488-0.57
chr3	138765309	138767125	1817	28	149.67	89.53	154.08	154.47	149.09	108.17	170.57	160.85	184.42	186.52	199.36	207	0.0039478	0.0343126	PRR23C:NM_001134657:--426-0.23
chr3	140770984	140772898	1915	63	187.31	271.54	362.48	810.34	382.57	91.52	24.01	110.7	48.41	97.64	56.96	55	0.010406	0.0343126	SPSB4:NM_080862:+-1851-0.97
chr3	141105815	141107086	1272	11	26.46	66.46	45.48	36.35	59.99	58.27	13.2	23.47	31.93	25.24	23.14	38	0.016309	0.0367799	ZBTB38:NM_001080412:+-1272-1.00
chr3	141718767	141719704	938	9	25.45	28.88	38.16	36.34	19.44	19.41	10.8	26.83	6.18	16.44	10.68	8	0.016309	0.0367799	TFDP2:NM_001178140:--938-1.00
chr3	142657657	142658347	691	7	19.36	21.66	24.95	27.26	29.18	12.49	15.62	11.74	17.51	12.08	16.02	14	0.024975	0.0411337	LOC100507389:NR_038455:+-691-1.00
chr3	148415318	148417590	2273	87	213.83	313.37	305.17	185.49	272.25	203.94	182.58	221.22	169.95	163.5	167.32	205	0.037373	0.0499357	AGTR1:NM_000685:+-2177-0.96;AGTR1:NM_004835:+-2177-0.96;AGTR1:NM_009585:+-2177-0.96;AGTR1:NM_031850:+-2177-0.96
chr3	148584881	148585493	613	5	21.38	11.56	7.34	9.09	12.96	22.2	26.44	18.44	26.78	15.36	23.14	36	0.024975	0.0411337	CPA3:NM_001870:+-214-0.35
chr3	150794513	150795144	632	5	43.79	28.9	38.15	32.7	53.49	65.19	75.67	62	43.26	76.79	67.64	72	0.024975	0.0411337	CLRN1-AS1:NR_024066:+-527-0.83
chr3	150805151	150805762	612	12	45.79	63.57	27.88	78.1	48.6	51.33	16.8	26.83	45.32	31.79	40.94	29	0.024975	0.0411337	MED12L:NM_053002:+-612-1.00
chr3	150917042	150918506	1465	9	7.14	5.76	5.88	9.1	6.48	6.95	12	8.4	15.45	9.87	17.8	6	0.037373	0.0499357	GPR171:NM_013308:--1465-1.00;GPR171:NM_013308:--223-0.15
chr3	152017819	152018680	862	9	29.52	60.68	51.36	36.33	48.61	54.11	20.4	28.5	32.96	14.24	24.92	54	0.037373	0.0499357	MBNL1:NM_021038:+-862-1.00;MBNL1:NM_207292:+-862-1.00;MBNL1:NM_207293:+-862-1.00;MBNL1:NM_207294:+-862-1.00;MBNL1:NM_207295:+-862-1.00;MBNL1:NM_207296:+-862-1.00;MBNL1:NM_207297:+-862-1.00
chr3	155394092	155395594	1503	16	67.23	86.66	86.57	74.49	178.29	69.37	44.45	50.29	40.17	48.32	92.56	51	0.037373	0.0499357	PLCH1:NM_001130960:--1503-1.00;PLCH1:NM_001130961:--1503-1.00
chr3	155521687	155522563	877	6	14.24	17.32	14.67	16.34	17.82	12.47	8.4	6.71	6.18	12.06	7.12	5	0.0039478	0.0343126	C3orf33:NM_173657:--694-0.79
chr3	155862455	155863784	1330	8	21.38	10.08	22.01	12.72	37.28	51.33	62.46	38.55	32.96	50.47	89	78	0.024975	0.0411337	KCNAB1:NM_003471:+-513-0.39
chr3	156274604	156275268	665	7	35.64	37.55	89.5	32.7	45.36	38.84	25.23	23.47	5.15	24.14	56.96	15	0.037373	0.0499357	SSR3:NM_007107:--370-0.56
chr3	157154710	157156986	2277	107	43.84	164.63	217.04	307.15	205.74	137.34	26.4	46.98	47.38	34.09	28.48	44	0.016309	0.0367799	PTX3:NM_002852:+-2013-0.88
chr3	158787742	158788566	825	5	10.17	10.11	5.88	9.09	6.48	9.7	16.83	10.07	21.63	17.57	12.46	31	0.010406	0.0343126	IQCJ:NM_001042705:+-825-1.00;IQCJ:NM_001042706:+-825-1.00;IQCJ:NM_001197100:+-825-1.00;IQCJ-SCHIP1:NM_001197113:+-825-1.00;IQCJ-SCHIP1:NM_001197114:+-825-1.00
chr3	159002380	159003970	1591	10	62.11	28.89	42.54	50.87	81.06	84.61	122.52	113.94	53.56	76.8	89	138	0.037373	0.0499357	MIR3919:NR_037483:+-144-0.09
chr3	160822815	160824104	1290	66	108.03	72.08	192.29	236.15	93.96	92.95	32.41	63.71	24.72	18.67	55.18	58	0.0039478	0.0343126	B3GALNT1:NM_001038628:--179-0.14;B3GALNT1:NM_001038628:--491-0.38;B3GALNT1:NM_003781:--491-0.38;B3GALNT1:NM_033167:--491-0.38;B3GALNT1:NM_033168:--491-0.38;B3GALNT1:NM_033169:--491-0.38;B3GALNT1:NM_001038628:--1290-1.00;B3GALNT1:NM_003781:--1290-1.00;B3GALNT1:NM_033167:--1290-1.00;B3GALNT1:NM_033168:--1290-1.00;B3GALNT1:NM_033169:--1290-1.00;B3GALNT1:NM_001038628:--1290-1.00;B3GALNT1:NM_033169:--…
chr3	164907600	164909423	1824	16	16.32	21.65	22.01	12.72	16.2	24.97	43.25	26.83	45.32	31.83	37.38	75	0.0039478	0.0343126	SLITRK3:NM_014926:--1285-0.70
chr3	167088412	167089314	903	7	9.18	17.32	10.27	3.64	4.86	19.4	24.03	18.43	16.48	15.35	19.58	30	0.037373	0.0499357	ZBBX:NM_001199202:--181-0.20
chr3	168426997	168427625	629	9	69.23	20.23	60.16	23.61	76.19	40.23	118.93	98.84	109.18	97.63	80.1	141	0.0039478	0.0343126	EGFEM1P:NR_021485:+-629-1.00
chr3	169685689	169686301	613	6	9.16	11.55	10.27	10.9	14.58	13.86	1.2	5.04	5.15	5.48	10.68	10	0.016309	0.0367799	SEC62:NM_003262:+-613-1.00
chr3	169796680	169797753	1074	11	11.2	15.89	10.29	14.56	3.24	13.89	19.2	18.46	37.08	14.27	23.14	32	0.010406	0.0343126	GPR160:NM_014373:+-569-0.53
chr3	170137928	170139717	1790	38	172.09	229.64	225.96	283.45	285.27	199.81	117.78	192.75	192.61	156.88	188.68	170	0.016309	0.0367799	CLDN11:NM_005602:+-927-0.52;CLDN11:NM_001185056:+-1093-0.61
chr3	172166710	172168977	2268	74	511.17	651.55	672.03	1382.59	765.06	328.76	267.81	465.9	266.77	442.1	464.58	136	0.016309	0.0367799	GHSR:NM_004122:--1537-0.68;GHSR:NM_198407:--1537-0.68
chr3	174577391	174578486	1096	8	12.21	4.32	2.94	0	11.34	5.56	21.63	10.05	8.24	12.07	14.24	16	0.037373	0.0499357	NAALADL2:NM_207015:+-1096-1.00
chr3	179324187	179324813	627	9	30.52	62.12	49.89	43.6	51.84	40.22	36.05	25.13	15.45	15.35	14.24	13	0.0064853	0.0343126	MRPL47:NM_020409:--248-0.40;MRPL47:NM_177988:--248-0.40;NDUFB5:NM_001199957:+-417-0.67;NDUFB5:NM_001199958:+-417-0.67;NDUFB5:NM_002492:+-417-0.67
chr3	179606629	179607312	684	7	7.14	14.44	7.35	10.92	8.1	9.72	14.4	16.75	12.36	12.07	10.68	15	0.037373	0.0499357	PEX5L:NM_001256756:--684-1.00
chr3	179755064	179756010	947	23	38.73	158.89	247.96	319.78	116.64	97.1	12	48.61	31.93	11	53.4	31	0.010406	0.0343126	PEX5L:NM_001256750:--947-1.00;PEX5L:NM_001256751:--947-1.00;PEX5L:NM_001256752:--947-1.00;PEX5L:NM_001256753:--947-1.00;PEX5L:NM_016559:--947-1.00
chr3	184084148	184085335	1188	17	107.93	118.44	134.99	168.94	103.71	30.51	63.7	36.91	29.87	93.27	72.98	11	0.024975	0.0411337	POLR2H:NM_001278699:+-641-0.54;POLR2H:NM_001278700:+-641-0.54;POLR2H:NM_001278715:+-641-0.54
chr3	185685421	185686372	952	9	21.38	31.76	26.4	27.27	40.5	38.83	15.6	21.79	13.39	25.24	19.58	23	0.016309	0.0367799	LOC344887:NR_033752:+-367-0.39
chr3	189349218	189350090	873	8	17.29	11.52	14.68	5.46	9.72	16.66	26.44	15.08	21.63	16.45	30.26	41	0.024975	0.0411337	TP63:NM_001114978:+-873-1.00;TP63:NM_001114979:+-873-1.00;TP63:NM_003722:+-873-1.00
chr3	192127991	192129673	1683	24	68.23	70.77	79.22	110.84	55.08	79.07	32.4	46.97	16.48	29.62	32.04	50	0.0039478	0.0343126	FGF12:NM_021032:--848-0.50
chr3	192963154	192963956	803	5	7.13	2.89	7.34	5.45	11.34	9.71	19.22	11.74	13.39	12.06	23.14	17	0.0039478	0.0343126	MGC2889:NR_026877:+-608-0.76
chr3	193272624	193273475	852	12	43.78	7.2	17.61	18.2	48.6	23.58	52.88	43.56	54.59	64.72	40.94	67	0.024975	0.0411337	ATP13A4:NM_032279:--852-1.00
chr3	194084977	194085573	597	6	7.14	4.32	5.88	9.1	8.1	19.42	3.6	0	2.06	5.5	1.78	5	0.010406	0.0343126	LRRC15:NM_001135057:--597-1.00
chr3	194355055	194356411	1357	24	86.51	119.87	148.22	90.81	147.49	87.33	42	72.07	27.81	60.31	67.64	69	0.0039478	0.0343126	TMEM44:NM_001011655:--1096-0.81;TMEM44:NM_001166305:--1096-0.81;TMEM44:NM_001166306:--1096-0.81;TMEM44:NM_138399:--1096-0.81
chr3	196440526	196441203	678	12	62.13	72.21	55.76	58.15	71.28	30.53	24	26.82	56.65	34.01	32.04	17	0.024975	0.0411337	CEP19:NM_032898:--598-0.88;PIGX:NM_001166304:+-678-1.00;PIGX:NM_017861:+-678-1.00
chr3	196910560	196913109	2550	29	54.97	115.54	96.79	74.46	82.62	102.67	48.03	52.01	54.59	32.9	48.06	70	0.0064853	0.0343126	DLG1:NM_001204387:--2443-0.96;DLG1:NM_001204388:--2443-0.96
chr3	197744671	197746153	1483	14	52.94	76.57	58.7	67.21	66.44	74.92	33.63	40.23	22.66	51.58	62.3	44	0.010406	0.0343126	LMLN:NR_026786:+-398-0.27;LMLN:NR_026787:+-398-0.27
chr4	3592450	3593031	582	7	31.58	17.33	29.35	32.69	43.74	16.65	37.26	38.56	58.71	46.07	60.52	40	0.016309	0.0367799	LINC00955:NR_040045:+-582-1.00
chr4	4863383	4865745	2363	90	536.59	576.29	608.98	912.07	470.05	395.29	243.73	271.62	215.27	409.18	140.62	146	0.0064853	0.0343126	MSX1:NM_002448:+-244-0.10
chr4	5022883	5023426	544	7	15.27	12.99	8.82	14.54	22.68	24.96	12	5.04	6.18	4.4	5.34	16	0.037373	0.0499357	CYTL1:NM_018659:--315-0.58
chr4	13545542	13547630	2089	152	106.98	36.04	38.16	98.14	56.7	20.84	0	0	6.18	38.5	19.58	6	0.016309	0.0367799	NKX3-2:NM_001189:--2017-0.97
chr4	16086023	16086699	677	8	11.21	10.1	11.73	1.82	11.34	9.73	16.8	20.11	40.17	10.98	23.14	18	0.016309	0.0367799	PROM1:NM_001145847:--677-1.00;PROM1:NM_001145848:--677-1.00
chr4	17516912	17518959	2048	25	87.61	43.26	60.13	50.87	56.7	62.38	94.9	98.88	120.51	71.29	94.34	78	0.010406	0.0343126	CLRN2:NM_001079827:+-1978-0.97
chr4	20852248	20853064	817	10	47.87	50.55	61.63	25.43	47	54.1	68.46	117.3	95.79	65.83	106.8	125	0.0039478	0.0343126	KCNIP4:NM_001035004:--817-1.00;KCNIP4:NM_147182:--817-1.00
chr4	21764355	21765824	1470	13	19.34	28.88	29.33	29.07	29.16	20.82	33.61	35.2	57.68	61.46	60.52	84	0.0039478	0.0343126	KCNIP4:NM_147182:--1470-1.00
chr4	22749566	22750275	710	5	22.41	14.43	10.26	9.1	11.34	26.35	40.83	28.49	19.57	28.53	39.16	32	0.010406	0.0343126	GBA3:NR_102355:+-710-1.00;GBA3:NR_102357:+-710-1.00;GBA3:NR_102355:+-193-0.27;GBA3:NR_102357:+-193-0.27
chr4	26493350	26494553	1204	7	63.13	53.45	61.63	30.88	66.46	63.79	88.91	102.21	75.19	72.42	117.48	85	0.0039478	0.0343126	CCKAR:NM_000730:--693-0.58
chr4	30724796	30726849	2054	28	60.06	98.19	90.94	119.91	82.62	109.59	63.63	48.65	73.13	38.37	33.82	87	0.024975	0.0411337	PCDH7:NM_001173523:+-249-0.12;PCDH7:NM_002589:+-249-0.12;PCDH7:NM_032456:+-249-0.12;PCDH7:NM_032457:+-249-0.12
chr4	38931260	38932087	828	9	30.56	40.45	48.42	36.35	40.52	47.17	27.64	31.84	14.42	28.55	33.82	36	0.016309	0.0367799	FAM114A1:NR_033290:+-828-1.00
chr4	40238931	40239396	466	6	18.31	30.33	20.53	25.43	27.54	18.02	7.2	11.74	7.21	17.55	17.8	16	0.0039478	0.0343126	RHOH:NM_001278359:+-48-0.10;RHOH:NM_001278364:+-48-0.10
chr4	41993898	41995179	1282	12	41.74	38.99	36.68	10.92	35.64	24.94	49.27	60.31	46.35	38.4	72.98	41	0.016309	0.0367799	SLC30A9:NM_006345:+-771-0.60
chr4	42154678	42156041	1364	36	106.86	144.39	167.29	488.75	189.59	63.81	2.4	43.61	96.82	35.2	40.94	17	0.0064853	0.0343126	BEND4:NM_001159547:--1364-1.00;BEND4:NM_207406:--1364-1.00;BEND4:NM_001159547:--1364-1.00;BEND4:NM_207406:--1364-1.00
chr4	42895240	42896097	858	12	102.86	47.67	39.61	27.23	35.64	56.9	129.75	87.14	78.28	96.55	108.58	138	0.016309	0.0367799	GRXCR1:NM_001080476:+-858-1.00
chr4	46736250	46737312	1063	5	5.1	2.88	2.94	5.46	11.34	5.54	10.81	6.71	11.33	6.57	12.46	10	0.037373	0.0499357	COX7B2:NM_130902:--555-0.52
chr4	48486519	48488061	1543	24	173.09	251.37	253.82	219.84	118.29	196.99	75.68	82.15	110.21	92.17	131.72	76	0.0064853	0.0343126	SLC10A4:NM_152679:+-1060-0.69
chr4	55991159	55993322	2164	94	184.31	204.95	167.3	850.31	85.86	137.4	72	55.33	45.32	191.85	46.28	18	0.024975	0.0411337	KDR:NM_002253:--2061-0.95
chr4	56264117	56264836	720	11	30.53	8.67	32.26	10.92	22.68	20.79	39.65	50.27	61.8	37.32	71.2	59	0.0039478	0.0343126	TMEM165:NM_018475:+-240-0.33;TMEM165:NR_073070:+-447-0.62
chr4	57977409	57978098	690	5	4.07	2.88	4.4	1.82	1.62	8.33	3.6	11.73	7.21	8.77	12.46	8	0.037373	0.0499357	IGFBP7-AS1:NR_034081:+-690-1.00;IGFBP7:NM_001253835:--690-1.00;IGFBP7:NM_001553:--690-1.00
chr4	58068208	58068988	781	7	15.26	7.21	10.28	9.1	12.96	15.25	28.84	33.52	15.45	18.64	19.58	42	0.0039478	0.0343126	IGFBP7-AS1:NR_034081:+-781-1.00
chr4	58069704	58070521	818	6	9.18	11.56	17.6	14.52	12.96	18.03	24.04	20.12	18.54	16.46	28.48	37	0.010406	0.0343126	IGFBP7-AS1:NR_034081:+-283-0.35;IGFBP7-AS1:NR_034081:+-263-0.32
chr4	68751634	68752852	1219	11	24.44	10.09	13.19	9.1	17.82	24.96	45.65	36.88	39.14	16.45	35.6	34	0.016309	0.0367799	TMPRSS11D:NM_004262:--83-0.07
chr4	71000006	71000901	896	9	9.18	10.1	11.75	5.46	14.58	29.12	28.82	38.54	48.41	19.74	30.26	27	0.016309	0.0367799	CSN1S2BP:NR_033311:+-896-1.00
chr4	72897951	72899062	1112	17	51.95	44.76	67.5	159.88	56.7	18.07	49.27	33.53	35.02	30.73	7.12	15	0.037373	0.0499357	NPFFR2:NM_004885:+-1112-1.00
chr4	73435320	73436659	1340	23	80.43	109.76	89.48	105.4	71.28	73.5	38.4	53.66	51.5	52.68	33.82	55	0.0039478	0.0343126	ADAMTS3:NM_014243:--1197-0.89
chr4	74269996	74270853	858	8	11.22	11.53	17.59	10.92	16.2	16.63	28.85	30.18	35.02	13.15	30.26	23	0.016309	0.0367799	ALB:NM_000477:+-858-1.00
chr4	76489417	76491353	1937	19	35.66	56.29	43.99	49.05	32.4	49.94	50.43	90.52	90.64	51.6	56.96	60	0.010406	0.0343126	C4orf26:NR_046429:+-1139-0.59;C4orf26:NR_046430:+-1139-0.59;C4orf26:NR_046429:+-1937-1.00;C4orf26:NR_046430:+-1937-1.00;C4orf26:NR_046429:+-751-0.39;C4orf26:NR_046430:+-751-0.39
chr4	78526574	78527033	460	6	35.65	15.89	38.13	14.53	34.02	19.41	55.25	45.23	23.69	54.86	48.06	55	0.016309	0.0367799	CXCL13:NM_006419:+-460-1.00
chr4	80413489	80415252	1764	12	28.53	7.2	8.79	1.82	19.44	11.12	30.03	21.8	20.6	26.34	30.26	27	0.024975	0.0411337	LINC00989:NR_038826:+-1764-1.00;LINC00989:NR_038826:+-1014-0.57
chr4	81106410	81107707	1298	44	366.59	345.2	281.73	706.75	187.99	253.81	170.57	36.92	106.09	296.23	72.98	56	0.016309	0.0367799	PRDM8:NM_020226:+-1298-1.00
chr4	81257607	81258364	758	14	8.16	15.84	22.03	12.74	14.58	23.58	7.2	0	9.27	11	0	7	0.010406	0.0343126	C4orf22:NM_001206997:+-758-1.00;C4orf22:NM_152770:+-758-1.00
chr4	82063934	82065358	1425	12	4.08	5.76	0	1.82	4.86	9.72	12	6.72	12.36	5.5	5.34	19	0.037373	0.0499357	PRKG2:NM_001282480:--1425-1.00;PRKG2:NM_001282481:--1425-1.00;PRKG2:NM_001282482:--1425-1.00;PRKG2:NM_001282483:--1425-1.00;PRKG2:NM_001282480:--375-0.26;PRKG2:NM_001282481:--375-0.26;PRKG2:NM_001282482:--375-0.26;PRKG2:NM_001282483:--375-0.26
chr4	82135834	82138265	2432	104	100.84	89.44	137.96	497.79	155.58	52.78	45.6	47.01	62.83	50.46	42.72	32	0.0064853	0.0343126	PRKG2:NM_001282485:--2432-1.00;PRKG2:NM_006259:--2432-1.00
chr4	83934664	83935588	925	11	14.28	2.89	19.07	9.1	8.1	20.81	6	35.2	30.9	27.42	28.48	28	0.037373	0.0499357	LIN54:NM_001115007:--925-1.00
chr4	84032547	84033063	517	5	4.08	1.44	2.93	1.82	11.34	8.33	13.2	10.07	13.39	13.15	7.12	17	0.016309	0.0367799	PLAC8:NM_001130716:--466-0.90
chr4	86490105	86491325	1221	7	4.08	5.77	4.41	3.64	9.72	8.33	16.82	6.72	11.33	7.69	12.46	13	0.024975	0.0411337	ARHGAP24:NM_001025616:+-132-0.11
chr4	87024359	87025138	780	5	9.16	4.33	11.74	1.82	4.86	5.55	9.6	13.42	9.27	10.98	17.8	13	0.016309	0.0367799	MAPK10:NM_138981:--780-1.00
chr4	87770576	87771291	716	7	24.42	10.08	16.13	0	12.96	12.49	27.64	20.1	28.84	14.26	17.8	49	0.024975	0.0411337	SLC10A6:NM_197965:--716-1.00
chr4	88759379	88760260	882	7	25.45	15.89	13.2	14.54	27.54	15.25	22.81	30.16	53.56	27.43	28.48	45	0.016309	0.0367799	MEPE:NM_001184695:+-882-1.00;MEPE:NM_001184696:+-882-1.00;MEPE:NM_001184697:+-882-1.00
chr4	88766737	88767341	605	5	1.02	2.88	4.4	3.64	1.62	9.71	9.6	8.39	16.48	9.88	5.34	9	0.024975	0.0411337	MEPE:NM_001184695:+-605-1.00;MEPE:NM_001184696:+-605-1.00;MEPE:NM_001184697:+-605-1.00
chr4	88767533	88769812	2280	15	39.74	18.76	22	36.36	30.78	34.7	69.68	33.52	49.44	42.81	53.4	62	0.016309	0.0367799	MEPE:NM_001184695:+-827-0.36;MEPE:NM_001184696:+-827-0.36;MEPE:NM_001184697:+-827-0.36
chr4	91156155	91157247	1093	8	11.22	41.88	17.59	9.1	19.44	24.96	7.2	5.03	10.3	13.15	10.68	9	0.024975	0.0411337	CCSER1:NM_207491:+-1093-1.00
chr4	96025493	96026923	1431	12	7.14	10.08	11.75	12.72	17.82	11.12	24.03	26.84	31.93	19.76	23.14	21	0.0039478	0.0343126	BMPR1B:NM_001203:+-1431-1.00;BMPR1B:NM_001256792:+-1431-1.00;BMPR1B:NM_001256794:+-1431-1.00
chr4	96761557	96762973	1417	29	341.11	232.57	402.06	232.55	329.03	346.75	399.98	464.16	685.11	426.73	443.22	421	0.0064853	0.0343126	PDHA2:NM_005390:+-1417-1.00
chr4	99919534	99919983	450	5	16.29	24.55	27.88	21.79	17.82	23.59	16.81	10.07	3.09	20.85	16.02	18	0.037373	0.0499357	MIR3684:NR_037455:+-450-1.00
chr4	104641870	104642657	788	9	7.14	11.53	5.88	3.64	11.34	5.56	10.8	15.08	16.48	10.97	12.46	19	0.024975	0.0411337	TACR3:NM_001059:--788-1.00
chr4	107957631	107959592	1962	48	68.3	226.72	136.45	330.66	123.12	208.04	34.8	82.15	31.93	88.93	35.6	88	0.016309	0.0367799	DKK2:NM_014421:--1823-0.93
chr4	110223202	110225406	2205	106	246.37	60.53	215.74	706.72	124.74	70.74	6	21.84	14.42	172.19	32.04	23	0.016309	0.0367799	COL25A1:NM_032518:--2030-0.92;COL25A1:NM_198721:--2030-0.92;COL25A1:NM_001256074:--2205-1.00;COL25A1:NM_032518:--2108-0.96;COL25A1:NM_198721:--2108-0.96
chr4	118008610	118009244	635	5	3.06	1.44	1.47	0	1.62	1.39	4.8	8.39	9.27	3.29	8.9	7	0.0039478	0.0343126	TRAM1L1:NM_152402:--127-0.20
chr4	122689147	122690612	1466	14	16.3	20.18	16.15	10.92	22.68	20.8	27.63	30.17	44.29	18.67	39.16	33	0.016309	0.0367799	PP12613:NR_024365:+-817-0.56
chr4	123840605	123841317	713	7	35.64	75.12	61.62	38.16	63.24	45.77	25.23	46.92	3.09	35.11	26.7	34	0.016309	0.0367799	NUDT6:NM_198041:--255-0.36
chr4	139012009	139012626	618	6	3.06	0	0	0	1.62	1.39	4.8	5.04	8.24	5.5	5.34	5	0.0039478	0.0343126	SLC7A11-AS1:NR_038380:+-452-0.73;SLC7A11-AS1:NR_038380:+-618-1.00
chr4	145568822	145569817	996	8	4.08	11.54	13.21	10.91	17.83	58.25	1.2	1.68	11.33	1.1	3.56	9	0.016309	0.0367799	HHIP:NM_022475:+-996-1.00
chr4	147561948	147563529	1582	25	33.61	76.5	61.65	123.57	40.5	65.2	26.4	52	24.72	28.54	33.82	26	0.016309	0.0367799	POU4F2:NM_004575:+-345-0.22
chr4	153257644	153258857	1214	5	4.08	10.1	7.35	1.82	6.48	8.32	1.2	0	1.03	1.1	1.78	9	0.037373	0.0499357	DEAR:NR_104273:+-469-0.39;DEAR:NR_104273:+-110-0.09
chr4	155665996	155667548	1553	28	165.95	206.57	336.03	265.23	175.02	129.01	110.55	219.51	57.68	152.5	94.34	93	0.037373	0.0499357	LRAT:NM_004744:+-1379-0.89;LRAT:NM_004744:+-1483-0.95
chr4	156136124	156137594	1471	14	35.64	24.55	24.94	16.36	43.74	38.85	68.49	68.71	98.88	61.44	53.4	114	0.0039478	0.0343126	NPY2R:NM_000910:+-968-0.66
chr4	156297403	156299411	2009	79	141.61	170.25	211.3	753.99	251.13	184.53	46.8	41.91	53.56	46.16	96.12	91	0.0039478	0.0343126	MAP9:NM_001039580:--1664-0.83;MAP9:NM_001039580:--1790-0.89
chr4	156630963	156632847	1885	21	113.04	53.42	115.95	41.8	81.06	44.4	99.68	222.87	157.59	144.82	163.76	199	0.010406	0.0343126	GUCY1A3:NM_001130685:+-484-0.26;GUCY1A3:NM_001130685:+-1326-0.70
chr4	156680464	156682130	1667	95	111.03	36	48.51	143.67	45.36	9.73	9.6	0	5.15	23.1	1.78	11	0.010406	0.0343126	GUCY1B3:NM_000857:+-1667-1.00
chr4	158141377	158142496	1120	67	86.56	66.28	67.53	167.21	93.96	77.72	16.8	33.6	35.02	35.14	19.58	23	0.0039478	0.0343126	GRIA2:NM_001083620:+-1120-1.00;GRIA2:NM_000826:+-803-0.72;GRIA2:NM_001083619:+-803-0.72;GRIA2:NM_001083620:+-126-0.11
chr4	158143789	158145594	1806	32	117	82.25	124.73	196.19	79.38	105.42	44.4	43.62	52.53	116.3	23.14	57	0.016309	0.0367799	GRIA2:NM_001083620:+-89-0.05;GRIA2:NM_000826:+-406-0.22;GRIA2:NM_001083619:+-406-0.22;GRIA2:NM_001083620:+-1083-0.60
chr4	159494509	159496570	2062	20	43.78	37.53	52.83	43.6	76.19	34.65	97.33	88.83	54.59	66.92	92.56	67	0.016309	0.0367799	RXFP1:NM_001253732:+-1479-0.72;RXFP1:NM_001253733:+-1479-0.72;RXFP1:NR_045579:+-1479-0.72;RXFP1:NR_045584:+-1479-0.72;RXFP1:NM_001253730:+-1503-0.73;RXFP1:NR_045581:+-1503-0.73;RXFP1:NR_045582:+-1503-0.73;RXFP1:NR_045580:+-1532-0.74
chr4	159519554	159521042	1489	11	11.19	5.76	5.88	7.28	16.2	20.81	24.03	11.73	20.6	17.56	32.04	33	0.024975	0.0411337	RXFP1:NM_001253730:+-962-0.65;RXFP1:NM_001253732:+-960-0.64;RXFP1:NM_001253733:+-960-0.64;RXFP1:NR_045579:+-960-0.64;RXFP1:NR_045580:+-960-0.64;RXFP1:NR_045581:+-960-0.64;RXFP1:NR_045582:+-960-0.64;RXFP1:NR_045583:+-960-0.64;RXFP1:NR_045584:+-960-0.64
chr4	163034558	163035519	962	6	4.08	15.88	4.41	3.64	9.72	1.39	12	10.06	25.75	10.96	7.12	18	0.037373	0.0499357	FSTL5:NM_001128427:--7-0.01;FSTL5:NM_001128428:--7-0.01;FSTL5:NM_020116:--7-0.01
chr4	165305598	165306795	1198	14	26.5	17.3	19.1	23.64	34.02	23.59	49.26	41.91	70.04	27.4	53.4	63	0.0064853	0.0343126	MARCH1:NM_001166373:--810-0.68
chr4	171962013	171963382	1370	13	61.11	27.41	30.82	16.34	37.26	37.46	74.47	45.24	47.38	41.69	55.18	63	0.024975	0.0411337	LOC100506122:NR_038838:+-1370-1.00
chr4	174460109	174461192	1084	20	22.44	27.36	39.61	67.25	50.22	37.44	19.2	11.76	16.48	26.35	21.36	13	0.0064853	0.0343126	HAND2-AS1:NR_003679:+-13-0.01
chr4	175750476	175751455	980	26	78.37	148.75	262.67	357.95	213.94	210.82	21.6	65.36	29.87	31.79	49.84	32	0.0039478	0.0343126	GLRA3:NM_001042543:--980-1.00;GLRA3:NM_006529:--980-1.00
chr4	175870273	175871960	1688	9	15.28	13	17.61	10.91	29.16	6.94	34.84	35.2	40.17	18.65	24.92	20	0.016309	0.0367799	ADAM29:NM_001278126:+-1100-0.65
chr4	176986835	176989127	2293	72	60.18	51.93	88.06	310.68	100.44	70.73	20.4	46.94	27.81	8.8	42.72	47	0.0039478	0.0343126	WDR17:NM_170710:+-2293-1.00;WDR17:NM_181265:+-2293-1.00
chr4	177016846	177017461	616	5	7.12	7.22	5.87	5.45	8.1	5.54	18.02	10.06	16.48	9.88	7.12	9	0.013065	0.0367799	WDR17:NM_170710:+-292-0.47
chr4	177714452	177715412	961	9	14.27	28.88	14.66	25.42	30.78	22.2	4.8	8.4	19.57	5.5	7.12	9	0.010406	0.0343126	VEGFC:NM_005429:--961-1.00
chr4	178649939	178652103	2165	33	145.55	177.66	140.82	61.8	147.45	87.4	172.98	224.57	226.6	164.57	288.36	203	0.010406	0.0343126	LOC285501:NR_028342:+-2165-1.00
chr4	184828150	184830865	2716	45	59.13	102.48	96.87	87.24	77.76	102.67	73.28	56.99	62.83	37.28	56.96	86	0.024975	0.0411337	STOX2:NM_020225:+-1794-0.66
chr4	188924604	188925499	896	21	510.17	401.64	698.42	485.08	778.1	596.4	918.96	1027.12	871.59	794.25	857.8	616	0.010406	0.0343126	ZFP42:NM_174900:+-896-1.00
chr4	189059487	189060622	1136	13	30.52	14.4	39.59	43.61	51.84	19.43	56.47	55.28	86.52	43.91	103.24	49	0.010406	0.0343126	TRIML1:NM_178556:+-411-0.36
chr5	5034274	5035949	1676	17	36.65	37.5	46.95	21.84	48.6	52.75	58.9	103.91	61.8	57.08	72.98	90	0.0039478	0.0343126	LINC01020:NR_026994:+-1676-1.00
chr5	5058384	5059253	870	6	3.06	0	0	1.82	1.62	0	3.6	3.36	2.06	3.3	5.34	4	0.0064853	0.0343126	LINC01020:NR_026994:+-870-1.00
chr5	5070674	5071805	1132	11	13.26	14.4	8.82	5.46	22.68	16.65	46.86	30.18	28.84	17.54	48.06	45	0.0064853	0.0343126	LINC01020:NR_026994:+-1132-1.00
chr5	5071900	5072953	1054	6	3.06	5.76	0	0	12.96	5.55	20.42	18.44	12.36	8.77	17.8	23	0.010406	0.0343126	LINC01020:NR_026994:+-216-0.20
chr5	5140926	5142329	1404	22	10.2	38.97	36.69	89.05	46.98	20.83	4.8	5.04	11.33	13.19	1.78	17	0.016309	0.0367799	ADAMTS16:NM_139056:+-1404-1.00
chr5	6587105	6588197	1093	13	52.97	66.43	39.63	30.87	71.33	63.79	74.47	105.58	87.55	73.5	103.24	86	0.0039478	0.0343126	LINC01018:NR_024423:+-1036-0.95;LINC01018:NR_024424:+-1036-0.95;LINC01018:NR_024423:+-85-0.08;LINC01018:NR_024424:+-85-0.08
chr5	7871414	7872975	1562	15	17.31	33.19	17.61	16.35	17.82	33.31	14.4	8.4	11.33	12.1	5.34	22	0.024975	0.0411337	MTRR:NM_002454:+-1494-0.96
chr5	12805701	12806099	399	6	24.43	5.76	5.88	9.1	19.44	5.56	22.83	38.54	29.87	25.24	17.8	23	0.024975	0.0411337	CT49:NR_033383:+-399-1.00
chr5	15616120	15618325	2206	21	28.5	31.73	29.38	18.2	40.5	30.54	42.02	41.95	39.14	30.71	48.06	52	0.016309	0.0367799	FBXL7:NM_001278317:+-2062-0.93
chr5	15929154	15931072	1919	26	36.66	28.87	51.37	32.76	29.16	22.18	62.44	60.35	58.71	40.59	56.96	67	0.0064853	0.0343126	FBXL7:NM_001278317:+-859-0.45
chr5	16509426	16510360	935	10	13.24	24.52	21.99	7.27	19.44	15.28	28.82	28.51	14.42	30.75	30.26	49	0.024975	0.0411337	FAM134B:NM_019000:--935-1.00
chr5	19840416	19841983	1568	11	14.26	10.1	16.14	5.46	17.82	20.8	27.63	20.13	20.6	29.62	32.04	33	0.010406	0.0343126	CDH18:NM_001167667:--936-0.60;CDH18:NM_004934:--936-0.60
chr5	22078396	22079585	1190	14	135.44	50.56	98.31	90.83	144.25	70.77	221.02	142.46	137.03	187.59	204.7	199	0.010406	0.0343126	CDH12:NM_004061:--1115-0.94
chr5	27038802	27040480	1679	20	43.79	38.99	42.57	21.81	43.74	26.35	48.06	70.4	42.23	52.68	72.98	73	0.016309	0.0367799	CDH9:NM_016279:--1679-1.00
chr5	27472520	27473134	615	11	86.56	40.43	70.42	50.86	66.44	30.5	129.75	155.84	138.02	133.82	124.6	189	0.0039478	0.0343126	LINC01021:NR_038848:+-615-1.00
chr5	31800069	31800978	910	9	13.25	5.76	0	1.82	8.1	2.78	12	10.06	26.78	12.06	14.24	20	0.016309	0.0367799	PDZD2:NM_178140:+-910-1.00
chr5	33453344	33454420	1077	9	19.34	17.33	16.13	19.98	17.82	29.14	8.4	8.4	11.33	9.89	12.46	27	0.037373	0.0499357	TARS:NR_047676:+-1077-1.00;TARS:NR_047678:+-1077-1.00
chr5	33986098	33986991	894	7	63.14	52.02	73.38	63.6	61.6	65.19	92.5	72.05	82.43	77.88	69.42	86	0.010406	0.0343126	SLC45A2:NM_001012509:--683-0.76;SLC45A2:NM_016180:--683-0.76
chr5	38404009	38404949	941	7	12.21	11.54	11.73	9.09	3.24	18.03	22.83	18.45	30.9	15.36	16.02	30	0.010406	0.0343126	EGFLAM:NM_182798:+-941-1.00
chr5	38593925	38594918	994	13	22.4	27.41	30.81	10.92	37.26	34.68	36.04	82.11	84.46	40.58	87.22	122	0.0064853	0.0343126	LIFR-AS1:NR_103553:+-248-0.25;LIFR-AS1:NR_103554:+-248-0.25
chr5	38638444	38640763	2320	20	15.28	10.1	10.27	7.28	19.44	23.6	38.43	35.22	26.78	17.57	28.48	39	0.010406	0.0343126	LIFR-AS1:NR_103554:+-133-0.06
chr5	38644071	38644926	856	5	3.06	0	0	7.28	3.24	2.78	6	10.07	6.18	9.86	7.12	6	0.024975	0.0411337	LIFR-AS1:NR_103554:+-856-1.00
chr5	38647669	38648519	851	7	4.08	5.76	8.82	1.82	4.86	1.39	10.8	10.08	8.24	6.58	10.68	5	0.024975	0.0411337	LIFR-AS1:NR_103554:+-851-1.00;LIFR-AS1:NR_103554:+-851-1.00
chr5	38655873	38657482	1610	17	24.43	21.66	20.56	18.17	17.82	6.95	36.03	33.52	29.87	18.64	46.28	36	0.016309	0.0367799	LIFR-AS1:NR_103554:+-182-0.11
chr5	38846525	38847440	916	25	73.33	158.9	127.63	263.44	184.76	52.73	34.8	67.05	72.1	66.95	83.66	20	0.037373	0.0499357	OSMR:NM_001168355:+-916-1.00;OSMR:NM_003999:+-916-1.00
chr5	43308881	43309425	545	5	5.1	14.44	7.34	9.1	11.34	16.63	4.8	1.68	4.12	3.29	5.34	10	0.024975	0.0411337	HMGCS1:NM_001098272:--545-1.00
chr5	45697097	45697906	810	15	59.06	63.56	71.9	59.93	76.14	74.92	109.34	78.75	154.5	65.84	112.14	138	0.016309	0.0367799	HCN1:NM_021072:--810-1.00
chr5	54454913	54455564	652	7	22.42	34.67	27.88	30.87	21.06	31.91	44.45	30.16	61.8	31.82	58.74	46	0.037373	0.0499357	GPX8:NM_001008397:+-45-0.07
chr5	56510735	56511258	524	5	33.6	33.23	29.36	41.78	30.78	31.9	22.84	16.77	13.39	27.42	14.24	29	0.0039478	0.0343126	GPBP1:NM_001127235:+-524-1.00;GPBP1:NM_001127236:+-524-1.00;GPBP1:NM_022913:+-524-1.00
chr5	57790494	57791391	898	8	17.3	7.21	11.74	16.37	17.82	12.49	26.42	26.82	42.23	20.84	24.92	44	0.0039478	0.0343126	GAPT:NM_152687:+-898-1.00;GAPT:NM_152687:+-898-1.00
chr5	59823134	59823672	539	5	11.2	13	10.27	14.53	24.3	24.97	34.84	18.45	29.87	35.11	16.02	34	0.024975	0.0411337	PART1:NR_028509:+-539-1.00
chr5	63802593	63804152	1560	35	96.73	98.21	99.76	254.34	108.54	31.91	25.2	21.84	31.93	42.79	24.92	33	0.016309	0.0367799	RGS7BP:NM_001029875:+-1560-1.00
chr5	63892511	63893004	494	5	9.16	2.88	4.41	7.26	8.1	6.95	13.22	11.74	19.57	10.96	24.92	27	0.0039478	0.0343126	RGS7BP:NR_073511:+-174-0.35
chr5	63986130	63988029	1900	86	209.77	106.72	116.02	379.8	61.56	12.51	40.8	1.68	33.99	82.35	0	13	0.037373	0.0499357	FAM159B:NM_001164442:+-1900-1.00
chr5	65894252	65895521	1270	18	128.29	69.34	85.09	78.11	126.45	67.99	166.97	145.79	133.9	199.66	137.06	127	0.0064853	0.0343126	MAST4:NM_001164664:+-232-0.18;MAST4:NM_198828:+-232-0.18
chr5	68712238	68712946	709	5	6.12	4.32	4.41	5.46	17.82	11.09	14.43	15.09	14.42	19.74	10.68	27	0.037373	0.0499357	MARVELD2:NM_001038603:+-709-1.00;MARVELD2:NM_001244734:+-709-1.00
chr5	68790458	68791958	1501	16	16.3	18.74	16.17	21.84	16.2	27.73	20.4	31.86	29.87	28.52	37.38	42	0.010406	0.0343126	OCLN:NM_002538:+-29-0.02;OCLN:NM_001205254:+-270-0.18
chr5	71016340	71017723	1384	10	17.32	17.33	30.82	18.17	21.06	29.12	39.65	43.57	26.78	24.14	33.82	57	0.024975	0.0411337	CARTPT:NM_004291:+-781-0.56
chr5	73110932	73112135	1204	10	17.3	37.56	14.69	21.81	22.68	23.59	12	8.4	10.3	9.9	3.56	22	0.016309	0.0367799	ARHGEF28:NM_001244364:+-482-0.40
chr5	74060233	74060713	481	5	9.17	14.43	19.06	14.55	9.72	9.72	4.81	3.35	7.21	7.69	3.56	7	0.0039478	0.0343126	GFM2:NM_032380:--481-1.00;GFM2:NM_170681:--481-1.00;GFM2:NM_170691:--481-1.00;GFM2:NM_001281302:--237-0.49
chr5	76507188	76508384	1197	20	43.79	89.53	73.37	139.88	93.96	61.06	26.4	13.44	22.66	13.2	14.24	34	0.0039478	0.0343126	PDE8B:NM_001029851:+-1197-1.00;PDE8B:NM_001029852:+-1197-1.00;PDE8B:NM_001029853:+-1197-1.00;PDE8B:NM_001029854:+-1197-1.00;PDE8B:NM_003719:+-1197-1.00
chr5	80501789	80502781	993	7	24.43	14.44	23.46	20	21.07	23.59	15.61	10.07	9.27	8.78	10.68	18	0.010406	0.0343126	RNU5D-1:NR_002755:+-993-1.00;RNU5E-1:NR_002754:+-993-1.00
chr5	82780982	82781690	709	5	6.12	5.78	5.88	10.91	11.34	11.09	3.6	6.71	4.12	4.39	5.34	6	0.037373	0.0499357	VCAN:NM_001126336:+-356-0.50;VCAN:NM_001164097:+-356-0.50;VCAN:NM_001164098:+-356-0.50;VCAN:NM_004385:+-356-0.50
chr5	82970022	82971155	1134	10	46.83	18.78	29.35	3.64	55.13	20.8	43.25	95.52	57.68	64.73	69.42	54	0.016309	0.0367799	HAPLN1:NM_001884:--1134-1.00
chr5	88185515	88187146	1632	30	34.66	15.85	67.42	127.21	66.42	13.9	2.4	20.15	10.3	20.86	10.68	8	0.024975	0.0411337	MEF2C-AS1:NR_104031:+-1632-1.00
chr5	88261823	88263299	1477	12	16.3	28.88	19.07	10.92	12.96	36.07	48.06	31.86	42.23	24.13	28.48	57	0.037373	0.0499357	MEF2C-AS1:NR_104031:+-704-0.48
chr5	89949365	89950152	788	10	52.95	76.56	104.19	63.57	74.56	81.85	99.68	90.46	135.97	77.9	108.58	162	0.024975	0.0411337	GPR98:NR_003149:+-183-0.23;GPR98:NR_003149:+-788-1.00;GPR98:NR_003149:+-788-1.00
chr5	89971363	89972358	996	6	14.25	21.65	20.54	5.45	9.72	9.72	26.44	36.86	25.75	14.26	21.36	35	0.016309	0.0367799	GPR98:NR_003149:+-689-0.69;GPR98:NR_003149:+-996-1.00;GPR98:NR_003149:+-833-0.84
chr5	90012378	90013312	935	5	4.07	4.32	5.87	1.82	4.86	1.39	7.2	6.71	3.09	7.69	10.68	5	0.037373	0.0499357	GPR98:NR_003149:+-935-1.00
chr5	101631668	101633843	2176	65	108.06	79.39	218.69	69.1	103.68	49.96	58.85	70.4	26.78	28.52	40.94	70	0.037373	0.0499357	SLCO4C1:NM_180991:--2091-0.96
chr5	101834880	101836058	1179	9	12.23	14.42	22.02	12.72	21.07	15.28	37.23	36.87	46.35	21.94	37.38	24	0.0064853	0.0343126	SLCO6A1:NM_173488:--1179-1.00
chr5	111313948	111315865	1918	13	36.64	39	39.61	10.9	29.16	43.01	55.27	90.49	48.41	32.92	48.06	74	0.024975	0.0411337	NREP:NM_001142474:--681-0.36;NREP:NM_001142475:--681-0.36
chr5	115299884	115301225	1342	10	16.3	23.1	14.68	9.1	30.8	26.36	30.03	26.82	42.23	20.84	33.82	62	0.037373	0.0499357	AQPEP:NM_173800:+-431-0.32
chr5	118691007	118692873	1867	74	133.42	23.09	38.16	43.68	69.66	54.13	85.26	122.39	184.37	82.28	154.86	83	0.024975	0.0411337	TNFAIP8:NM_014350:+-1589-0.85
chr5	118966550	118968208	1659	16	40.74	30.28	23.48	19.99	21.06	26.37	54.05	46.93	51.5	43.91	37.38	56	0.0064853	0.0343126	FAM170A:NM_001163991:+-914-0.55;FAM170A:NM_182761:+-914-0.55
chr5	119800349	119802664	2316	75	136.44	89.35	105.68	430.57	63.18	30.54	26.4	26.88	18.54	52.64	23.14	13	0.0064853	0.0343126	PRR16:NM_016644:+-1992-0.86
chr5	126395563	126396400	838	8	19.35	15.87	19.05	14.55	16.2	20.8	6	5.04	5.15	12.05	7.12	11	0.0039478	0.0343126	C5orf63:NM_001164478:--838-1.00;C5orf63:NM_001164479:--838-1.00
chr5	131756675	131757546	872	8	15.28	43.33	20.52	43.59	27.55	47.16	12.01	1.68	4.12	5.49	7.12	12	0.0039478	0.0343126	C5orf56:NR_045116:+-872-1.00
chr5	131786057	131787124	1068	6	14.25	14.44	13.2	21.8	14.59	12.5	10.81	13.41	9.27	9.88	10.68	5	0.010406	0.0343126	C5orf56:NR_045116:+-1068-1.00
chr5	134192262	134193163	902	5	2.04	1.44	5.87	12.71	3.24	4.17	0	1.68	0	2.2	0	2	0.024975	0.0411337	C5orf24:NM_001135586:+-329-0.36;C5orf24:NM_152409:+-329-0.36
chr5	135702416	135703388	973	7	4.08	4.32	2.94	1.82	3.24	2.78	7.2	5.04	4.12	4.4	5.34	15	0.0064853	0.0343126	TRPC7:NM_001167576:--749-0.77;TRPC7:NM_001167577:--749-0.77;TRPC7:NM_020389:--749-0.77
chr5	136836274	136837596	1323	17	69.23	46.2	71.9	49.03	113.47	66.59	111.74	102.24	186.44	107.52	156.64	125	0.016309	0.0367799	SPOCK1:NM_004598:--745-0.56
chr5	137032579	137033630	1052	11	54.99	24.55	26.4	38.16	55.11	65.2	90.09	77.06	36.05	65.81	87.22	76	0.024975	0.0411337	KLHL3:NM_001257195:--34-0.03
chr5	137071112	137072504	1393	18	47.89	47.62	27.88	45.46	21.06	38.86	10.8	15.08	19.57	26.35	12.46	12	0.0064853	0.0343126	KLHL3:NM_017415:--1226-0.88
chr5	137072913	137073469	557	5	26.48	20.22	17.6	18.16	21.06	38.85	42.04	38.54	28.84	29.63	39.16	49	0.016309	0.0367799	KLHL3:NM_017415:--557-1.00
chr5	137421089	137421851	763	11	45.83	28.86	36.66	41.78	35.64	67.98	86.49	117.3	62.83	87.76	65.86	127	0.010406	0.0343126	WNT8A:NM_058244:+-690-0.90
chr5	137678480	137678924	445	5	22.4	31.78	24.95	19.98	37.26	15.26	12	16.76	2.06	19.75	12.46	14	0.010406	0.0343126	FAM53C:NM_001135647:+-445-1.00;FAM53C:NM_016605:+-445-1.00
chr5	140431927	140433306	1380	21	72.34	50.55	71.9	56.33	105.36	162.27	144.17	150.82	188.49	80.12	211.82	233	0.024975	0.0411337	PCDHB1:NM_013340:+-1129-0.82
chr5	140856163	140858429	2267	111	796.27	772.79	943.5	2062.17	867.22	370.37	350.73	413.94	458.36	390.66	430.76	248	0.024975	0.0411337	PCDHGC3:NM_002588:+-1521-0.67;PCDHGC3:NM_032402:+-1521-0.67;PCDHGC3:NM_032403:+-1521-0.67
chr5	141393597	141395447	1851	26	103.89	117	108.62	7.28	106.99	62.44	133.32	165.9	147.29	142.6	158.42	99	0.024975	0.0411337	GNPDA1:NM_005471:--10-0.01;GNPDA1:NM_005471:--1024-0.55
chr5	143192358	143193923	1566	10	50.9	44.76	29.33	18.18	35.64	26.35	43.27	73.73	63.86	54.87	67.64	56	0.010406	0.0343126	HMHB1:NM_021182:+-1475-0.94
chr5	146257588	146259388	1801	77	42.84	61.96	68.94	525.04	81	19.44	31.2	1.68	11.33	26.4	12.46	16	0.010406	0.0343126	PPP2R2B:NM_001271948:--1541-0.86;PPP2R2B:NM_181675:--1541-0.86
chr5	146889794	146890437	644	12	26.47	69.32	71.89	96.28	21.06	20.82	12.01	3.35	14.42	15.37	12.46	15	0.0039478	0.0343126	DPYSL3:NM_001197294:--644-1.00
chr5	147051116	147052960	1845	20	53.99	73.66	49.86	36.36	29.16	29.14	68.46	87.14	97.85	59.23	96.12	88	0.010406	0.0343126	JAKMIP2:NM_001270934:--1845-1.00;JAKMIP2:NM_001270941:--1845-1.00;JAKMIP2:NM_014790:--1845-1.00
chr5	151305513	151307150	1638	13	15.27	10.1	14.66	10.92	14.58	15.29	27.64	18.44	36.05	27.42	30.26	33	0.0039478	0.0343126	GLRA1:NM_000171:--885-0.54;GLRA1:NM_001146040:--885-0.54
chr5	151786810	151787617	808	5	24.45	4.32	7.34	7.28	8.1	15.25	20.43	21.78	13.39	18.67	35.6	36	0.037373	0.0499357	NMUR2:NM_020167:--31-0.04
chr5	152890010	152890678	669	5	0	5.76	8.8	5.46	4.86	4.16	18.03	16.77	13.39	7.67	8.9	12	0.0064853	0.0343126	GRIA1:NM_001258020:+-669-1.00
chr5	153026538	153027515	978	10	51.94	28.87	36.67	16.38	51.84	48.56	82.88	73.71	98.88	44.97	133.5	133	0.016309	0.0367799	GRIA1:NM_001258020:+-978-1.00;GRIA1:NR_047578:+-978-1.00
chr5	153078573	153079219	647	7	90.64	34.66	63.11	41.79	69.7	38.85	111.71	134.06	103.04	159.06	112.14	45	0.016309	0.0367799	GRIA1:NR_047578:+-647-1.00;GRIA1:NR_047578:+-647-1.00
chr5	153144021	153144493	473	7	22.38	12.99	29.34	5.46	35.64	15.25	37.26	58.63	35.02	36.21	53.4	35	0.010406	0.0343126	GRIA1:NR_047578:+-473-1.00
chr5	153181927	153183423	1497	15	95.69	57.76	83.64	34.52	111.86	119.27	130.93	187.66	130.81	119.59	192.24	205	0.0039478	0.0343126	GRIA1:NR_047578:+-1497-1.00
chr5	158528040	158529725	1686	16	22.42	20.21	30.8	89.03	16.2	31.91	12	8.39	15.45	16.47	8.9	23	0.024975	0.0411337	EBF1:NM_024007:--749-0.44
chr5	169723415	169725784	2370	34	76.35	40.41	98.3	69.01	103.68	81.85	148.99	145.8	151.41	73.51	161.98	161	0.024975	0.0411337	LCP2:NM_005565:--1463-0.62
chr5	169761220	169762286	1067	12	24.45	7.2	30.78	14.56	19.44	11.09	40.84	55.3	48.41	25.23	44.5	36	0.0064853	0.0343126	LOC257358:NR_026945:+-722-0.68;LOC257358:NR_026945:+-683-0.64
chr5	169763978	169766207	2230	26	37.69	34.63	42.56	27.27	53.46	45.79	44.43	78.81	60.77	64.72	51.62	54	0.016309	0.0367799	LOC257358:NR_026945:+-127-0.06
chr5	169781220	169782508	1289	15	24.45	14.4	27.85	16.38	29.16	11.09	21.6	46.92	91.67	26.35	44.5	36	0.037373	0.0499357	KCNIP1:NM_001034838:+-1289-1.00
chr5	170145826	170147300	1475	18	107.93	34.62	102.73	59.94	97.25	47.15	122.54	125.69	149.35	118.48	145.96	74	0.016309	0.0367799	KCNIP1:NM_001278340:+-1475-1.00
chr5	175087088	175088387	1300	10	11.22	7.2	4.41	7.28	9.72	5.55	14.4	18.46	25.75	14.27	23.14	37	0.0039478	0.0343126	HRH2:NM_001131055:+-71-0.05
chr5	176322669	176323802	1134	10	5.1	10.08	1.47	12.74	8.1	5.56	8.4	8.38	18.54	12.07	17.8	15	0.037373	0.0499357	HK3:NM_002115:--1117-0.99
chr5	176451445	176452009	565	5	31.58	28.89	26.42	25.44	22.68	24.98	12	13.41	9.27	17.56	17.8	25	0.010406	0.0343126	ZNF346:NM_012279:+-295-0.52
chr5	178017711	178019477	1767	29	72.26	205.09	201	210.74	236.67	65.22	38.43	18.45	49.44	32.94	60.52	50	0.0039478	0.0343126	COL23A1:NM_173465:--1767-1.00
chr5	178488749	178490297	1549	21	107.96	70.79	63.12	50.87	136.12	135.94	147.72	142.43	195.71	140.44	156.64	164	0.0039478	0.0343126	ZNF354C:NM_014594:+-919-0.59;ZNF354C:NM_014594:+-1549-1.00
chr5	179052616	179053357	742	5	8.14	11.54	8.8	5.46	17.82	9.7	3.6	5.04	5.15	5.49	7.12	7	0.016309	0.0367799	HNRNPH1:NM_001257293:--96-0.13;HNRNPH1:NM_005520:--107-0.14
chr5	180232477	180233005	529	9	42.75	37.53	54.3	21.79	46.98	22.17	13.21	28.48	11.33	17.53	24.92	20	0.024975	0.0411337	MGAT1:NM_001114619:--426-0.81;MGAT1:NM_001114620:--426-0.81
chr6	393776	395576	1801	36	64.19	109.74	140.86	252.52	89.1	94.3	63.6	83.84	49.44	77.93	83.66	19	0.016309	0.0367799	IRF4:NM_001195286:+-34-0.02;IRF4:NM_002460:+-34-0.02;IRF4:NR_046000:+-34-0.02;IRF4:NM_001195286:+-1377-0.76;IRF4:NM_002460:+-1377-0.76;IRF4:NR_046000:+-1593-0.88;IRF4:NR_046000:+-1070-0.59;IRF4:NR_046000:+-142-0.08
chr6	4735954	4736533	580	7	22.39	18.77	26.4	23.62	35.64	51.31	8.4	15.09	21.63	8.77	7.12	29	0.037373	0.0499357	CDYL:NR_026590:+-580-1.00
chr6	6004274	6005918	1645	68	358.44	391.4	529.7	1518.89	528.35	210.86	103.2	149.24	111.24	281.95	60.52	89	0.0064853	0.0343126	NRN1:NM_001278711:--1645-1.00
chr6	6590479	6592102	1624	14	46.86	31.76	27.87	25.45	40.51	40.23	64.85	60.33	81.37	31.83	67.64	76	0.016309	0.0367799	LY86:NM_004271:+-489-0.30
chr6	8652767	8653819	1053	8	11.19	11.55	7.34	5.46	3.24	13.87	19.22	26.81	46.35	19.76	23.14	24	0.0039478	0.0343126	HULC:NR_004855:+-1053-1.00;HULC:NR_004855:+-240-0.23
chr6	11539087	11540259	1173	10	9.18	15.88	13.19	10.92	19.44	8.33	7.2	0	11.33	5.5	7.12	5	0.016309	0.0367799	TMEM170B:NM_001100829:+-1173-1.00
chr6	12720633	12722090	1458	19	38.7	38.98	60.13	32.69	58.32	38.83	74.49	87.13	90.64	64.77	80.1	87	0.0039478	0.0343126	PHACTR1:NM_001242648:+-344-0.24;PHACTR1:NM_030948:+-344-0.24
chr6	13489571	13490650	1080	9	7.14	15.88	13.19	9.1	14.58	12.5	1.2	3.36	5.15	6.6	1.78	13	0.016309	0.0367799	GFOD1:NM_001242629:--299-0.28;GFOD1:NM_018988:--299-0.28
chr6	13584779	13585242	464	6	26.47	40.43	23.47	25.43	25.92	20.79	21.63	23.47	2.06	15.35	7.12	22	0.020241	0.0411337	SIRT5:NM_001193267:+-464-1.00;SIRT5:NM_012241:+-464-1.00;SIRT5:NM_031244:+-464-1.00;SIRT5:NM_001242827:+-464-1.00
chr6	15639109	15639634	526	5	10.18	20.22	16.13	14.52	12.96	26.36	7.2	10.06	3.09	6.58	12.46	13	0.016309	0.0367799	DTNBP1:NM_001271667:--526-1.00
chr6	16524615	16526717	2103	14	39.69	54.86	64.58	45.42	59.94	43	68.48	105.56	95.79	54.86	94.34	103	0.013065	0.0367799	ATXN1:NM_000332:--305-0.15;ATXN1:NM_001128164:--305-0.15
chr6	24135770	24137866	2097	5	5.1	4.32	4.41	5.46	1.62	13.85	8.4	13.41	14.42	8.77	17.8	15	0.016309	0.0367799	NRSN1:NM_080723:+-786-0.37
chr6	24385475	24386191	717	9	35.64	33.23	44.02	19.97	51.88	47.15	51.66	60.31	65.92	60.34	101.46	89	0.0064853	0.0343126	DCDC2:NM_001195610:--46-0.06
chr6	34079794	34080457	664	7	82.48	14.45	36.67	9.1	42.15	52.7	70.88	103.9	59.74	81.18	94.34	70	0.024975	0.0411337	GRM4:NM_001256812:--664-1.00
chr6	36107908	36109172	1265	11	12.24	37.54	20.54	16.36	21.06	24.98	6	11.76	13.39	12.09	10.68	12	0.0064853	0.0343126	MAPK13:NR_072996:+-650-0.51;MAPK13:NR_072996:+-925-0.73
chr6	36564906	36565663	758	10	23.4	10.08	27.84	23.62	24.3	8.34	3.6	1.68	4.12	9.9	10.68	1	0.016309	0.0367799	SRSF3:NM_003017:+-758-1.00;SRSF3:NR_036610:+-758-1.00
chr6	38582741	38583604	864	5	26.49	31.78	33.74	39.98	40.53	43	64.86	55.3	60.79	32.91	64.08	56	0.024975	0.0411337	BTBD9:NM_052893:--69-0.08
chr6	39290668	39291622	955	8	5.1	5.76	8.82	3.64	0	1.39	7.2	15.08	11.33	12.06	8.9	9	0.0064853	0.0343126	KCNK16:NM_001135105:--955-1.00;KCNK16:NM_001135106:--955-1.00;KCNK16:NM_001135107:--955-1.00;KCNK16:NM_032115:--955-1.00
chr6	41002815	41003451	637	6	23.43	30.33	24.94	27.25	21.06	38.83	10.8	18.45	17.51	13.17	19.58	22	0.0064853	0.0343126	UNC5CL:NM_173561:--637-1.00
chr6	41130058	41130671	614	8	12.23	1.44	14.69	9.09	12.96	4.17	20.4	23.47	12.36	24.12	30.26	10	0.037373	0.0499357	TREM2:NM_001271821:--248-0.40;TREM2:NM_018965:--248-0.40
chr6	43153207	43153726	520	5	18.33	41.9	17.61	32.7	32.42	31.9	15.63	26.82	16.48	16.46	12.46	24	0.024975	0.0411337	CUL9:NM_015089:+-520-1.00
chr6	44403581	44404492	912	11	17.32	65.01	24.92	30.88	43.74	26.35	18	16.8	14.42	21.94	28.48	15	0.037373	0.0499357	MIR4642:NR_039785:+-912-1.00
chr6	44404512	44405107	596	5	0	8.66	5.88	7.28	6.48	24.98	4.8	0	5.15	0	0	5	0.030639	0.0496844	MIR4642:NR_039785:+-596-1.00
chr6	47666248	47667538	1291	11	12.24	24.53	26.4	12.74	8.1	22.19	31.21	23.47	41.2	19.74	49.84	30	0.037373	0.0499357	GPR115:NM_153838:+-1291-1.00
chr6	48037248	48038201	954	11	78.39	92.43	183.43	172.6	191.25	91.55	28.8	60.32	90.64	69.14	78.32	29	0.0064853	0.0343126	PTCHD4:NM_001013732:--954-1.00;PTCHD4:NM_207499:--954-1.00
chr6	49677337	49678458	1122	9	10.18	4.32	5.86	1.82	12.96	12.49	15.62	13.42	20.6	8.78	44.5	23	0.016309	0.0367799	CRISP2:NM_001142407:--1122-1.00;CRISP2:NM_001142408:--1122-1.00;CRISP2:NM_001142417:--1122-1.00;CRISP2:NM_001142435:--1122-1.00;CRISP2:NM_001261822:--1122-1.00;CRISP2:NM_003296:--1122-1.00
chr6	50788205	50790448	2244	49	35.7	264.31	215.7	305.23	293.35	210.85	64.8	41.97	40.17	54.85	26.7	70	0.037373	0.0499357	TFAP2B:NM_003221:+-400-0.18
chr6	52530128	52531474	1347	10	16.29	17.31	23.47	10.92	50.25	30.52	48.04	53.62	47.38	24.13	60.52	71	0.024975	0.0411337	LOC730101:NR_024403:+-1347-1.00;LOC730101:NR_024405:+-1347-1.00;LOC730101:NR_024405:+-659-0.49
chr6	55039370	55040933	1564	42	99.84	70.68	378.6	579.6	350.06	191.39	58.8	98.91	79.31	62.51	67.64	51	0.010406	0.0343126	HCRTR2:NM_001526:+-1564-1.00
chr6	70993564	70994996	1433	5	12.22	10.1	4.41	10.9	14.58	8.32	14.42	18.44	24.72	10.97	16.02	21	0.016309	0.0367799	COL9A1:NM_078485:--1348-0.94
chr6	72598696	72599602	907	6	7.14	4.32	4.41	5.46	6.48	12.48	12	10.06	24.72	8.77	7.12	20	0.037373	0.0499357	RIMS1:NM_014989:+-31-0.03
chr6	72922726	72923428	703	5	3.06	2.88	7.35	0	4.86	0	16.82	6.72	9.27	4.39	14.24	8	0.016309	0.0367799	RIMS1:NM_001168407:+-703-1.00;RIMS1:NM_001168408:+-703-1.00
chr6	73078242	73079060	819	5	18.34	11.56	19.07	12.72	25.92	6.95	28.84	23.46	22.66	36.2	17.8	38	0.037373	0.0499357	RIMS1:NM_001168411:+-327-0.40
chr6	73332525	73334653	2129	53	130.33	76.39	102.65	761.24	207.38	37.48	13.2	28.56	29.87	61.52	23.14	18	0.0064853	0.0343126	KCNQ5:NM_001160130:+-1393-0.65;KCNQ5:NM_001160132:+-1393-0.65;KCNQ5:NM_001160133:+-1393-0.65;KCNQ5:NM_001160134:+-1393-0.65;KCNQ5:NM_019842:+-1393-0.65
chr6	73951255	73951780	526	8	20.37	14.43	16.13	0	22.68	15.26	15.6	90.49	45.32	32.93	37.38	40	0.016309	0.0367799	KHDC1:NM_030568:--28-0.05
chr6	84234144	84235952	1809	20	421.56	271.62	380.04	430.58	479.83	294.04	478.11	641.72	538.87	514.49	517.98	481	0.0064853	0.0343126	PRSS35:NM_001170423:+-1017-0.56;PRSS35:NM_153362:+-1017-0.56
chr6	84389320	84389937	618	5	4.08	1.44	4.41	0	6.48	1.39	9.6	5.04	10.3	5.49	8.9	11	0.010406	0.0343126	SNAP91:NM_001256717:--618-1.00
chr6	87725856	87727121	1266	16	57	112.66	107.1	76.32	212.32	141.48	178.99	170.93	178.19	144.8	195.8	216	0.037373	0.0499357	HTR1E:NM_000865:+-1197-0.95
chr6	88857394	88858637	1244	9	40.72	36.1	41.09	23.63	40.52	33.29	72.08	60.33	52.53	51.56	53.4	80	0.0039478	0.0343126	CNR1:NM_001160226:--1244-1.00;CNR1:NM_001160258:--1244-1.00
chr6	90272175	90273129	955	17	81.44	80.88	82.17	74.48	97.24	108.17	102.08	120.64	111.24	122.86	156.64	187	0.0064853	0.0343126	ANKRD6:NM_001242811:+-955-1.00
chr6	90798962	90800062	1101	10	46.85	30.32	33.76	16.34	53.49	45.78	69.67	60.32	70.04	37.31	56.96	96	0.016309	0.0367799	BACH2:NM_001170794:--1101-1.00;BACH2:NM_021813:--1101-1.00
chr6	91021002	91022301	1300	9	4.08	1.44	1.47	1.82	1.62	1.39	3.6	6.72	6.18	4.4	1.78	4	0.024975	0.0411337	MIR4464:NR_039671:+-250-0.19
chr6	96650776	96653157	2382	22	77.36	82.32	74.81	92.66	95.62	80.45	128.54	134.05	118.46	107.51	147.74	142	0.0039478	0.0343126	FUT9:NM_006581:+-2256-0.95
chr6	100442071	100442986	916	17	52.95	132.88	99.77	207.14	113.49	88.77	30	78.77	31.93	61.45	46.28	40	0.010406	0.0343126	MCHR2-AS1:NR_038384:+-916-1.00;MCHR2:NM_001040179:--916-1.00;MCHR2:NM_032503:--916-1.00
chr6	105406217	105407759	1543	20	4.08	24.52	30.81	23.63	14.58	38.82	14.4	6.72	13.39	4.4	1.78	12	0.037373	0.0499357	LIN28B:NM_001004317:+-909-0.59
chr6	110480742	110481470	729	5	6.1	11.54	8.8	5.46	6.48	9.7	2.4	3.36	5.15	4.38	5.34	5	0.0039478	0.0343126	WASF1:NM_001024935:--36-0.05;WASF1:NM_003931:--36-0.05
chr6	111928080	111928637	558	7	11.22	14.43	17.59	12.71	17.82	6.94	3.6	0	3.09	10.97	7.12	6	0.010406	0.0343126	TRAF3IP2:NM_001164281:--558-1.00;TRAF3IP2:NM_147686:--558-1.00
chr6	112670920	112672526	1607	22	160.89	158.87	127.63	109	129.67	51.33	171.79	202.75	245.2	198.58	233.18	145	0.010406	0.0343126	RFPL4B:NM_001013734:+-1604-1.00;RFPL4B:NM_001013734:+-1607-1.00
chr6	116783630	116785236	1607	24	83.49	264.35	118.86	201.66	165.34	140.09	67.28	92.18	101.97	64.77	105.02	124	0.037373	0.0499357	FAM26F:NM_001276460:+-954-0.59;FAM26F:NM_001010919:+-963-0.60;FAM26F:NM_001010919:+-1463-0.91
chr6	124125267	124127011	1745	21	14.28	11.52	22.05	29.1	24.3	20.81	9.6	6.72	7.21	4.4	1.78	9	0.0039478	0.0343126	NKAIN2:NM_001040214:+-1745-1.00;NKAIN2:NM_153355:+-1745-1.00
chr6	125332199	125334555	2357	10	5.1	2.89	2.93	5.46	6.48	8.33	12	6.72	8.24	8.77	10.68	8	0.016309	0.0367799	RNF217:NM_152553:+-224-0.10
chr6	127839788	127841347	1560	57	88.65	232.52	198.11	312.52	81	122.11	52.8	65.46	43.26	69.18	56.96	43	0.0039478	0.0343126	SOGA3:NM_001012279:--60-0.04;SOGA3:NM_001012279:--1348-0.86
chr6	129204125	129205078	954	40	136.38	116.93	104.11	301.57	106.93	45.73	27.6	23.52	12.36	70.18	0	29	0.0064853	0.0343126	LAMA2:NM_000426:+-954-1.00;LAMA2:NM_001079823:+-954-1.00
chr6	131958780	131959158	379	5	7.13	21.67	8.81	10.91	9.72	15.25	8.4	1.68	5.15	4.39	7.12	10	0.024975	0.0411337	ENPP3:NM_005021:+-379-1.00
chr6	134210975	134211966	992	38	113.03	85.12	54.39	172.58	43.74	48.62	0	0	7.21	49.34	0	4	0.010406	0.0343126	TCF21:NM_003206:+-992-1.00;TCF21:NM_198392:+-992-1.00
chr6	134499458	134500896	1439	27	1.02	5.78	0	3.64	0	5.55	15.6	1.68	26.78	4.4	7.12	6	0.037373	0.0499357	SGK1:NM_001143677:--1439-1.00
chr6	134638706	134640602	1897	42	12.24	44.74	68.93	419.76	90.72	109.58	7.2	21.83	7.21	8.8	33.82	15	0.016309	0.0367799	SGK1:NM_001143676:--1897-1.00
chr6	138819383	138820211	829	10	21.38	18.77	21.99	12.74	22.68	16.64	36.05	43.56	22.66	36.23	26.7	30	0.0064853	0.0343126	NHSL1:NM_001144060:--133-0.16
chr6	141004861	141005768	908	7	10.18	8.66	7.33	0	9.72	8.32	15.6	21.79	18.54	13.17	21.36	36	0.0039478	0.0343126	MIR4465:NR_039675:+-908-1.00
chr6	143106247	143108328	2082	12	30.53	30.32	54.3	30.88	27.54	22.22	25.22	18.47	17.51	20.86	14.24	22	0.0064853	0.0343126	HIVEP2:NM_006734:--506-0.24
chr6	144285766	144287711	1946	25	30.59	96.78	49.86	43.68	43.74	52.68	31.2	28.54	44.29	13.19	26.7	42	0.037373	0.0499357	PLAGL1:NM_001080951:--1946-1.00;PLAGL1:NM_001080952:--1946-1.00;PLAGL1:NM_001080953:--1946-1.00;PLAGL1:NM_001080954:--1946-1.00;PLAGL1:NM_001080955:--1946-1.00;PLAGL1:NM_001080956:--1946-1.00;PLAGL1:NM_002656:--1946-1.00;PLAGL1:NM_006718:--1946-1.00;PLAGL1:NM_001080953:--877-0.45;PLAGL1:NM_001080955:--877-0.45;PLAGL1:NM_001080956:--863-0.44;PLAGL1:NM_001080951:--845-0.43;PLAGL1:NM_001080952:--845…
chr6	149689687	149691131	1445	7	6.12	10.1	7.34	3.64	6.48	8.32	6	1.68	5.15	0	5.34	4	0.024975	0.0411337	TAB2:NM_015093:+-499-0.35
chr6	149958791	149959412	622	7	16.29	67.9	46.96	41.8	46.98	37.47	13.2	26.82	6.18	35.11	26.7	5	0.016309	0.0367799	KATNA1:NM_001204076:--217-0.35;KATNA1:NM_007044:--217-0.35
chr6	150286374	150288678	2305	42	118.09	148.71	71.9	308.87	105.3	33.34	39.6	48.63	31.93	61.49	48.06	23	0.024975	0.0411337	ULBP1:NM_025218:+-812-0.35
chr6	151562516	151563836	1321	26	87.52	158.87	115.89	408.78	228.55	135.93	33.61	40.28	49.44	37.3	83.66	68	0.0039478	0.0343126	AKAP12:NM_005100:+-679-0.51;AKAP12:NM_005100:+-1182-0.89
chr6	152950555	152951378	824	9	31.59	28.88	24.92	32.71	25.92	30.5	51.67	73.72	40.17	49.39	85.44	53	0.0039478	0.0343126	SYNE1:NM_033071:--824-1.00;SYNE1:NM_182961:--824-1.00
chr6	152957434	152959655	2222	99	57.1	111.19	146.67	94.53	92.34	59.66	45.6	50.32	46.35	31.82	35.6	33	0.0039478	0.0343126	SYNE1:NM_182961:--2216-1.00;SYNE1:NM_033071:--2170-0.98;SYNE1:NM_182961:--1622-0.73
chr6	154412221	154413293	1073	12	93.67	130.03	66.03	52.68	90.77	76.29	123.72	112.26	136.99	111.9	133.5	131	0.016309	0.0367799	OPRM1:NM_001145280:+-750-0.70;OPRM1:NM_001145287:+-750-0.70
chr6	158423282	158423881	600	6	6.12	2.88	11.73	3.64	12.96	9.7	19.23	13.41	22.66	15.36	14.24	15	0.0039478	0.0343126	SYNJ2-IT1:NR_046796:+-600-1.00;SYNJ2-IT1:NR_046796:+-600-1.00;SYNJ2-IT1:NR_046796:+-600-1.00
chr6	161086780	161088015	1236	11	11.22	11.52	5.88	1.82	16.2	13.88	21.61	11.75	14.42	18.64	30.26	30	0.016309	0.0367799	LPA:NM_005577:--512-0.41;LPA:NM_005577:--1109-0.90
chr6	166402713	166404614	1902	21	31.62	96.74	93.92	98.08	58.32	44.42	34.81	8.39	33.99	19.79	23.14	45	0.024975	0.0411337	LINC00602:NR_027284:+-1902-1.00
chr6	168430680	168431165	486	5	9.17	4.33	4.4	3.63	8.1	6.94	7.2	16.75	17.51	5.5	14.24	13	0.037373	0.0499357	KIF25:NM_005355:+-486-1.00;KIF25:NM_030615:+-486-1.00
chr7	827782	829075	1294	17	115.04	134.33	99.77	116.27	92.4	113.75	60.05	68.72	52.53	97.64	83.66	58	0.0064853	0.0343126	HEATR2:NR_075098:+-335-0.26
chr7	858727	859179	453	6	35.65	59.24	60.16	65.4	58.37	29.13	15.6	38.53	3.09	28.54	30.26	12	0.016309	0.0367799	SUN1:NM_001171945:+-367-0.81
chr7	3341670	3343007	1338	33	9.18	75.09	118.86	250.75	87.48	37.49	0	13.44	18.54	11	16.02	31	0.037373	0.0499357	SDK1:NM_152744:+-1338-1.00
chr7	4816122	4817057	936	18	161.88	225.37	162.88	150.78	194.51	91.57	120.15	137.4	92.7	129.44	131.72	32	0.037373	0.0499357	AP5Z1:NM_014855:+-936-1.00
chr7	5022037	5023202	1166	8	36.65	69.34	41.09	58.14	40.52	77.68	37.25	51.93	3.09	28.52	28.48	38	0.037373	0.0499357	RNF216P1:NR_015449:+-299-0.26;RNF216P1:NR_023384:+-299-0.26;RNF216P1:NR_023385:+-299-0.26
chr7	5232656	5233309	654	5	15.26	21.66	17.6	16.34	9.72	26.37	14.4	0	4.12	9.86	14.24	1	0.016309	0.0367799	WIPI2:NM_001278299:+-654-1.00
chr7	5239704	5241731	2028	39	223	291.8	274.36	366.97	369.49	233.04	150.12	191.07	182.31	239.16	234.96	109	0.024975	0.0411337	WIPI2:NM_001278299:+-1586-0.78
chr7	5800053	5801144	1092	10	39.71	67.89	79.25	36.32	61.59	55.49	13.2	41.91	17.51	32.93	40.94	33	0.024975	0.0411337	RNF216:NM_207111:--876-0.80;RNF216:NM_207116:--876-0.80
chr7	5802016	5802846	831	10	113.01	164.69	133.54	148.99	147.51	160.89	73.28	102.21	49.44	83.37	99.68	64	0.0039478	0.0343126	RNF216:NM_207111:--754-0.91;RNF216:NM_207116:--754-0.91
chr7	5872797	5873630	834	12	18.35	37.53	14.68	45.39	32.4	24.97	10.8	6.72	6.18	16.47	1.78	15	0.010406	0.0343126	ZNF815P:NR_023382:+-834-1.00
chr7	6370681	6372112	1432	32	172.05	238.36	209.79	216.22	222.03	231.67	110.51	177.66	160.68	138.2	192.24	72	0.010406	0.0343126	FAM220A:NM_001037163:--1432-1.00
chr7	6778057	6779060	1004	15	54	59.2	114.45	76.33	103.72	59.64	38.4	43.6	12.36	53.77	40.94	24	0.0039478	0.0343126	PMS2CL:NR_002217:+-1004-1.00
chr7	7275225	7275939	715	5	51.93	59.24	63.1	47.24	53.48	74.9	48.04	53.62	44.31	44.98	23.14	51	0.037373	0.0499357	C1GALT1:NM_020156:+-715-1.00
chr7	7756907	7757948	1042	7	137.46	130.03	132.06	96.3	108.62	70.74	96.1	80.43	40.17	75.69	83.66	42	0.024975	0.0411337	RPA3:NM_002947:--211-0.20
chr7	11078177	11079018	842	9	25.44	40.44	35.22	38.15	37.26	29.13	27.64	28.5	1.03	28.54	17.8	28	0.024975	0.0411337	PHF14:NR_033435:+-139-0.17;PHF14:NR_033436:+-139-0.17;PHF14:NR_033435:+-542-0.64;PHF14:NR_033436:+-542-0.64;PHF14:NR_033435:+-842-1.00;PHF14:NR_033436:+-842-1.00
chr7	14025745	14026421	677	5	2.04	5.76	4.41	3.64	9.72	6.93	0	0	4.12	2.2	0	3	0.024975	0.0411337	ETV1:NM_001163150:--677-1.00;ETV1:NM_001163151:--677-1.00;ETV1:NM_001163152:--677-1.00
chr7	15726767	15729058	2292	59	119.17	330.79	600.15	625.01	256.06	138.75	109.24	129.16	74.16	103.15	108.58	39	0.0064853	0.0343126	MEOX2:NM_005924:--1542-0.67
chr7	16252159	16253099	941	5	5.09	8.65	4.4	3.64	8.1	9.71	9.6	10.07	10.3	8.78	12.46	12	0.010406	0.0343126	ISPD-AS1:NR_038946:+-70-0.07;ISPD-AS1:NR_038947:+-70-0.07
chr7	20655878	20656503	626	5	14.24	15.88	7.33	12.71	14.58	9.7	7.2	0	1.03	5.49	5.34	14	0.016309	0.0367799	ABCB5:NM_001163941:+-626-1.00
chr7	20664819	20665417	599	6	13.22	11.55	4.41	7.28	9.72	8.34	24.03	8.4	16.48	12.05	17.8	22	0.024975	0.0411337	ABCB5:NM_001163941:+-90-0.15
chr7	21583641	21585396	1756	15	58.04	18.75	101.24	65.4	66.45	37.47	36.05	15.12	24.72	15.35	32.04	41	0.037373	0.0499357	DNAH11:NM_001277115:+-1223-0.70
chr7	23208748	23209594	847	5	32.6	39.01	38.14	39.96	37.27	37.46	33.63	28.5	11.33	34	24.92	29	0.010406	0.0343126	KLHL7:NR_033328:+-847-1.00
chr7	23750916	23751757	842	10	41.75	66.45	67.48	30.88	37.26	38.85	16.8	21.79	22.66	41.72	21.36	15	0.016309	0.0367799	STK31:NM_001260505:+-842-1.00;STK31:NM_031414:+-842-1.00;STK31:NR_048542:+-842-1.00;STK31:NM_032944:+-842-1.00;STK31:NM_001260504:+-842-1.00;STK31:NM_001260504:+-522-0.62;STK31:NM_032944:+-522-0.62;STK31:NR_048542:+-494-0.59;STK31:NR_048542:+-353-0.42
chr7	23766000	23766925	926	9	28.51	44.76	48.42	45.42	40.51	29.14	20.41	30.16	22.66	35.12	24.92	18	0.024975	0.0411337	STK31:NR_048542:+-492-0.53
chr7	23828088	23829428	1341	8	7.14	17.31	7.35	18.17	4.86	11.09	4.8	5.04	7.21	4.4	1.78	6	0.024975	0.0411337	STK31:NR_048542:+-165-0.12;STK31:NR_048542:+-456-0.34;STK31:NR_048542:+-1341-1.00
chr7	24325008	24326424	1417	21	121.19	134.33	76.27	245.27	59.94	67.98	31.2	33.54	33.99	32.86	28.48	41	0.0039478	0.0343126	NPY:NM_000905:+-887-0.63
chr7	25220666	25222146	1481	14	22.38	54.88	29.32	30.88	22.68	47.16	15.6	10.08	11.33	10.98	12.46	42	0.024975	0.0411337	C7orf31:NM_138811:--286-0.19;C7orf31:NM_138811:--1152-0.78
chr7	26398511	26399010	500	6	16.3	40.43	26.4	23.61	22.68	23.57	7.2	15.09	8.24	7.69	8.9	20	0.0064853	0.0343126	SNX10:NR_037670:+-237-0.47
chr7	27157012	27159135	2124	34	337.06	494.05	716.04	485.1	405.2	307.96	141.74	216.2	139.05	196.38	252.76	112	0.0039478	0.0343126	HOXA3:NM_030661:--422-0.20
chr7	27159957	27161548	1592	16	64.14	64.99	44.02	59.94	59.94	62.44	54.06	40.22	15.45	45	40.94	49	0.016309	0.0367799	HOXA3:NM_030661:--1258-0.79
chr7	27165616	27166760	1145	7	7.14	37.56	13.2	14.53	14.58	18.03	13.2	1.68	9.27	5.5	0	6	0.013065	0.0367799	HOXA3:NM_153631:--622-0.54
chr7	27787390	27788990	1601	5	11.2	28.89	23.47	23.61	19.44	34.68	15.62	10.05	10.3	9.88	10.68	15	0.010406	0.0343126	TAX1BP1:NM_001079864:+-1348-0.84;TAX1BP1:NM_001206901:+-1348-0.84;TAX1BP1:NM_006024:+-1348-0.84;TAX1BP1:NM_001206902:+-1186-0.74
chr7	29520493	29520979	487	5	16.28	5.76	19.07	7.28	11.34	15.24	7.2	0	8.24	2.2	1.78	11	0.037373	0.0499357	CHN2:NM_001039936:+-487-1.00
chr7	30413593	30414374	782	6	36.66	75.13	44.02	41.78	47.01	20.8	18.03	35.2	20.6	28.52	33.82	20	0.016309	0.0367799	DKFZP586I1420:NR_002186:+-782-1.00
chr7	30722393	30724294	1902	21	88.61	80.88	52.83	134.44	43.74	31.92	13.2	8.38	14.42	30.71	19.58	19	0.0039478	0.0343126	CRHR2:NM_001202482:--1749-0.92;CRHR2:NM_001202483:--1749-0.92;CRHR2:NM_001883:--1749-0.92
chr7	30791294	30791847	554	5	2.04	8.65	7.33	3.64	4.86	1.39	0	0	2.06	2.2	0	0	0.024975	0.0411337	INMT:NM_001199219:+-554-1.00;INMT:NM_006774:+-554-1.00;INMT-FAM188B:NR_037598:+-428-0.77
chr7	30876939	30877775	837	8	24.44	53.45	58.69	32.7	42.12	38.84	25.23	21.8	21.63	26.33	23.14	14	0.010406	0.0343126	INMT-FAM188B:NR_037598:+-837-1.00
chr7	31553412	31553907	496	5	8.15	4.32	5.88	5.46	24.31	16.64	42.05	23.47	23.69	23.03	53.4	31	0.016309	0.0367799	CCDC129:NM_001257967:+-496-1.00
chr7	32109831	32111878	2048	109	348.27	268.53	242.11	846.63	256.08	163.78	64.8	52	26.78	116.36	37.38	54	0.0039478	0.0343126	PDE1C:NM_001191059:--2048-1.00;PDE1C:NM_005020:--2048-1.00;PDE1C:NM_001191056:--1913-0.93;PDE1C:NM_001191057:--1913-0.93;PDE1C:NM_001191059:--1399-0.68;PDE1C:NM_005020:--1334-0.65
chr7	32337823	32339952	2130	113	447.91	306.12	377.13	768.56	299.79	215.06	36	53.72	156.56	168.93	48.06	83	0.0039478	0.0343126	PDE1C:NM_001191058:--2070-0.97
chr7	32920480	32921483	1004	9	43.78	96.79	108.59	47.24	51.84	80.44	6	73.73	13.39	35.12	40.94	22	0.016309	0.0367799	KBTBD2:NM_015483:--1004-1.00
chr7	33018166	33019541	1376	24	168.01	271.62	230.34	230.7	197.72	196.98	170.58	130.72	38.11	138.24	183.34	121	0.010406	0.0343126	FKBP9:NM_001284343:+-854-0.62
chr7	33076516	33077824	1309	16	98.77	150.26	132.05	89.01	124.81	40.22	37.24	62	10.3	61.45	78.32	36	0.016309	0.0367799	NT5C3A:NM_001002009:--1085-0.83;NT5C3A:NM_001166118:--1085-0.83;NT5C3A:NM_016489:--1085-0.83
chr7	33081806	33082427	622	5	12.2	20.21	14.66	12.71	17.82	11.09	12	6.72	3.09	13.17	10.68	8	0.024975	0.0411337	NT5C3A:NM_001166118:--622-1.00;NT5C3A:NM_016489:--622-1.00
chr7	35390626	35391911	1286	12	10.17	11.52	2.94	3.64	11.34	13.87	18.02	41.91	36.05	15.37	21.36	24	0.0039478	0.0343126	LOC401324:NR_038864:+-411-0.32
chr7	38387573	38388598	1026	10	18.33	27.44	26.4	18.17	9.72	55.47	14.4	16.77	3.09	5.48	0	21	0.037373	0.0499357	TRG-AS1:NR_040085:+-156-0.15
chr7	38673070	38674586	1517	13	18.34	12.96	30.79	9.08	24.3	47.15	80.49	67.03	24.72	60.35	80.1	107	0.010406	0.0343126	AMPH:NM_001635:--98-0.06;AMPH:NM_139316:--98-0.06
chr7	39607705	39608309	605	5	24.44	37.56	30.82	30.89	38.92	33.29	8.4	25.14	12.36	23.06	23.14	13	0.0064853	0.0343126	YAE1D1:NM_001282446:+-313-0.52;YAE1D1:NM_020192:+-313-0.52
chr7	39774864	39775569	706	5	25.45	39	35.21	27.24	27.54	43.01	8.4	21.79	13.39	28.53	24.92	24	0.016309	0.0367799	LINC00265:NR_026999:+-706-1.00
chr7	43153852	43155178	1327	17	26.48	34.66	70.42	14.56	38.88	33.28	16.8	11.76	19.57	9.89	23.14	19	0.024975	0.0411337	HECW1:NM_015052:+-685-0.52;HECW1:NM_015052:+-1327-1.00
chr7	43624817	43625715	899	7	23.42	20.23	20.54	27.25	35.66	13.87	10.8	20.13	12.36	13.17	21.36	4	0.024975	0.0411337	STK17A:NM_004760:+-26-0.03
chr7	43800428	43801037	610	8	58.04	66.45	83.64	74.48	69.7	49.94	32.43	43.57	9.27	36.2	55.18	26	0.0064853	0.0343126	BLVRA:NM_001253823:+-610-1.00
chr7	43922027	43922612	586	6	10.18	15.88	13.2	10.92	22.68	9.72	1.2	10.07	5.15	6.59	3.56	4	0.0064853	0.0343126	URGCP:NM_001077664:--586-1.00
chr7	43927512	43928990	1479	20	76.34	183.48	270.02	116.3	183.15	212.22	84.05	88.85	109.18	75.72	94.34	107	0.037373	0.0499357	URGCP:NM_001077664:--1479-1.00;URGCP:NM_001077664:--1479-1.00
chr7	43946953	43947398	446	9	52.96	89.57	55.75	38.14	61.56	41.62	26.4	72.05	33.99	30.72	37.38	12	0.037373	0.0499357	URGCP-MRPS24:NM_001204871:--446-1.00;URGCP:NM_001077663:--446-1.00;URGCP:NM_017920:--446-1.00
chr7	43947741	43949053	1313	8	19.35	39	29.35	16.36	37.29	22.19	4.8	10.08	12.36	20.86	12.46	15	0.010406	0.0343126	URGCP-MRPS24:NM_001204871:--491-0.37;URGCP:NM_001077663:--491-0.37;URGCP:NM_017920:--491-0.37
chr7	44663313	44663986	674	6	7.13	24.55	14.66	9.1	11.34	27.75	6	6.72	2.06	7.67	5.34	12	0.024975	0.0411337	OGDH:NM_001003941:+-545-0.81;OGDH:NM_001165036:+-545-0.81;OGDH:NM_002541:+-545-0.81
chr7	44664848	44666457	1610	11	43.78	78	55.77	29.08	61.59	74.91	34.83	31.83	32.96	31.83	42.72	16	0.037373	0.0499357	OGDH:NM_001003941:+-1095-0.68;OGDH:NM_001165036:+-1095-0.68;OGDH:NM_002541:+-1095-0.68
chr7	44889301	44890004	704	9	36.65	49.1	61.61	25.44	42.12	67.98	15.6	26.81	10.3	20.83	46.28	23	0.024975	0.0411337	H2AFV:NM_012412:--425-0.60;H2AFV:NM_138635:--425-0.60;H2AFV:NM_201436:--425-0.60;H2AFV:NM_201516:--425-0.60;H2AFV:NM_201517:--425-0.60
chr7	45067700	45069336	1637	28	90.63	197.89	217.17	150.79	173.43	135.97	63.61	129.04	78.28	75.71	103.24	47	0.010406	0.0343126	CCM2:NM_001029835:+-1604-0.98
chr7	45076474	45077656	1183	17	73.27	156.02	88	78.12	95.61	151.21	40.81	68.72	56.65	43.85	56.96	72	0.0039478	0.0343126	CCM2:NR_030770:+-132-0.11
chr7	47520477	47521065	589	6	28.51	17.31	30.81	23.63	32.43	36.08	31.23	10.05	13.39	15.37	12.46	17	0.024975	0.0411337	TNS3:NM_022748:--589-1.00
chr7	49815592	49816809	1218	28	54.94	122.75	58.69	118.1	51.84	15.29	15.6	13.44	13.39	8.77	7.12	28	0.010406	0.0343126	VWC2:NM_198570:+-118-0.10;VWC2:NM_198570:+-1218-1.00
chr7	50133100	50134416	1317	9	60.08	8.65	19.06	32.7	42.12	27.75	52.86	60.31	31.93	69.11	78.32	79	0.024975	0.0411337	ZPBP:NM_001159878:--1317-1.00;ZPBP:NM_007009:--1317-1.00
chr7	50515631	50516219	589	8	42.78	59.22	49.88	39.99	27.54	59.66	24.02	45.25	7.21	30.72	14.24	22	0.024975	0.0411337	FIGNL1:NM_001042762:--589-1.00;FIGNL1:NM_022116:--589-1.00;FIGNL1:NM_001042762:--589-1.00;FIGNL1:NM_022116:--589-1.00
chr7	50518647	50520643	1997	21	103.86	166.11	132.1	159.89	111.84	109.57	90.12	56.99	45.32	86.68	101.46	56	0.0039478	0.0343126	FIGNL1:NM_001042762:--775-0.39;FIGNL1:NM_022116:--775-0.39;FIGNL1:NM_001042762:--1442-0.72;FIGNL1:NM_022116:--1442-0.72
chr7	54610357	54611806	1450	17	10.17	14.4	22.02	34.53	17.82	11.11	10.8	5.04	5.15	7.7	8.9	7	0.0064853	0.0343126	VSTM2A:NM_182546:+-1450-1.00
chr7	54827677	54828481	805	6	13.23	15.89	19.06	21.8	9.72	22.2	8.41	8.4	3.09	6.6	7.12	11	0.0064853	0.0343126	SEC61G:NM_001012456:--805-1.00;SEC61G:NM_014302:--805-1.00
chr7	55641081	55642427	1347	11	16.3	36.1	20.56	18.18	16.2	29.13	18	10.06	9.27	9.88	12.46	9	0.010406	0.0343126	VOPP1:NM_030796:--1120-0.83
chr7	56102889	56104227	1339	20	69.24	150.22	168.73	70.86	111.81	95.71	52.87	62.03	27.81	57.06	69.42	47	0.0064853	0.0343126	PSPH:NM_004577:--911-0.68
chr7	56129259	56130216	958	7	34.63	34.66	29.36	25.44	43.76	29.13	26.44	26.81	8.24	24.15	19.58	15	0.010406	0.0343126	SNORA15:NR_002957:+-958-1.00
chr7	56139939	56141779	1841	28	261.71	304.84	261.17	339.73	324.18	223.3	180.23	246.32	92.7	254.54	231.4	133	0.016309	0.0367799	SUMF2:NM_001146333:+-1551-0.84
chr7	56175382	56176101	720	5	13.23	20.21	13.2	14.54	9.72	29.13	6	11.73	6.18	7.68	5.34	10	0.010406	0.0343126	CHCHD2:NM_016139:--720-1.00
chr7	56185067	56186173	1107	9	12.24	17.33	24.94	21.79	25.92	12.5	4.81	16.77	6.18	12.09	14.24	8	0.024975	0.0411337	NUPR1L:NM_001145712:--1024-0.93
chr7	64022378	64024739	2362	59	101.84	135.76	115.9	129.02	105.3	105.38	92.54	51.97	28.84	73.53	96.12	38	0.0039478	0.0343126	ZNF680:NM_001130022:--1735-0.73;ZNF680:NM_178558:--1735-0.73
chr7	64282453	64283982	1530	18	58.08	114.12	105.67	74.5	98.85	110.96	39.6	43.61	10.3	38.4	74.76	44	0.010406	0.0343126	ZNF138:NR_073391:+-249-0.16
chr7	64840588	64841462	875	14	74.32	151.67	134.97	58.13	102.1	70.73	43.23	85.47	28.84	43.87	56.96	37	0.016309	0.0367799	ZNF92:NM_152626:+-323-0.37;ZNF92:NM_007139:+-326-0.37
chr7	65227317	65227864	548	5	4.08	5.76	17.6	9.1	9.72	11.08	0	0	0	4.4	3.56	4	0.0064853	0.0343126	CCT6P1:NR_003110:+-227-0.41;CCT6P1:NR_003110:+-548-1.00;CCT6P1:NR_003110:+-358-0.65
chr7	65580843	65582694	1852	21	44.8	158.9	95.34	94.47	128.06	120.66	50.43	67.04	30.9	50.47	58.74	68	0.037373	0.0499357	CRCP:NM_001142414:+-973-0.53;CRCP:NM_001040647:+-1107-0.60;CRCP:NM_001040648:+-1107-0.60;CRCP:NM_014478:+-1107-0.60;CRCP:NR_024548:+-1115-0.60
chr7	65619778	65620645	868	8	26.49	50.56	49.91	43.61	43.77	56.86	20.4	31.85	16.48	35.13	26.7	33	0.024975	0.0411337	CRCP:NR_024548:+-868-1.00
chr7	65670944	65672431	1488	22	75.35	138.66	148.18	145.32	97.2	173.39	42.01	68.72	79.31	88.9	87.22	89	0.024975	0.0411337	TPST1:NM_003596:+-1488-1.00
chr7	66408370	66408845	476	5	18.31	23.1	36.7	23.62	43.78	47.17	10.8	28.48	10.3	12.05	19.58	22	0.037373	0.0499357	TMEM248:NM_017994:+-476-1.00
chr7	66769016	66771262	2247	28	134.37	219.59	223.01	205.25	218.8	149.79	94.89	124	63.86	145.92	149.52	86	0.010406	0.0343126	STAG3L4:NR_040585:+-857-0.38;STAG3L4:NR_040586:+-857-0.38;STAG3L4:NR_040585:+-693-0.31;STAG3L4:NR_040586:+-693-0.31
chr7	66776070	66777113	1044	8	15.28	21.66	10.28	12.72	14.58	23.59	8.4	6.7	6.18	7.68	12.46	13	0.016309	0.0367799	STAG3L4:NR_040585:+-57-0.05;STAG3L4:NR_040586:+-57-0.05;STAG3L4:NR_040585:+-633-0.61;STAG3L4:NR_040586:+-633-0.61
chr7	69065008	69065919	912	23	64.08	36.03	41.08	208.92	29.16	27.74	13.2	8.4	15.45	16.45	17.8	22	0.0039478	0.0343126	AUTS2:NM_001127231:+-912-1.00;AUTS2:NM_001127232:+-912-1.00;AUTS2:NM_015570:+-912-1.00
chr7	72306569	72307649	1081	13	54.98	112.68	68.97	59.94	79.43	95.71	55.26	45.24	25.75	31.82	51.62	66	0.016309	0.0367799	SBDSP1:NR_001588:+-18-0.02;SBDSP1:NR_024109:+-18-0.02;SBDSP1:NR_024110:+-172-0.16;SBDSP1:NR_024111:+-172-0.16
chr7	72385088	72385744	657	8	23.41	36.09	36.67	23.6	21.06	33.3	18	20.11	20.6	12.06	28.48	11	0.016309	0.0367799	POM121:NM_001257190:+-657-1.00
chr7	73102416	73103300	885	16	59.07	158.92	124.71	105.38	90.72	124.85	50.4	75.42	49.44	60.34	78.32	43	0.016309	0.0367799	WBSCR22:NR_037776:+-646-0.73;WBSCR22:NR_045512:+-646-0.73;WBSCR22:NR_037776:+-815-0.92;WBSCR22:NR_045512:+-815-0.92;WBSCR22:NR_037776:+-885-1.00;WBSCR22:NR_045512:+-885-1.00
chr7	73135168	73136808	1641	19	54.99	83.76	77.77	81.73	90.74	88.8	37.22	46.96	38.11	40.61	55.18	42	0.0064853	0.0343126	STX1A:NM_001165903:--850-0.52;STX1A:NM_004603:--850-0.52
chr7	74337328	74338935	1608	21	72.27	88.1	157	134.46	108.59	49.94	45.6	53.64	21.63	55.96	80.1	26	0.024975	0.0411337	PMS2P5:NR_027777:+-839-0.52
chr7	80549872	80552083	2212	28	60.09	28.84	52.8	25.46	56.7	66.58	110.53	100.55	88.58	64.71	106.8	111	0.0064853	0.0343126	SEMA3C:NM_006379:--796-0.36
chr7	86273242	86275300	2059	71	173.13	186.29	319.84	884.76	200.93	102.67	42	40.25	19.57	135.98	17.8	10	0.0064853	0.0343126	GRM3:NM_000840:+-1613-0.78
chr7	86790551	86792559	2009	17	35.63	77.98	51.34	34.53	53.47	52.73	32.41	35.21	21.63	23.06	28.48	41	0.016309	0.0367799	DMTF1:NM_001142326:+-127-0.06;DMTF1:NM_001142327:+-127-0.06;DMTF1:NM_021145:+-127-0.06;DMTF1:NR_024549:+-127-0.06;DMTF1:NR_024550:+-127-0.06
chr7	86810385	86811548	1164	6	17.3	63.57	45.48	27.26	38.9	29.14	8.4	31.84	16.48	13.15	12.46	14	0.016309	0.0367799	DMTF1:NR_024549:+-634-0.54;DMTF1:NR_024550:+-634-0.54;DMTF1:NR_024549:+-1164-1.00;DMTF1:NR_024550:+-1164-1.00;DMTF1:NR_024549:+-396-0.34;DMTF1:NR_024550:+-396-0.34
chr7	87259233	87260241	1009	5	10.19	8.66	11.75	5.46	8.1	4.17	18.01	16.76	12.36	13.17	12.46	16	0.0039478	0.0343126	RUNDC3B:NM_001134405:+-907-0.90;RUNDC3B:NM_001134406:+-907-0.90;RUNDC3B:NM_138290:+-907-0.90
chr7	87343508	87343956	449	5	43.78	18.77	17.6	16.34	38.91	18.03	56.45	40.21	36.05	48.27	72.98	79	0.016309	0.0367799	ABCB1:NM_000927:--449-1.00
chr7	87487162	87488487	1326	10	21.4	50.55	32.26	21.82	40.51	30.52	24.01	16.77	8.24	15.37	10.68	18	0.010406	0.0343126	SLC25A40:NM_018843:--922-0.70
chr7	88424141	88428213	4073	23	72.3	57.75	88.03	34.52	64.8	80.46	98.54	103.91	103	75.73	97.9	118	0.010406	0.0343126	C7orf62:NM_152706:--2220-0.55;C7orf62:NM_152706:--2501-0.61
chr7	93519367	93522209	2843	107	556.98	615.29	752.82	1477.17	512.13	413.28	289.5	145.82	107.12	387.24	153.08	109	0.0039478	0.0343126	TFPI2:NM_001271003:--2407-0.85;TFPI2:NM_001271004:--2407-0.85;TFPI2:NM_006528:--2407-0.85
chr7	96127624	96128698	1075	10	35.65	44.79	26.41	32.69	53.48	47.16	100.9	95.52	54.59	50.47	55.18	63	0.0064853	0.0343126	C7orf76:NM_001201450:--30-0.03;C7orf76:NM_001201451:--30-0.03
chr7	97362914	97364517	1604	37	107.93	271.55	208.38	401.53	235.02	73.58	19.2	18.48	60.77	27.46	60.52	17	0.0039478	0.0343126	TAC1:NM_003182:+-594-0.37;TAC1:NM_013996:+-594-0.37;TAC1:NM_013997:+-594-0.37;TAC1:NM_013998:+-594-0.37;TAC1:NM_003182:+-1011-0.63;TAC1:NM_013996:+-1011-0.63;TAC1:NM_013997:+-1011-0.63;TAC1:NM_013998:+-1011-0.63
chr7	98876193	98876672	480	7	12.21	14.44	13.19	25.42	25.92	27.75	4.8	8.4	8.24	6.59	1.78	12	0.0039478	0.0343126	MYH16:NR_002147:+-480-1.00
chr7	98883987	98884641	655	7	8.16	23.1	11.73	16.35	8.1	19.41	1.2	5.04	4.12	7.68	8.9	1	0.010406	0.0343126	MYH16:NR_002147:+-572-0.87;MYH16:NR_002147:+-655-1.00
chr7	99218094	99218569	476	8	83.5	114.15	133.52	116.27	137.77	102.65	100.92	107.25	64.89	85.55	90.78	62	0.037373	0.0499357	ZSCAN25:NM_145115:+-181-0.38;ZSCAN25:NM_145115:+-476-1.00;ZSCAN25:NM_145115:+-476-1.00
chr7	99381317	99382086	770	6	15.28	28.88	38.14	30.88	22.68	29.14	21.61	13.41	1.03	18.65	17.8	12	0.016309	0.0367799	CYP3A4:NM_001202855:--770-1.00;CYP3A4:NM_017460:--770-1.00
chr7	99515817	99518087	2271	102	81.48	54.86	64.57	47.23	50.22	55.54	45.6	26.83	42.23	57.11	44.5	30	0.024975	0.0411337	TRIM4:NM_033017:--1365-0.60;TRIM4:NM_033091:--1365-0.60
chr7	99574218	99575207	990	20	73.31	57.74	74.82	21.84	71.28	69.36	102.09	102.23	86.52	76.81	76.54	79	0.0039478	0.0343126	AZGP1:NM_001185:--990-1.00
chr7	99747461	99748306	846	14	60.06	47.67	29.38	43.62	50.23	30.51	13.21	18.45	11.33	21.98	10.68	8	0.0039478	0.0343126	LAMTOR4:NM_001008395:+-846-1.00
chr7	99958748	99959983	1236	20	87.54	180.56	135.02	116.26	121.58	70.76	78.14	92.17	18.54	40.55	81.88	15	0.024975	0.0411337	STAG3L5P-PVRIG2P-PILRB:NR_036569:+-413-0.33;STAG3L5P-PVRIG2P-PILRB:NR_036570:+-413-0.33
chr7	99973183	99974208	1026	14	107.94	106.88	143.79	109.01	150.72	101.26	80.46	88.82	57.68	93.25	83.66	34	0.0039478	0.0343126	PILRA:NM_013439:+-97-0.09;PILRA:NM_178272:+-97-0.09;PILRA:NM_178273:+-97-0.09
chr7	100474704	100476339	1636	26	65.16	193.58	118.77	99.91	129.66	112.39	50.4	35.25	53.56	59.24	60.52	59	0.0039478	0.0343126	SRRT:NM_001128852:+-246-0.15;SRRT:NM_001128853:+-246-0.15;SRRT:NM_001128854:+-246-0.15;SRRT:NM_015908:+-246-0.15;SRRT:NM_001128852:+-508-0.31;SRRT:NM_001128853:+-508-0.31;SRRT:NM_001128854:+-508-0.31;SRRT:NM_015908:+-508-0.31
chr7	101998788	101999479	692	5	6.11	11.56	7.34	3.64	6.48	9.71	3.6	3.36	0	3.29	3.56	6	0.0064853	0.0343126	SPDYE6:NM_001146210:--102-0.15
chr7	102040894	102041906	1013	11	44.82	79.45	52.81	61.77	64.85	80.44	19.2	53.64	32.96	25.25	24.92	50	0.016309	0.0367799	LOC100630923:NR_038967:+-1013-1.00
chr7	102049481	102050143	663	7	58.04	44.78	55.76	61.77	74.56	48.53	42.04	35.2	12.36	42.78	40.94	7	0.0039478	0.0343126	LOC100630923:NR_038967:+-465-0.70
chr7	102990086	102990684	599	8	42.78	62.1	38.16	61.76	51.88	65.21	12	38.54	15.45	23.03	40.94	28	0.010406	0.0343126	PSMC2:NM_001204453:+-73-0.12;PSMC2:NM_002803:+-73-0.12
chr7	104681377	104683193	1817	23	75.37	144.44	161.4	103.58	134.5	192.82	64.86	68.72	36.05	60.31	62.3	119	0.010406	0.0343126	KMT2E:NM_018682:+-1817-1.00;KMT2E:NM_182931:+-1817-1.00
chr7	104935423	104937651	2229	14	35.62	63.54	36.65	54.51	48.6	33.3	30	11.76	10.3	34.01	32.04	15	0.0064853	0.0343126	SRPK2:NM_001278273:--172-0.08
chr7	105030936	105031682	747	7	39.71	62.12	51.35	45.42	34.02	72.12	15.6	30.17	11.33	39.49	46.28	34	0.024975	0.0411337	SRPK2:NM_182692:--442-0.59
chr7	105174443	105175652	1210	12	58.06	82.35	70.42	119.91	77.78	59.65	37.21	55.3	33.99	32.92	48.06	7	0.0039478	0.0343126	RINT1:NM_021930:+-320-0.26
chr7	107206035	107207999	1965	13	18.33	37.56	30.82	10.91	30.78	27.76	7.2	13.42	10.3	13.17	3.56	20	0.024975	0.0411337	DUS4L:NM_001270419:+-470-0.24;DUS4L:NR_073005:+-470-0.24;DUS4L:NM_181581:+-620-0.32;DUS4L:NR_073003:+-620-0.32;DUS4L:NR_073004:+-620-0.32;DUS4L:NR_073002:+-658-0.33;COG5:NM_001161520:--925-0.47;COG5:NM_006348:--925-0.47;COG5:NM_181733:--925-0.47;DUS4L:NM_001270419:+-1087-0.55;DUS4L:NM_181581:+-1087-0.55;DUS4L:NR_073002:+-1087-0.55;DUS4L:NR_073003:+-1087-0.55;DUS4L:NR_073004:+-1087-0.55;DUS4L:NR_0…
chr7	107209380	107210380	1001	10	83.51	112.68	145.27	98.09	103.74	74.91	66.07	65.36	35.02	77.89	103.24	38	0.024975	0.0411337	DUS4L:NM_001270419:+-136-0.14;DUS4L:NM_181581:+-136-0.14;DUS4L:NR_073002:+-252-0.25;DUS4L:NR_073003:+-252-0.25;DUS4L:NR_073004:+-252-0.25;DUS4L:NR_073005:+-252-0.25
chr7	107235236	107235780	545	5	19.35	34.68	30.8	18.17	24.3	29.12	12	10.05	10.3	24.14	12.46	16	0.010406	0.0343126	BCAP29:NR_027830:+-545-1.00
chr7	108097344	108098773	1430	23	40.77	200.79	296.39	147.14	123.12	219.14	19.2	31.91	55.62	37.3	69.42	71	0.016309	0.0367799	NRCAM:NM_001193582:--1430-1.00;NRCAM:NM_001193583:--1430-1.00;NRCAM:NM_001193584:--1430-1.00;NRCAM:NM_005010:--1430-1.00
chr7	112094317	112094960	644	7	28.5	54.89	83.65	36.35	55.11	34.68	24.01	40.21	16.48	28.52	30.26	17	0.037373	0.0499357	IFRD1:NM_001197079:+-250-0.39
chr7	115864227	115865156	930	9	72.31	95.35	124.71	76.31	81.05	123.43	87.69	75.41	54.59	61.43	64.08	58	0.024975	0.0411337	TES:NM_152829:+-854-0.92
chr7	121947120	121947995	876	20	48.86	203.69	267.04	299.77	128.04	54.08	14.4	28.52	38.11	38.41	64.08	9	0.010406	0.0343126	FEZF1-AS1:NR_036484:+-876-1.00;FEZF1-AS1:NR_036484:+-876-1.00;FEZF1-AS1:NR_036484:+-876-1.00
chr7	121949013	121949569	557	6	3.06	20.21	22	9.1	11.34	6.93	0	0	5.15	4.4	0	3	0.010406	0.0343126	FEZF1-AS1:NR_036484:+-530-0.95;FEZF1-AS1:NR_036484:+-557-1.00
chr7	122344925	122346626	1702	6	12.22	13	7.35	10.9	6.48	15.24	7.2	0	8.24	4.4	0	5	0.016309	0.0367799	RNF148:NM_198085:--97-0.06
chr7	128097693	128099617	1925	20	57.03	78	85.12	65.43	118.34	19.42	39.63	51.96	22.66	47.18	42.72	15	0.037373	0.0499357	HILPDA:NM_001098786:+-271-0.14;HILPDA:NM_013332:+-385-0.20;HILPDA:NM_001098786:+-1630-0.85;HILPDA:NM_013332:+-1630-0.85
chr7	128386356	128388549	2194	34	178.21	307.69	338.93	250.73	233.39	212.21	141.77	224.52	73.13	172.28	210.04	119	0.016309	0.0367799	CALU:NM_001199671:+-642-0.29;CALU:NM_001199672:+-642-0.29;CALU:NM_001130674:+-413-0.19;CALU:NM_001199673:+-413-0.19;CALU:NM_001219:+-413-0.19
chr7	129014506	129015326	821	9	23.41	51.99	49.9	43.6	42.12	63.8	31.25	20.11	15.45	16.45	40.94	30	0.016309	0.0367799	AHCYL2:NM_001130722:+-117-0.14
chr7	130355022	130356402	1381	8	17.31	23.1	20.53	14.53	19.44	33.3	12	10.08	7.21	6.58	8.9	21	0.024975	0.0411337	COPG2:NM_012133:--577-0.42
chr7	132330023	132330479	457	6	50.9	41.88	51.34	52.67	68.09	58.26	100.9	107.24	52.53	80.09	87.22	131	0.016309	0.0367799	PLXNA4:NM_181775:--178-0.39
chr7	134002486	134003952	1467	16	125.23	66.42	135	36.34	97.21	124.84	171.8	140.76	156.56	116.28	188.68	161	0.016309	0.0367799	SLC35B4:NM_032826:--1342-0.91
chr7	134142981	134144913	1933	104	339.13	1.44	173.14	895.74	115.02	48.64	6	1.68	1.03	20.9	0	5	0.024975	0.0411337	AKR1B1:NM_001628:--1526-0.79
chr7	134250223	134250816	594	5	4.08	12.99	4.41	5.46	17.82	5.54	18.02	16.76	19.57	6.58	24.92	15	0.024975	0.0411337	AKR1B15:NM_001080538:+-594-1.00
chr7	136555332	136557227	1896	70	234.21	186.27	139.39	772.18	155.56	66.58	31.2	48.67	30.9	143.72	35.6	27	0.010406	0.0343126	CHRM2:NM_001006627:+-408-0.22;CHRM2:NM_001006630:+-408-0.22;CHRM2:NM_001006631:+-533-0.28;CHRM2:NM_000739:+-589-0.31;CHRM2:NM_001006626:+-589-0.31;CHRM2:NM_001006632:+-589-0.31;CHRM2:NM_000739:+-834-0.44;CHRM2:NM_001006626:+-834-0.44;CHRM2:NM_001006627:+-834-0.44;CHRM2:NM_001006628:+-834-0.44;CHRM2:NM_001006629:+-834-0.44;CHRM2:NM_001006630:+-834-0.44;CHRM2:NM_001006631:+-834-0.44;CHRM2:NM_001006…
chr7	139032201	139033009	809	11	40.73	53.43	57.24	54.5	47	54.1	42.04	43.58	5.15	40.6	32.04	34	0.010406	0.0343126	C7orf55:NR_073058:+-809-1.00;C7orf55:NR_073059:+-809-1.00;C7orf55:NR_073060:+-809-1.00
chr7	139653454	139654256	803	10	67.2	134.35	82.18	79.95	68.08	87.4	43.24	56.96	74.16	61.44	33.82	43	0.010406	0.0343126	TBXAS1:NR_029394:+-803-1.00
chr7	139706564	139708396	1833	33	240.34	398.73	353.64	327.02	304.72	360.65	240.2	207.79	253.4	224.94	238.52	199	0.0064853	0.0343126	TBXAS1:NR_029394:+-1833-1.00
chr7	139720689	139721507	819	11	40.74	50.53	44	54.53	53.49	24.95	30.02	16.8	17.51	38.42	35.6	17	0.016309	0.0367799	TBXAS1:NR_029394:+-819-1.00
chr7	139879519	139881435	1917	28	228.09	297.59	390.32	330.67	364.68	352.31	222.25	278.14	87.55	230.39	258.1	201	0.016309	0.0367799	JHDM1D-AS1:NR_024451:+-1917-1.00
chr7	140083628	140085254	1627	11	27.5	38.98	58.71	30.88	46.98	23.59	18	16.77	17.51	19.74	30.26	17	0.010406	0.0343126	SLC37A3:NM_032295:--769-0.47;SLC37A3:NM_207113:--769-0.47
chr7	140709728	140710237	510	7	66.18	114.13	114.45	67.22	92.39	41.63	33.64	60.32	13.39	60.33	49.84	29	0.016309	0.0367799	MRPS33:NM_016071:--278-0.55;MRPS33:NM_053035:--278-0.55
chr7	141815585	141816678	1094	8	49.89	73.69	95.37	67.23	81.04	56.87	48.06	55.32	20.6	59.25	55.18	21	0.024975	0.0411337	LOC93432:NR_003715:+-400-0.37
chr7	142457415	142458160	746	8	21.39	24.53	16.14	19.99	21.06	15.26	40.83	30.18	31.93	25.24	48.06	18	0.024975	0.0411337	PRSS1:NM_002769:+-746-1.00
chr7	142959785	142960243	459	7	36.66	54.9	68.97	50.87	51.86	40.22	15.6	51.94	11.33	28.54	21.36	29	0.024975	0.0411337	GSTK1:NM_001143679:+-138-0.30;GSTK1:NM_001143680:+-138-0.30;GSTK1:NM_001143681:+-138-0.30;GSTK1:NM_015917:+-138-0.30
chr7	143657410	143657782	373	5	8.16	11.55	7.34	7.28	6.48	6.95	2.4	1.68	4.12	4.4	0	1	0.0039478	0.0343126	OR2F1:NM_012369:+-373-1.00
chr7	143886955	143887685	731	11	12.21	51.98	42.54	16.34	45.36	41.6	14.4	31.83	0	5.49	8.9	25	0.037373	0.0499357	ARHGEF35:NM_001003702:--534-0.73
chr7	148826723	148828355	1633	21	73.34	196.45	82.17	92.64	123.18	165.06	63.66	72.06	44.29	59.26	71.2	77	0.0064853	0.0343126	ZNF398:NM_020781:+-1314-0.80
chr7	148852384	148852879	496	7	34.6	50.56	24.92	39.96	29.17	19.42	14.41	28.5	14.42	25.22	14.24	8	0.024975	0.0411337	ZNF398:NM_020781:+-496-1.00
chr7	148864938	148867229	2292	32	104.87	229.68	173.13	114.45	123.16	172.03	82.89	108.95	65.92	77.88	97.9	98	0.0064853	0.0343126	ZNF398:NM_020781:+-405-0.18
chr7	149159399	149160396	998	9	26.47	25.98	64.56	10.92	30.78	33.28	46.86	88.8	57.68	40.62	53.4	73	0.024975	0.0411337	ZNF777:NM_015694:--655-0.66
chr7	150022922	150023600	679	8	16.3	17.32	20.52	9.1	12.96	23.57	12	10.08	8.24	4.4	7.12	13	0.024975	0.0411337	LRRC61:NM_001142928:+-679-1.00
chr7	150024823	150025590	768	8	53.96	99.68	108.58	81.75	81.05	90.17	36.05	56.98	45.32	46.06	53.4	84	0.024975	0.0411337	LRRC61:NM_001142928:+-277-0.36
chr7	150111248	150112258	1011	9	21.37	46.2	22.01	30.9	17.82	18.02	24.01	13.43	7.21	16.47	10.68	17	0.024975	0.0411337	LOC728743:NR_027237:+-311-0.31
chr7	150329291	150330380	1090	9	52.94	117.02	99.78	99.95	98.87	159.5	46.86	87.15	85.49	62.53	81.88	79	0.037373	0.0499357	GIMAP6:NM_001244071:--1090-1.00;GIMAP6:NM_001244072:--1090-1.00;GIMAP6:NM_024711:--1090-1.00
chr7	152516861	152517341	481	5	8.16	21.67	20.55	21.8	29.17	18.03	15.6	10.05	0	10.97	14.24	4	0.024975	0.0411337	ACTR3B:NR_073000:+-315-0.65;ACTR3B:NR_073001:+-315-0.65
chr7	156805131	156806373	1243	21	162.93	125.65	199.54	399.71	168.59	141.48	98.51	108.95	45.32	144.77	78.32	38	0.010406	0.0343126	MNX1:NM_005515:--217-0.17;MNX1-AS1:NR_038835:+-871-0.70
chr8	6875643	6877241	1599	14	10.2	8.66	14.68	9.1	6.48	8.34	20.4	18.46	9.27	18.66	26.7	23	0.010406	0.0343126	DEFA1B:NM_001042500:--742-0.46;DEFA1:NM_004084:--742-0.46;DEFA3:NM_005217:--742-0.46;DEFA3:NM_005217:--1599-1.00;DEFA1B:NM_001042500:--1599-1.00;DEFA1:NM_004084:--1599-1.00
chr8	7354301	7355114	814	8	1.02	1.44	0	1.82	0	4.17	2.4	3.36	2.06	5.5	7.12	5	0.016309	0.0367799	DEFB107A:NM_001037668:+-814-1.00;DEFB107B:NM_001040705:+-814-1.00
chr8	11213785	11215375	1591	14	23.44	43.3	26.42	21.83	17.82	23.6	46.82	43.57	41.2	42.78	32.04	62	0.016309	0.0367799	TDH:NR_001578:+-1591-1.00;TDH:NR_001578:+-189-0.12
chr8	11215412	11215931	520	5	12.22	7.21	1.47	0	8.1	6.95	19.23	10.07	17.51	14.25	12.46	27	0.0064853	0.0343126	TDH:NR_001578:+-389-0.75;TDH:NR_001578:+-520-1.00
chr8	11224338	11224899	562	5	2.04	5.76	4.41	7.28	3.24	5.56	8.4	6.72	10.3	7.67	5.34	16	0.024975	0.0411337	TDH:NR_001578:+-161-0.29;TDH:NR_001578:+-562-1.00
chr8	11438660	11439403	744	5	4.08	2.88	0	1.82	3.24	1.39	7.2	5.04	6.18	3.3	3.56	7	0.010406	0.0343126	LINC00208:NR_040035:+-744-1.00
chr8	11562881	11564007	1127	16	44.76	21.64	112.98	45.41	51.84	16.68	12	23.52	10.3	27.4	10.68	18	0.037373	0.0499357	GATA4:NM_002052:+-933-0.83
chr8	12675621	12676988	1368	23	167.02	155.99	230.36	152.6	181.56	115.12	271.5	244.67	259.57	228.2	331.08	237	0.0064853	0.0343126	LINC00681:NR_102423:+-1368-1.00
chr8	12803918	12804536	619	7	26.47	44.79	32.29	19.97	53.5	23.57	48.05	72.05	54.59	37.3	58.74	88	0.016309	0.0367799	KIAA1456:NM_020844:+-619-1.00
chr8	12870173	12870910	738	8	53.96	54.89	54.29	59.95	79.42	56.88	85.3	92.15	112.29	72.42	122.82	113	0.0064853	0.0343126	KIAA1456:NM_001099677:+-738-1.00
chr8	13359101	13359902	802	8	7.14	12.99	27.89	9.1	16.2	12.49	38.44	26.81	49.44	16.46	28.48	41	0.010406	0.0343126	DLC1:NM_024767:--605-0.75;DLC1:NM_182643:--605-0.75
chr8	13372027	13374118	2092	25	16.32	21.63	29.37	16.38	50.22	24.97	48.01	105.58	61.8	28.5	80.1	78	0.016309	0.0367799	DLC1:NM_024767:--2092-1.00;DLC1:NM_182643:--2092-1.00
chr8	13425051	13425748	698	6	0	1.44	1.47	0	1.62	4.17	3.6	1.68	9.27	5.5	7.12	8	0.010406	0.0343126	C8orf48:NM_001007090:+-698-1.00
chr8	22024318	22025209	892	6	8.16	11.54	8.79	9.09	6.48	2.78	4.8	1.68	2.06	7.69	0	5	0.024975	0.0411337	BMP1:NM_001199:+-601-0.67;BMP1:NM_006129:+-601-0.67;BMP1:NR_033403:+-749-0.84;BMP1:NR_033404:+-749-0.84
chr8	24772681	24773632	952	27	53.99	121.29	394.69	150.78	105.3	84.54	24	70.4	53.56	46.04	51.62	40	0.0064853	0.0343126	NEFM:NM_005382:+-626-0.66;NEFM:NM_001105541:+-952-1.00;NEFM:NM_001105541:+-952-1.00
chr8	32407298	32407859	562	5	10.17	14.44	16.13	7.28	17.82	6.95	20.44	23.45	21.63	8.76	39.16	40	0.024975	0.0411337	NRG1:NM_001160002:+-562-1.00;NRG1:NM_001160004:+-562-1.00;NRG1:NM_001160005:+-562-1.00;NRG1:NM_001160007:+-562-1.00;NRG1:NM_001160008:+-562-1.00;NRG1:NM_004495:+-562-1.00;NRG1:NM_013956:+-562-1.00;NRG1:NM_013957:+-562-1.00;NRG1:NM_013958:+-562-1.00;NRG1:NM_013960:+-562-1.00;NRG1:NM_013964:+-562-1.00
chr8	32507058	32507850	793	6	0	1.44	1.47	0	3.24	1.39	7.2	3.36	9.27	6.58	7.12	3	0.0064853	0.0343126	NRG1:NM_013959:+-179-0.23
chr8	36641771	36642442	672	9	152.74	105.46	148.19	109	152.36	88.76	252.27	224.51	152.51	178.8	247.42	181	0.0064853	0.0343126	KCNU1:NM_001031836:+-672-1.00
chr8	37708513	37710470	1958	27	112.01	103.98	104.18	47.27	84.27	97.07	142.96	122.33	151.41	100.92	133.5	160	0.016309	0.0367799	BRF2:NM_018310:--919-0.47
chr8	38091307	38091731	425	5	5.1	18.76	11.72	7.28	8.1	6.95	1.2	6.72	4.12	4.4	1.78	1	0.0064853	0.0343126	DDHD2:NM_001164234:+-71-0.17;DDHD2:NM_015214:+-71-0.17;DDHD2:NM_001164232:+-356-0.84;DDHD2:NM_001164232:+-425-1.00;DDHD2:NM_001164234:+-425-1.00;DDHD2:NM_015214:+-425-1.00
chr8	39770375	39771756	1382	12	10.2	10.08	1.47	7.28	4.86	12.51	9.6	40.22	29.87	17.54	26.7	39	0.016309	0.0367799	IDO1:NM_002164:+-816-0.59
chr8	40755299	40756656	1358	20	62.07	51.98	86.53	123.54	46.98	61.07	26.44	20.14	21.63	69.09	37.38	38	0.024975	0.0411337	ZMAT4:NM_001135731:--1358-1.00;ZMAT4:NM_024645:--1358-1.00
chr8	41753987	41755992	2006	182	135.53	57.63	41.16	114.48	40.5	52.79	20.4	6.72	15.45	8.79	5.34	17	0.0039478	0.0343126	ANK1:NM_001142446:--2006-1.00
chr8	42164160	42165141	982	10	29.53	50.55	38.16	25.43	27.54	42.99	19.2	31.84	18.54	15.37	21.36	19	0.016309	0.0367799	IKBKB:NR_033818:+-634-0.65;IKBKB:NR_033819:+-634-0.65;IKBKB:NR_040009:+-634-0.65;IKBKB:NR_033818:+-982-1.00;IKBKB:NR_033819:+-982-1.00;IKBKB:NR_040009:+-982-1.00
chr8	42172121	42172849	729	7	19.34	41.88	35.22	29.07	30.78	101.25	15.6	13.42	12.36	17.54	24.92	33	0.024975	0.0411337	IKBKB:NR_033818:+-729-1.00;IKBKB:NR_033819:+-729-1.00;IKBKB:NR_040009:+-729-1.00
chr8	42727746	42729096	1351	13	21.38	38.99	42.54	12.72	29.16	61.04	18	11.74	12.36	15.36	10.68	29	0.024975	0.0411337	RNF170:NM_001160225:--448-0.33
chr8	42730997	42731683	687	6	20.37	30.33	32.28	21.81	25.92	31.91	7.2	21.8	9.27	7.67	17.8	9	0.0064853	0.0343126	RNF170:NM_001160225:--153-0.22
chr8	42937847	42938651	805	10	21.38	73.67	68.94	12.74	45.36	55.5	20.4	18.46	11.33	14.27	19.58	10	0.024975	0.0411337	FNTA:NR_033698:+-805-1.00
chr8	47756795	47758221	1427	9	8.16	2.88	1.47	5.46	11.34	9.7	13.2	11.74	14.42	13.16	7.12	19	0.016309	0.0367799	LINC00293:NR_027012:+-254-0.18;LINC00293:NR_027013:+-254-0.18;LINC00293:NR_027012:+-1019-0.71;LINC00293:NR_027013:+-1019-0.71
chr8	49984631	49986102	1472	21	48.89	44.76	54.29	32.74	58.32	67.99	90.09	85.48	96.82	88.86	97.9	94	0.0039478	0.0343126	C8orf22:NM_001007176:+-1472-1.00;C8orf22:NM_001256597:+-1472-1.00;C8orf22:NM_001256598:+-1472-1.00;C8orf22:NM_001007176:+-1214-0.82;C8orf22:NM_001256596:+-1214-0.82;C8orf22:NM_001256597:+-1214-0.82;C8orf22:NM_001256598:+-1214-0.82
chr8	53628417	53629371	955	8	10.2	18.77	8.82	14.54	9.72	15.26	3.6	1.68	4.12	3.3	16.02	0	0.037373	0.0499357	RB1CC1:NM_001083617:--610-0.64;RB1CC1:NM_014781:--610-0.64
chr8	54976712	54977426	715	9	20.35	28.88	35.2	23.61	30.78	24.96	13.2	23.46	6.18	20.84	12.46	8	0.010406	0.0343126	LYPLA1:NM_001279360:--715-1.00
chr8	55372417	55373031	615	12	28.51	70.76	54.28	287.05	37.26	15.24	22.8	16.8	0	30.71	1.78	2	0.024975	0.0411337	SOX17:NM_022454:+-282-0.46
chr8	55528099	55528668	570	5	14.24	1.44	7.34	3.64	12.96	12.47	28.84	38.53	43.26	14.26	32.04	45	0.0039478	0.0343126	RP1:NM_006269:+-407-0.71
chr8	56853168	56854030	863	13	88.6	182.02	161.43	156.24	162.1	227.47	93.72	145.78	90.64	80.09	117.48	77	0.024975	0.0411337	LYN:NM_001111097:+-113-0.13;LYN:NM_002350:+-113-0.13
chr8	58147107	58148476	1370	11	21.37	12.96	23.47	7.28	19.44	26.36	42.04	36.87	32.96	34.03	48.06	61	0.0039478	0.0343126	LOC100507651:NR_038235:+-282-0.21
chr8	58907794	58909619	1826	20	8.16	23.11	33.74	70.86	12.96	22.22	4.8	1.68	7.21	9.9	0	7	0.0064853	0.0343126	FAM110B:NM_147189:+-1572-0.86
chr8	61194408	61196642	2235	19	50.91	18.75	27.88	29.09	34.02	33.31	45.65	50.27	69.01	53.78	48.06	60	0.016309	0.0367799	CA8:NM_004056:--1547-0.69
chr8	63999176	64000020	845	11	69.25	88.11	71.9	61.77	53.51	116.5	38.45	26.83	57.68	66.92	44.5	60	0.024975	0.0411337	TTPA:NM_000370:--845-1.00
chr8	68864059	68865956	1898	112	111.18	199.16	319.9	316.26	113.4	86.08	20.4	46.95	16.48	60.42	71.2	18	0.0039478	0.0343126	PREX2:NM_024870:+-1828-0.96;PREX2:NM_025170:+-1828-0.96
chr8	69244827	69247150	2324	19	23.46	37.5	82.17	81.75	30.78	84.61	14.41	16.79	18.54	19.78	33.82	29	0.016309	0.0367799	C8orf34:NM_001195639:+-421-0.18;C8orf34:NM_052958:+-421-0.18
chr8	71585900	71587009	1110	7	13.24	43.33	36.67	18.16	27.54	23.58	16.8	8.39	6.18	12.06	8.9	16	0.010406	0.0343126	XKR9:NM_001011720:+-376-0.34
chr8	73479151	73479776	626	7	23.41	25.98	32.29	12.74	32.4	18.03	34.85	40.21	45.32	31.82	69.42	47	0.010406	0.0343126	KCNB2:NM_004770:+-308-0.49
chr8	74353106	74355018	1913	32	262.7	358.29	481.26	334.29	356.61	420.24	261.9	326.75	165.83	267.7	300.82	172	0.016309	0.0367799	STAU2-AS1:NR_038406:+-234-0.12;STAU2-AS1:NR_038406:+-1766-0.92
chr8	74528893	74529606	714	5	16.29	57.79	39.61	32.71	25.93	29.12	18.01	16.76	16.48	9.87	21.36	14	0.024975	0.0411337	STAU2:NM_001164383:--421-0.59
chr8	74651416	74652774	1359	8	33.62	46.22	45.49	34.54	27.54	19.42	13.2	18.43	8.24	15.36	24.92	10	0.0064853	0.0343126	STAU2:NM_001164380:--1169-0.86;STAU2:NM_001164381:--1169-0.86;STAU2:NM_001164382:--1169-0.86;STAU2:NM_001164384:--1169-0.86;STAU2:NM_014393:--1169-0.86;STAU2:NM_001164380:--1172-0.86;STAU2:NM_001164381:--1172-0.86;STAU2:NM_001164382:--1172-0.86;STAU2:NM_014393:--1172-0.86
chr8	74870158	74872170	2013	22	52.94	174.8	120.3	94.46	150.72	129.02	46.83	93.85	51.5	62.54	64.08	75	0.024975	0.0411337	TCEB1:NM_001204863:--132-0.07;TCEB1:NM_001204864:--132-0.07;TCEB1:NM_001204857:--618-0.31;TCEB1:NM_001204858:--618-0.31;TCEB1:NM_001204859:--618-0.31;TCEB1:NM_001204860:--618-0.31;TCEB1:NM_001204861:--618-0.31;TCEB1:NM_001204862:--618-0.31;TCEB1:NM_005648:--618-0.31
chr8	74903881	74904522	642	6	26.47	78.02	85.11	43.6	59.98	73.5	20.42	36.86	35.02	17.55	51.62	23	0.024975	0.0411337	LY96:NM_001195797:+-642-1.00;LY96:NM_015364:+-642-1.00
chr8	75665302	75666315	1014	8	6.12	12.99	10.29	5.46	14.58	19.4	3.6	6.72	3.09	2.19	3.56	7	0.024975	0.0411337	FLJ39080:NR_033830:+-1014-1.00
chr8	75897071	75898097	1027	22	62.08	141.53	209.87	198.02	68.04	217.75	13.2	50.29	8.24	13.2	19.58	20	0.0039478	0.0343126	CRISPLD1:NM_031461:+-1027-1.00;CRISPLD1:NM_031461:+-376-0.37
chr8	81734507	81735360	854	6	8.16	41.88	29.34	12.71	11.34	19.43	8.4	8.4	1.03	5.5	12.46	10	0.037373	0.0499357	ZNF704:NM_001033723:--854-1.00
chr8	82194137	82194723	587	9	19.34	10.08	2.93	12.74	24.3	18.05	3.6	1.68	9.27	2.19	3.56	10	0.024975	0.0411337	FABP5:NM_001444:+-587-1.00
chr8	82599973	82600786	814	6	22.39	36.12	36.67	27.25	27.55	43	20.41	15.09	1.03	19.75	12.46	13	0.0039478	0.0343126	IMPA1:NM_001144878:--226-0.28;IMPA1:NM_001144878:--617-0.76;IMPA1:NM_001144879:--617-0.76;IMPA1:NM_005536:--617-0.76
chr8	85096619	85098137	1519	62	200.57	112.67	221.62	677.69	87.48	102.7	38.4	33.6	39.14	122.8	3.56	14	0.016309	0.0367799	RALYL:NM_001100392:+-1195-0.79;RALYL:NM_001100393:+-1195-0.79;RALYL:NM_173848:+-1519-1.00;RALYL:NM_001100391:+-1405-0.92
chr8	87521602	87522676	1075	7	36.66	104.03	61.64	63.58	59.96	104.02	42.05	26.81	48.41	25.26	48.06	51	0.024975	0.0411337	RMDN1:NM_016033:--1075-1.00
chr8	89340274	89341705	1432	46	83.53	192.03	159.98	428.76	90.72	79.12	34.8	57.03	33.99	34.07	40.94	18	0.0039478	0.0343126	MMP16:NM_005941:--1432-1.00
chr8	91804137	91805750	1614	31	78.45	225.36	146.72	205.36	119.93	178.95	72.04	38.55	70.04	76.76	60.52	61	0.0039478	0.0343126	NECAB1:NM_022351:+-1614-1.00
chr8	92332376	92333611	1236	6	18.31	41.9	27.88	21.78	24.3	38.83	14.4	11.75	14.42	16.45	19.58	38	0.037373	0.0499357	SLC26A7:NM_001282357:+-233-0.19
chr8	93107744	93109168	1425	12	23.4	53.44	36.69	21.8	27.54	33.29	14.4	10.08	14.42	14.26	16.02	29	0.016309	0.0367799	RUNX1T1:NM_001198625:--1425-1.00;RUNX1T1:NM_001198626:--1425-1.00;RUNX1T1:NM_001198627:--1425-1.00;RUNX1T1:NM_001198629:--1425-1.00;RUNX1T1:NM_001198630:--1425-1.00;RUNX1T1:NM_001198632:--1425-1.00;RUNX1T1:NM_175635:--1425-1.00;RUNX1T1:NM_001198625:--1425-1.00;RUNX1T1:NM_001198626:--1425-1.00;RUNX1T1:NM_001198627:--1425-1.00;RUNX1T1:NM_001198631:--1425-1.00;RUNX1T1:NM_001198634:--1425-1.00;RUNX1T…
chr8	94778503	94779330	828	5	25.46	27.44	20.54	14.53	22.68	13.86	18.02	8.38	7.21	13.16	8.9	0	0.010406	0.0343126	TMEM67:NR_024522:+-828-1.00;TMEM67:NR_024522:+-828-1.00
chr8	94786696	94787342	647	6	8.16	24.55	19.07	9.09	8.1	30.51	4.8	6.72	3.09	1.1	0	16	0.016309	0.0367799	TMEM67:NR_024522:+-184-0.28
chr8	94931734	94933329	1596	10	13.24	44.77	32.29	34.53	27.56	37.45	16.82	21.79	21.63	18.66	14.24	12	0.037373	0.0499357	PDP1:NM_001161779:+-409-0.26;PDP1:NM_001161780:+-409-0.26
chr8	95655331	95655955	625	8	22.37	20.23	17.59	12.74	22.68	12.5	28.83	41.89	25.75	41.7	35.6	45	0.0039478	0.0343126	ESRP1:NM_001034915:+-216-0.35;ESRP1:NM_001122825:+-216-0.35;ESRP1:NM_001122826:+-216-0.35;ESRP1:NM_001122827:+-216-0.35;ESRP1:NM_017697:+-216-0.35
chr8	95843943	95844296	354	5	12.2	57.79	24.95	29.08	19.44	33.29	9.6	21.79	4.12	13.16	12.46	15	0.037373	0.0499357	INTS8:NR_073444:+-354-1.00;INTS8:NR_073445:+-354-1.00
chr8	95850564	95851364	801	8	18.33	47.67	24.94	29.07	17.82	31.89	12	16.77	8.24	16.47	17.8	25	0.016309	0.0367799	INTS8:NR_073444:+-296-0.37;INTS8:NR_073445:+-296-0.37;INTS8:NR_073444:+-801-1.00;INTS8:NR_073445:+-801-1.00
chr8	95851456	95851868	413	5	4.08	7.21	7.34	7.28	6.48	15.25	1.2	1.68	5.15	3.3	7.12	7	0.037373	0.0499357	INTS8:NR_073444:+-413-1.00;INTS8:NR_073445:+-413-1.00
chr8	97274997	97276497	1501	17	19.38	23.06	33.74	20	24.3	23.62	18	6.71	19.57	9.9	10.68	15	0.0064853	0.0343126	MTERFD1:NM_015942:--800-0.53;PTDSS1:NM_014754:+-1272-0.85
chr8	98290215	98292645	2431	45	83.55	225.28	73.4	174.44	58.32	176.23	51.6	60.38	72.1	37.37	44.5	92	0.037373	0.0499357	TSPYL5:NM_033512:--1962-0.81
chr8	99307921	99308859	939	7	13.25	27.44	16.12	12.73	17.82	20.8	6	1.68	7.21	12.08	12.46	9	0.0039478	0.0343126	NIPAL2:NM_024759:--701-0.75
chr8	100026641	100027467	827	8	46.84	93.9	64.56	52.7	45.37	77.69	30.03	41.89	43.26	36.2	48.06	30	0.010406	0.0343126	VPS13B:NM_015243:+-827-1.00;VPS13B:NM_017890:+-827-1.00;VPS13B:NM_152564:+-827-1.00;VPS13B:NM_181661:+-827-1.00;VPS13B:NR_047582:+-827-1.00;VPS13B:NM_015243:+-827-1.00;VPS13B:NM_017890:+-827-1.00;VPS13B:NM_152564:+-827-1.00;VPS13B:NM_181661:+-827-1.00;VPS13B:NR_047582:+-827-1.00
chr8	100027927	100028842	916	8	35.64	144.46	57.24	50.87	35.64	79.05	28.84	53.61	12.36	24.14	24.92	16	0.016309	0.0367799	VPS13B:NM_015243:+-90-0.10;VPS13B:NM_017890:+-90-0.10;VPS13B:NM_152564:+-90-0.10;VPS13B:NM_181661:+-90-0.10;VPS13B:NR_047582:+-237-0.26
chr8	101350363	101350924	562	7	30.54	111.23	68.96	45.43	43.74	104.02	24.02	23.47	5.15	32.92	56.96	14	0.024975	0.0411337	RNF19A:NM_001280539:--84-0.15
chr8	101542642	101543926	1285	16	25.45	77.98	46.97	29.06	55.08	61.05	26.4	20.13	12.36	24.13	51.62	26	0.037373	0.0499357	ANKRD46:NM_001270377:--1285-1.00;ANKRD46:NM_001270378:--1285-1.00;ANKRD46:NM_001270379:--1285-1.00;ANKRD46:NM_198401:--1285-1.00
chr8	102214406	102215009	604	7	45.84	109.8	57.22	43.61	48.61	81.85	33.66	55.3	17.51	32.94	23.14	24	0.016309	0.0367799	ZNF706:NM_001042510:--604-1.00;ZNF706:NM_001267708:--604-1.00;ZNF706:NM_001267709:--604-1.00;ZNF706:NM_016096:--604-1.00;ZNF706:NM_001042510:--604-1.00;ZNF706:NM_001267708:--604-1.00
chr8	102506761	102509146	2386	40	152.73	132.91	89.53	63.59	103.68	120.68	168.19	181	211.15	148.11	153.08	163	0.0064853	0.0343126	GRHL2:NM_024915:+-237-0.10
chr8	103042868	103043419	552	6	18.31	44.77	19.06	27.25	32.4	37.46	12	11.74	4.12	9.87	28.48	27	0.037373	0.0499357	NCALD:NM_001040624:--457-0.83;NCALD:NM_001040625:--457-0.83;NCALD:NM_001040628:--457-0.83
chr8	103863704	103864541	838	5	27.5	75.13	33.74	41.78	38.91	40.23	25.24	38.54	6.18	23.04	32.04	15	0.016309	0.0367799	AZIN1:NM_015878:--669-0.80
chr8	104313876	104314709	834	5	8.15	14.43	4.41	5.46	11.34	18.04	6	5.04	0	1.1	0	4	0.016309	0.0367799	FZD6:NM_001164616:+-437-0.52;FZD6:NM_001164615:+-460-0.55;FZD6:NM_003506:+-460-0.55;FZD6:NM_001164616:+-556-0.67
chr8	104513240	104514721	1482	70	89.61	36	22.05	486.97	22.68	37.53	2.4	13.44	0	69.13	8.9	5	0.024975	0.0411337	RIMS2:NM_001100117:+-1482-1.00
chr8	107460207	107461459	1253	14	21.39	12.96	42.55	10.89	29.16	23.61	28.83	33.53	80.34	29.63	51.62	32	0.037373	0.0499357	OXR1:NM_001198532:+-1253-1.00
chr8	109095711	109097447	1737	30	75.32	242.66	331.63	303.37	178.29	128.97	21.6	80.46	32.96	39.5	32.04	16	0.0064853	0.0343126	RSPO2:NM_001282863:--1325-0.76;RSPO2:NM_178565:--1325-0.76;RSPO2:NM_001282863:--1721-0.99;RSPO2:NM_178565:--1737-1.00
chr8	110655094	110655713	620	8	37.68	75.12	58.68	50.86	38.88	62.43	34.85	41.89	32.96	15.36	42.72	35	0.024975	0.0411337	SYBU:NM_001099756:--620-1.00
chr8	121136740	121138966	2227	98	343.18	498.28	542.94	1184.51	408.36	237.24	134.48	115.71	85.49	337.98	78.32	40	0.0064853	0.0343126	COL14A1:NM_021110:+-1888-0.85
chr8	121826029	121826845	817	6	16.29	26	19.07	10.9	14.58	34.68	12.01	11.74	8.24	4.4	7.12	19	0.037373	0.0499357	SNTB1:NM_021021:--281-0.34
chr8	122657922	122658530	609	6	41.76	73.68	55.76	41.77	48.65	55.49	48.05	35.19	4.12	36.21	26.7	30	0.010406	0.0343126	HAS2-AS1:NR_002835:+-609-1.00
chr8	124280792	124281350	559	9	39.71	161.82	130.61	72.66	69.7	97.1	30.02	53.62	26.78	35.12	53.4	29	0.010406	0.0343126	ZHX1-C8ORF76:NM_001204180:--559-1.00;ZHX1:NM_001017926:--559-1.00;ZHX1:NM_007222:--559-1.00
chr8	124430456	124431115	660	7	40.74	93.91	60.16	41.78	43.74	43.01	18.02	41.9	19.57	25.25	30.26	14	0.010406	0.0343126	WDYHV1:NM_018024:+-634-0.96;WDYHV1:NM_001283024:+-641-0.97;WDYHV1:NM_001283027:+-641-0.97
chr8	124440593	124441570	978	10	24.45	108.34	57.22	49.06	29.16	94.33	20.4	21.8	19.57	21.95	37.38	39	0.024975	0.0411337	WDYHV1:NM_001283024:+-978-1.00;WDYHV1:NM_001283027:+-978-1.00
chr8	124448136	124448752	617	10	49.9	112.67	83.62	87.22	59.94	45.78	27.6	41.92	21.63	15.35	65.86	31	0.016309	0.0367799	WDYHV1:NM_001283027:+-617-1.00
chr8	125532343	125533951	1609	33	309.56	379.98	331.63	432.39	233.4	203.9	189.81	199.4	100.94	235.91	229.62	95	0.016309	0.0367799	TATDN1:NM_001146160:--780-0.48
chr8	126105857	126106729	873	8	26.48	79.47	55.77	34.54	32.4	54.09	20.42	18.44	21.63	28.54	19.58	25	0.0064853	0.0343126	KIAA0196:NM_014846:--205-0.23;NSMCE2:NM_173685:+-344-0.39
chr8	126115375	126116254	880	8	27.47	92.46	44.01	41.77	43.74	62.42	22.81	20.13	12.36	28.51	19.58	20	0.0064853	0.0343126	NSMCE2:NM_173685:+-880-1.00;NSMCE2:NM_173685:+-880-1.00
chr8	128026298	128027688	1391	6	6.11	10.11	8.8	3.64	4.86	9.71	2.4	0	2.06	2.2	0	5	0.010406	0.0343126	PCAT1:NR_045262:+-1391-1.00
chr8	128971471	128973198	1728	30	273.93	478.21	407.92	416.12	338.74	212.25	240.26	264.76	128.75	245.75	240.3	96	0.024975	0.0411337	MIR1205:NR_031610:+-758-0.44
chr8	129081641	129082605	965	11	20.37	88.13	49.87	32.69	37.26	74.91	13.2	15.1	29.87	15.35	14.24	28	0.010406	0.0343126	PVT1:NR_003367:+-588-0.61
chr8	129107994	129108579	586	8	80.44	202.24	174.6	110.83	110.23	266.31	66.07	82.09	73.13	68.01	72.98	141	0.024975	0.0411337	PVT1:NR_003367:+-180-0.31
chr8	130798502	130799007	506	5	21.38	44.77	41.08	27.25	29.16	47.16	15.62	16.76	5.15	20.86	17.8	17	0.0039478	0.0343126	GSDMC:NM_031415:--374-0.74
chr8	134294061	134294906	846	6	11.2	20.22	13.21	12.72	12.96	15.26	6	5.03	11.33	5.49	8.9	9	0.0064853	0.0343126	NDRG1:NM_001258433:--450-0.53
chr8	135670528	135671064	537	7	36.66	33.22	32.28	34.52	21.06	34.67	16.8	11.75	8.24	25.24	19.58	20	0.0064853	0.0343126	ZFAT:NM_001029939:--537-1.00;ZFAT:NM_001167583:--537-1.00;ZFAT:NM_001174158:--537-1.00
chr8	141523845	141526301	2457	35	148.65	275.91	223.04	185.31	176.63	170.6	103.3	152.5	111.24	137.13	179.78	84	0.024975	0.0411337	CHRAC1:NR_040712:+-280-0.11;CHRAC1:NR_040712:+-2208-0.90
chr8	141902016	141903247	1232	11	39.72	60.67	66	49.07	50.24	58.27	31.23	21.79	20.6	39.5	49.84	44	0.016309	0.0367799	PTK2:NM_001199649:--853-0.69;PTK2:NM_153831:--853-0.69
chr8	143860271	143861799	1529	14	28.53	56.31	44	41.78	53.46	66.58	24	30.19	29.87	33.98	33.82	21	0.024975	0.0411337	LYNX1:NM_177476:--167-0.11;LYNX1:NM_177477:--474-0.31;LYNX1:NM_023946:--1369-0.90;LYNX1:NM_177457:--1370-0.90
chr8	143923256	143924561	1306	17	13.26	11.53	7.35	9.1	14.58	58.26	42	33.54	24.72	23.04	72.98	47	0.037373	0.0499357	GML:NM_002066:+-598-0.46
chr8	144242342	144242798	457	10	16.31	15.85	22	41.76	9.72	1.39	1.2	5.03	7.21	1.1	1.78	2	0.024975	0.0411337	LY6H:NM_002347:--457-1.00;LY6H:NM_002347:--457-1.00;LY6H:NM_001130478:--457-1.00;LY6H:NM_001135655:--457-1.00;LY6H:NM_001130478:--457-1.00
chr8	144829206	144830233	1028	13	56	132.91	142.33	118.09	87.54	112.36	34.81	92.16	22.66	44.99	64.08	50	0.016309	0.0367799	FAM83H-AS1:NR_033849:+-1028-1.00
chr8	146006800	146007308	509	6	27.48	43.34	82.18	54.5	42.13	38.85	13.2	31.84	12.36	32.92	30.26	14	0.016309	0.0367799	ZNF34:NM_030580:--509-1.00
chr8	146079231	146080087	857	11	44.81	31.75	49.91	23.65	38.88	56.87	54.06	60.34	50.47	57.07	67.64	81	0.010406	0.0343126	COMMD5:NM_001081004:--857-1.00;COMMD5:NM_014066:--857-1.00;COMMD5:NM_001081003:--857-1.00
chr8	146225882	146226612	731	11	105.9	114.14	145.28	145.34	121.58	134.53	75.69	93.82	91.67	80.08	60.52	45	0.0039478	0.0343126	TMED10P1:NR_002807:+-402-0.55
chr9	709816	710965	1150	13	25.46	70.78	46.93	45.4	35.64	34.64	20.4	21.83	9.27	26.3	26.7	25	0.010406	0.0343126	KANK1:NM_153186:+-226-0.20
chr9	977689	980049	2361	42	164.93	122.67	79.22	394.25	136.11	76.3	40.83	78.8	55.62	84.48	58.74	47	0.016309	0.0367799	DMRT3:NM_021240:+-1313-0.56
chr9	5186063	5187363	1301	20	254.57	156.01	218.65	201.7	191.24	111	258.27	239.6	242.14	274.26	309.69	290	0.010406	0.0343126	INSL6:NM_007179:--1301-1.00
chr9	5230521	5231360	840	15	71.3	86.64	89.51	52.71	92.38	48.54	108.11	122.33	140.11	76.8	108.58	130	0.016309	0.0367799	INSL4:NM_002195:+-338-0.40
chr9	6483782	6484363	582	7	50.91	76.56	76.3	47.23	58.35	40.23	44.46	38.55	6.18	39.51	37.38	37	0.0064853	0.0343126	UHRF2:NR_046386:+-318-0.55
chr9	6793731	6794723	993	10	16.31	36.08	32.27	21.83	17.82	22.2	8.4	13.42	6.18	14.24	10.68	18	0.010406	0.0343126	KDM4C:NM_001146694:+-993-1.00;KDM4C:NM_001146695:+-993-1.00;KDM4C:NM_015061:+-993-1.00
chr9	9575145	9576356	1212	10	35.65	40.43	39.62	16.34	37.26	30.51	63.65	51.96	51.5	58.14	60.52	73	0.0039478	0.0343126	PTPRD:NM_002839:--1212-1.00
chr9	9735751	9736573	823	5	11.19	11.56	14.67	1.82	25.92	23.59	45.64	45.25	33.99	26.32	48.06	37	0.0039478	0.0343126	PTPRD:NM_002839:--821-1.00
chr9	12695817	12696687	871	5	1.02	2.88	1.47	1.82	3.24	5.56	6	5.04	6.18	2.2	3.56	6	0.037373	0.0499357	TYRP1:NM_000550:+-180-0.21
chr9	14722600	14723209	610	6	10.2	10.09	7.35	7.28	8.1	8.33	19.21	10.06	16.48	10.96	16.02	16	0.010406	0.0343126	CER1:NM_005454:--610-1.00
chr9	19788186	19790511	2326	112	294.33	360.96	353.76	1315.46	210.6	135.98	116.4	75.47	59.74	171.17	64.08	78	0.0064853	0.0343126	SLC24A2:NM_001193288:--832-0.36;SLC24A2:NM_020344:--832-0.36
chr9	22820924	22822021	1098	13	44.82	54.89	45.51	49.06	37.28	34.69	56.45	78.76	79.31	55.95	44.5	89	0.024975	0.0411337	FLJ35282:NR_038977:+-925-0.84
chr9	27950522	27952655	2134	13	20.38	23.1	27.87	16.36	25.92	20.83	42.04	53.62	69.01	29.62	37.38	50	0.0039478	0.0343126	LINGO2:NM_001258282:--2134-1.00;LINGO2:NM_152570:--2134-1.00
chr9	28012984	28013909	926	7	9.15	4.32	4.41	3.64	6.48	6.95	20.43	6.71	14.42	9.87	10.68	10	0.010406	0.0343126	LINGO2:NM_152570:--926-1.00
chr9	28671670	28673218	1549	10	16.29	2.88	5.88	5.46	12.96	13.86	27.64	23.46	42.23	14.24	23.14	34	0.0064853	0.0343126	LINGO2:NM_001258282:--609-0.39;LINGO2:NM_152570:--609-0.39
chr9	28949064	28951397	2334	19	38.67	20.17	41.06	9.1	22.68	23.62	62.48	40.26	41.2	26.32	49.84	50	0.016309	0.0367799	LINGO2:NM_001258282:--849-0.36
chr9	32784670	32786159	1490	13	12.24	10.08	4.41	3.64	9.72	33.27	40.85	55.31	48.41	30.71	35.6	42	0.0064853	0.0343126	TMEM215:NM_212558:+-1134-0.76;TMEM215:NM_212558:+-1490-1.00
chr9	33987179	33988699	1521	11	53.95	93.9	64.57	79.93	71.33	69.37	33.63	58.64	30.9	59.23	42.72	29	0.010406	0.0343126	UBAP2:NM_001282529:--1521-1.00;UBAP2:NM_001282529:--76-0.05
chr9	34244081	34245317	1237	17	75.36	102.58	86.57	81.75	81.06	16.64	62.46	58.63	14.42	42.78	71.2	14	0.024975	0.0411337	UBAP1:NR_033243:+-26-0.02
chr9	34660215	34661320	1106	12	42.78	59.2	44.03	36.33	40.5	26.34	18	21.79	28.84	35.09	24.92	27	0.016309	0.0367799	IL11RA:NR_052010:+-466-0.42;IL11RA:NR_052010:+-1106-1.00;IL11RA:NR_052010:+-1106-1.00;IL11RA:NR_052010:+-1106-1.00;IL11RA:NR_052010:+-888-0.80
chr9	35472314	35473171	858	5	12.2	41.89	17.6	14.53	16.2	24.96	12	8.39	11.33	9.86	8.9	16	0.010406	0.0343126	ATP8B5P:NR_003581:+-788-0.92
chr9	36582155	36583009	855	12	42.75	69.33	36.67	81.73	56.7	38.84	30	31.83	8.24	30.71	56.96	10	0.024975	0.0411337	MELK:NM_001256685:+-855-1.00;MELK:NM_001256687:+-855-1.00;MELK:NM_001256688:+-855-1.00;MELK:NM_014791:+-855-1.00;MELK:NM_001256689:+-855-1.00;MELK:NM_001256690:+-855-1.00;MELK:NM_001256691:+-855-1.00;MELK:NR_046337:+-855-1.00
chr9	37761375	37762051	677	8	27.48	69.34	63.09	39.95	46.98	40.23	24	36.87	24.72	25.24	24.92	30	0.010406	0.0343126	TRMT10B:NM_144964:+-624-0.92
chr9	38622748	38624541	1794	21	79.41	104.01	82.18	81.74	92.39	55.49	34.83	60.34	23.69	47.16	72.98	53	0.010406	0.0343126	FAM201A:NR_027294:+-615-0.34;FAM201A:NR_027294:+-1765-0.98
chr9	66494703	66495834	1132	16	67.17	111.24	88.05	89.03	48.6	52.69	40.83	48.61	2.06	33.99	56.96	36	0.016309	0.0367799	PTGER4P2-CDK2AP2P2:NR_024496:+-1132-1.00
chr9	73484213	73485047	835	9	10.19	10.09	17.6	3.64	17.82	13.87	19.22	20.13	25.75	12.06	37.38	29	0.016309	0.0367799	TRPM3:NM_001007470:--835-1.00;TRPM3:NM_020952:--835-1.00;TRPM3:NM_024971:--835-1.00;TRPM3:NM_206944:--835-1.00;TRPM3:NM_206945:--835-1.00;TRPM3:NM_206946:--835-1.00;TRPM3:NM_206947:--835-1.00;TRPM3:NM_206948:--835-1.00
chr9	74765619	74766463	845	7	1.02	5.78	1.47	3.64	1.62	6.95	6	11.76	7.21	5.5	10.68	5	0.037373	0.0499357	GDA:NM_001242505:+-845-1.00;GDA:NM_004293:+-845-1.00;GDA:NM_001242506:+-845-1.00
chr9	86082493	86083416	924	5	1.02	5.76	4.41	7.28	8.1	9.7	0	0	3.09	0	0	5	0.016309	0.0367799	FRMD3:NM_001244960:--924-1.00
chr9	89598701	89599414	714	11	28.5	25.98	11.76	25.44	34.02	41.61	36.03	82.1	73.13	64.73	72.98	91	0.0064853	0.0343126	LOC100506834:NR_049794:+-140-0.20
chr9	89764015	89764955	941	13	78.38	38.96	52.81	36.32	68.07	19.42	88.89	120.66	79.31	86.66	83.66	57	0.010406	0.0343126	C9orf170:NM_001001709:+-941-1.00
chr9	90113798	90114755	958	24	41.75	70.76	48.43	132.59	113.42	131.79	14.4	63.72	45.32	44.98	1.78	43	0.037373	0.0499357	DAPK1:NM_004938:+-958-1.00;DAPK1:NM_004938:+-958-1.00
chr9	91605964	91607687	1724	106	126.24	216.57	74.81	249.09	81	169.27	16.81	45.27	45.32	72.49	14.24	46	0.0039478	0.0343126	C9orf47:NM_001001938:+-1724-1.00;C9orf47:NM_001142413:+-1724-1.00;S1PR3:NM_005226:+-1578-0.92
chr9	92021037	92022701	1665	15	70.25	157.47	120.33	74.49	115.07	88.76	51.65	102.23	80.34	66.94	65.86	59	0.037373	0.0499357	SEMA4D:NM_001142287:--1578-0.95;SEMA4D:NM_006378:--1578-0.95
chr9	96940834	96941642	809	7	30.55	41.89	51.36	59.96	42.14	43	28.83	30.16	20.6	16.45	33.82	28	0.0064853	0.0343126	MIRLET7D:NR_029481:+-809-1.00
chr9	99418634	99419529	896	5	7.14	10.11	13.2	10.89	16.2	5.56	7.2	10.05	4.12	3.3	1.78	4	0.024975	0.0411337	AAED1:NM_153698:--896-1.00
chr9	99538778	99539357	580	5	16.29	20.22	36.69	18.17	27.56	16.65	7.2	15.09	15.45	8.77	23.14	15	0.024975	0.0411337	ZNF510:NM_014930:--580-1.00
chr9	100015667	100017038	1372	17	30.55	60.65	55.73	47.25	59.95	59.65	26.4	53.62	8.24	41.69	37.38	36	0.037373	0.0499357	LOC100499484-C9ORF174:NR_036527:+-173-0.13;LOC100499484-C9ORF174:NR_036528:+-173-0.13;LOC100499484-C9ORF174:NR_036529:+-173-0.13;LOC100499484:NR_036526:+-173-0.13
chr9	100055368	100057268	1901	17	44.79	46.19	71.89	39.98	46.98	13.89	51.64	75.43	62.83	70.21	53.4	53	0.037373	0.0499357	LOC100499484-C9ORF174:NR_036527:+-402-0.21;LOC100499484-C9ORF174:NR_036528:+-402-0.21;LOC100499484-C9ORF174:NR_036529:+-402-0.21;LOC100499484:NR_036526:+-402-0.21;LOC100499484:NR_036526:+-1590-0.84;LOC100499484-C9ORF174:NR_036527:+-1377-0.72;LOC100499484-C9ORF174:NR_036528:+-1377-0.72;LOC100499484:NR_036526:+-1377-0.72;LOC100499484-C9ORF174:NR_036527:+-496-0.26;LOC100499484-C9ORF174:NR_036528:+-4…
chr9	100617591	100619259	1669	27	65.17	114.12	180.51	294.35	137.75	102.66	18	65.42	29.87	42.84	78.32	51	0.010406	0.0343126	FOXE1:NM_004473:+-606-0.36
chr9	104358101	104359150	1050	6	10.19	11.55	20.54	9.09	14.58	18.03	31.24	28.48	29.87	18.65	24.92	48	0.0064853	0.0343126	PPP3R2:NM_147180:--1050-1.00
chr9	106857465	106858332	868	9	5.1	14.42	4.4	1.82	11.34	12.5	19.2	15.09	12.36	8.79	21.36	19	0.037373	0.0499357	SMC2:NM_001265602:+-868-1.00;SMC2:NM_006444:+-868-1.00;SMC2:NM_001042551:+-868-1.00;SMC2:NM_001042550:+-868-1.00;SMC2:NM_001042550:+-868-1.00;SMC2:NM_001042551:+-868-1.00;SMC2:NM_001265602:+-868-1.00;SMC2:NM_006444:+-868-1.00
chr9	109402316	109403720	1405	5	7.13	10.09	8.81	7.28	9.72	11.11	26.43	11.75	13.39	13.16	12.46	19	0.0039478	0.0343126	LOC100996590:NR_104145:+-218-0.16;LOC100996590:NR_104145:+-1402-1.00
chr9	111882921	111883498	578	8	16.29	14.42	22	27.25	9.72	19.4	56.47	20.11	23.69	34.02	35.6	45	0.016309	0.0367799	TMEM245:NM_032012:--578-1.00
chr9	113020680	113021480	801	7	18.33	11.54	17.61	18.16	17.82	24.97	9.6	11.74	11.33	3.29	10.68	18	0.024975	0.0411337	TXN:NM_001244938:--241-0.30;TXN:NM_003329:--241-0.30
chr9	114362669	114363041	373	5	14.24	31.78	17.6	39.96	21.06	18.03	7.2	6.72	8.24	15.35	16.02	10	0.010406	0.0343126	PTGR1:NM_012212:--373-1.00;PTGR1:NM_001146108:--373-1.00;PTGR1:NM_001146109:--373-1.00
chr9	114547389	114548196	808	5	1.02	2.88	2.94	0	1.62	1.39	3.6	3.36	8.24	4.38	5.34	7	0.0039478	0.0343126	C9orf84:NM_173521:--391-0.48
chr9	115172981	115173537	557	6	6.12	31.77	10.26	9.1	12.96	15.25	7.2	10.07	9.27	3.3	5.34	6	0.037373	0.0499357	HSDL2:NR_036651:+-321-0.58
chr9	115653492	115655304	1813	12	22.4	31.76	35.23	54.51	35.64	22.17	20.4	20.14	18.54	15.34	12.46	35	0.016309	0.0367799	SLC46A2:NM_033051:--1702-0.94
chr9	115984479	115985486	1008	15	0	5.76	7.35	1.82	14.58	5.56	20.4	11.76	17.51	14.25	12.46	35	0.016309	0.0367799	FKBP15:NM_015258:--1008-1.00;SLC31A1:NM_001859:+-1008-1.00
chr9	116035939	116036949	1011	6	1.02	4.32	1.47	1.82	1.62	5.55	8.4	3.36	7.21	5.5	5.34	6	0.024975	0.0411337	CDC26:NM_139286:--890-0.88;CDC26:NM_139286:--1011-1.00
chr9	117694316	117695669	1354	16	64.15	40.41	110.04	74.47	79.43	79.07	108.11	179.29	134.93	92.17	131.72	142	0.010406	0.0343126	TNFSF8:NM_001244:--560-0.41;TNFSF8:NM_001252290:--560-0.41
chr9	117902972	117903915	944	7	6.12	0	2.94	3.64	1.62	2.78	7.2	5.04	7.21	3.29	5.34	14	0.024975	0.0411337	DEC1:NM_017418:+-269-0.28
chr9	124856573	124859051	2479	44	97.76	57.68	83.58	43.63	98.83	62.39	111.67	105.63	117.42	118.54	126.38	82	0.016309	0.0367799	TTLL11:NM_001139442:--1313-0.53;TTLL11:NM_194252:--1313-0.53
chr9	124983127	124985154	2028	47	66.25	57.71	77.78	163.5	50.22	70.75	45.61	21.82	40.17	50.54	21.36	48	0.0064853	0.0343126	LHX6:NM_001242335:--1636-0.81
chr9	127065188	127065803	616	8	19.33	20.22	27.86	19.99	22.68	11.11	6	10.08	10.3	9.87	12.46	6	0.0064853	0.0343126	NEK6:NM_001166168:+-616-1.00;NEK6:NM_001166170:+-616-1.00;NEK6:NM_014397:+-616-1.00
chr9	129641726	129643958	2233	59	413.38	443.49	463.67	568.64	403.54	421.69	371.24	380.42	434.67	284.17	386.26	412	0.024975	0.0411337	ZBTB34:NM_001099270:+-1965-0.88
chr9	130701796	130703478	1683	24	77.42	124.22	108.57	90.85	113.47	55.49	56.46	72.13	53.56	76.79	53.4	50	0.016309	0.0367799	DPM2:NM_003863:--968-0.58
chr9	131448231	131448817	587	9	26.46	24.54	23.47	21.8	25.92	15.26	9.6	23.46	12.36	14.25	7.12	13	0.010406	0.0343126	SET:NM_001248000:+-587-1.00
chr9	132598985	132599499	515	7	31.56	30.33	39.61	49.04	25.92	15.27	10.8	20.12	9.27	15.36	24.92	11	0.016309	0.0367799	C9orf78:NM_016520:--515-1.00;USP20:NM_001110303:+-515-1.00;USP20:NM_006676:+-515-1.00;USP20:NM_001008563:+-515-1.00
chr9	135803154	135804187	1034	9	25.44	36.1	38.16	38.15	34.02	18.03	25.21	3.35	14.42	18.63	19.58	6	0.016309	0.0367799	TSC1:NM_000368:--349-0.34;TSC1:NM_001162426:--349-0.34;TSC1:NM_001162427:--349-0.34
chr9	136256094	136256560	467	5	24.44	18.77	35.22	25.43	25.93	33.29	34.84	70.38	55.62	32.92	46.28	50	0.016309	0.0367799	C9orf96:NR_103997:+-467-1.00
chr9	137809090	137811219	2130	34	104.9	88.07	73.36	83.59	77.76	51.33	97.31	172.63	168.92	99.85	156.64	100	0.016309	0.0367799	FCN1:NM_002003:--1914-0.90
chr9	140337112	140337795	684	8	33.59	41.89	42.56	19.99	35.64	19.4	9.6	23.46	8.24	25.23	16.02	6	0.024975	0.0411337	ENTPD8:NM_001033113:--684-1.00;ENTPD8:NM_198585:--684-1.00
chr9	140448513	140448975	463	5	25.46	44.79	29.34	32.7	30.79	11.1	10.8	10.07	16.48	17.56	21.36	10	0.016309	0.0367799	MRPL41:NM_032477:+-21-0.05
chrX	3204340	3205244	905	13	32.6	34.64	39.59	3.64	14.58	20.8	38.46	113.94	49.44	35.09	37.38	60	0.016309	0.0367799	CXorf28:NR_038428:+-355-0.39
chrX	6069248	6071009	1762	16	15.3	18.72	10.29	7.28	12.96	8.34	13.2	40.26	40.17	18.65	24.92	19	0.016309	0.0367799	NLGN4X:NM_001282145:--1698-0.96;NLGN4X:NM_001282146:--1698-0.96;NLGN4X:NM_020742:--1698-0.96;NLGN4X:NM_181332:--1698-0.96
chrX	10851052	10852363	1312	23	10.2	24.54	10.29	1.82	29.16	9.73	49.27	48.6	78.28	13.15	37.38	35	0.010406	0.0343126	MID1:NM_033290:--1055-0.80
chrX	12157231	12159566	2336	29	33.6	103.99	74.83	139.88	64.8	30.51	26.4	58.69	59.74	24.14	7.12	20	0.024975	0.0411337	FRMPD4:NM_014728:+-1860-0.80
chrX	24025375	24026077	703	6	5.1	18.77	13.21	12.73	24.3	9.71	2.4	10.08	7.21	3.3	7.12	4	0.024975	0.0411337	KLHL15:NM_030624:--703-1.00
chrX	26234063	26234744	682	6	3.06	4.32	1.47	0	0	4.17	6	3.36	5.15	12.07	5.34	10	0.010406	0.0343126	MAGEB5:NM_001271752:+-682-1.00
chrX	46409131	46409678	548	5	5.1	15.88	8.81	7.28	12.96	5.56	2.4	5.04	1.03	0	7.12	4	0.010406	0.0343126	ZNF674-AS1:NR_015378:+-548-1.00
chrX	51638160	51638745	586	6	7.12	20.21	14.66	29.07	17.82	0	0	6.72	2.06	3.3	1.78	0	0.037373	0.0499357	MAGED1:NM_001005333:+-586-1.00;MAGED1:NM_006986:+-586-1.00;MAGED1:NM_001005332:+-586-1.00;MAGED1:NM_001005333:+-586-1.00;MAGED1:NM_006986:+-586-1.00
chrX	63005002	63005766	765	27	22.44	43.23	57.22	223.47	27.54	1.39	1.2	25.2	1.03	11	1.78	2	0.037373	0.0499357	ARHGEF9:NM_001173479:--765-1.00
chrX	64755279	64755738	460	7	11.22	36.11	26.39	10.92	29.16	23.57	1.2	20.11	8.24	5.5	8.9	12	0.024975	0.0411337	LAS1L:NM_001170649:--460-1.00;LAS1L:NM_001170650:--460-1.00;LAS1L:NM_031206:--460-1.00
chrX	68422225	68423275	1051	10	7.14	5.76	10.27	7.28	12.96	11.12	9.6	13.42	29.87	19.75	19.58	18	0.016309	0.0367799	LINC00269:NR_103715:+-1051-1.00
chrX	69697453	69698950	1498	20	40.75	18.75	29.34	3.64	27.54	16.67	26.4	92.14	52.53	64.72	48.06	49	0.016309	0.0367799	DLG3:NM_001166278:+-408-0.27
chrX	70509202	70510594	1393	26	85.55	132.88	96.81	121.69	129.63	91.56	58.8	103.91	58.71	53.74	58.74	30	0.016309	0.0367799	NONO:NM_001145408:+-608-0.44;NONO:NM_001145409:+-608-0.44;NONO:NM_007363:+-608-0.44
chrX	71460585	71461411	827	8	32.58	50.56	44.01	67.23	53.49	18.03	14.4	25.16	17.51	28.52	21.36	4	0.016309	0.0367799	ERCC6L:NM_017669:--274-0.33
chrX	72434052	72436511	2460	54	77.43	330.77	313.99	646.78	282.03	33.32	19.2	241.37	244.11	41.72	21.36	9	0.037373	0.0499357	NAP1L2:NM_021963:--2302-0.94
chrX	73814712	73815341	630	6	8.16	18.77	10.27	14.53	6.48	8.32	1.2	18.44	6.18	0	1.78	5	0.037373	0.0499357	RLIM:NM_016120:--7-0.01;RLIM:NM_183353:--7-0.01
chrX	74743250	74744308	1059	12	8.16	128.58	181.95	161.68	116.73	41.6	10.8	97.19	72.1	7.69	3.56	7	0.037373	0.0499357	ZDHHC15:NM_001146256:--1059-1.00;ZDHHC15:NM_001146257:--1059-1.00;ZDHHC15:NM_144969:--1059-1.00
chrX	74745040	74745899	860	5	0	0	0	1.82	0	1.39	4.8	0	6.18	4.4	7.12	6	0.024975	0.0411337	ZDHHC15:NM_001146256:--298-0.35;ZDHHC15:NM_001146257:--298-0.35;ZDHHC15:NM_144969:--298-0.35
chrX	77914149	77915772	1624	6	2.04	4.33	1.47	3.64	1.62	1.39	3.6	5.03	9.27	2.19	5.34	4	0.037373	0.0499357	ZCCHC5:NM_152694:--1624-1.00;ZCCHC5:NM_152694:--1448-0.89
chrX	92928229	92930396	2168	67	33.66	51.91	108.51	430.57	139.32	31.97	6	48.61	28.84	31.9	0	9	0.010406	0.0343126	NAP1L3:NM_004538:--2168-1.00;FAM133A:NM_001171109:+-1624-0.75;FAM133A:NM_001171110:+-1624-0.75;FAM133A:NM_001171111:+-1624-0.75;FAM133A:NM_173698:+-1624-0.75;FAM133A:NM_001171109:+-1146-0.53;FAM133A:NM_001171110:+-1146-0.53;FAM133A:NM_001171111:+-1146-0.53;FAM133A:NM_173698:+-1146-0.53
chrX	100479304	100480242	939	14	27.48	67.87	39.61	58.13	43.74	34.67	19.2	25.16	41.2	17.56	16.02	25	0.016309	0.0367799	DRP2:NM_001939:+-939-1.00
chrX	100492608	100493312	705	5	5.1	5.76	2.94	7.28	3.24	5.56	0	0	2.06	0	0	2	0.0039478	0.0343126	DRP2:NM_001171184:+-358-0.51
chrX	101906143	101908256	2114	92	207.75	275.76	149.68	706.68	116.64	112.5	54	115.76	19.57	74.7	16.02	13	0.0064853	0.0343126	GPRASP1:NM_001099410:+-2114-1.00;GPRASP1:NM_001099411:+-2114-1.00;GPRASP1:NM_001184727:+-2114-1.00;GPRASP1:NM_014710:+-2114-1.00;GPRASP1:NM_001184727:+-2096-0.99;GPRASP1:NM_001184727:+-1564-0.74;GPRASP1:NM_014710:+-1564-0.74;GPRASP1:NM_001099410:+-931-0.44;GPRASP1:NM_001184727:+-931-0.44;GPRASP1:NM_014710:+-931-0.44;GPRASP1:NM_001099410:+-531-0.25;GPRASP1:NM_001099411:+-531-0.25;GPRASP1:NM_001184…
chrX	103080554	103081095	542	6	34.63	21.65	24.94	9.1	35.64	44.39	52.85	50.26	49.44	26.35	51.62	49	0.016309	0.0367799	RAB9B:NM_016370:--542-1.00
chrX	105416913	105418537	1625	17	16.32	4.32	39.62	9.1	21.06	12.5	31.23	43.57	40.17	20.86	37.38	57	0.024975	0.0411337	MUM1L1:NM_001171020:+-220-0.14;MUM1L1:NM_152423:+-220-0.14
chrX	106435694	106436402	709	9	20.37	31.77	21.98	14.56	29.16	15.27	19.2	10.06	11.33	8.8	14.24	6	0.010406	0.0343126	NUP62CL:NM_017681:--601-0.85
chrX	111139546	111140015	470	8	49.91	28.87	41.09	21.79	27.54	23.57	54.07	98.86	79.31	60.34	71.2	55	0.0039478	0.0343126	TRPC5OS:NM_001195576:+-470-1.00;TRPC5OS:NM_001195577:+-470-1.00;TRPC5OS:NM_001195578:+-470-1.00;TRPC5OS:NM_001195576:+-470-1.00;TRPC5OS:NM_001195577:+-470-1.00;TRPC5OS:NM_001195578:+-470-1.00
chrX	117106802	117107366	565	7	0	14.44	10.28	9.1	11.34	12.47	1.2	0	1.03	5.5	0	1	0.037373	0.0499357	KLHL13:NM_033495:--166-0.29;KLHL13:NM_001168300:--107-0.19
chrX	122319073	122320695	1623	32	70.28	183.42	164.3	236.19	84.24	115.11	18	120.65	51.5	17.6	23.14	14	0.016309	0.0367799	GRIA3:NM_000828:+-1315-0.81;GRIA3:NM_001256743:+-1315-0.81;GRIA3:NM_007325:+-1315-0.81
chrX	125955208	125956224	1017	9	16.29	24.55	21.98	9.1	14.58	9.73	20.4	53.62	66.95	18.64	23.14	35	0.037373	0.0499357	CXorf64:NM_001122716:+-619-0.61
chrX	133927855	133929361	1507	13	9.18	28.87	10.29	29.08	17.82	15.27	1.2	3.36	7.21	5.5	14.24	10	0.016309	0.0367799	FAM122B:NM_001170757:--1507-1.00
chrX	134854060	134854557	498	5	4.08	7.21	11.72	9.09	6.48	5.56	0	0	0	0	0	4	0.0039478	0.0343126	CT45A1:NM_001017417:+-498-1.00
chrX	135382919	135383431	513	5	19.35	52.01	29.34	34.52	34.04	43.01	15.62	30.17	0	17.55	26.7	26	0.024975	0.0411337	GPR112:NM_153834:+-513-1.00
chrX	139866513	139867176	664	7	43.78	47.66	60.17	36.34	43.76	37.45	82.88	80.43	104.07	66.92	55.18	54	0.010406	0.0343126	CDR1:NM_004065:--664-1.00
chrX	140984463	140985694	1232	11	5.1	10.1	8.82	9.1	8.1	8.31	16.82	16.77	25.75	7.68	12.46	11	0.037373	0.0499357	MAGEC3:NM_177456:+-138-0.11;MAGEC3:NM_177456:+-731-0.59;MAGEC3:NM_177456:+-1232-1.00;MAGEC3:NM_177456:+-1232-1.00;MAGEC3:NM_177456:+-1232-1.00
chrX	142967188	142968869	1682	15	28.51	18.75	19.08	18.17	27.54	23.57	50.45	62.03	58.71	35.12	44.5	56	0.0039478	0.0343126	UBE2NL:NM_001012989:+-1682-1.00
chrX	144909061	144909947	887	6	4.08	4.32	2.94	5.46	6.48	6.93	13.22	16.76	14.42	6.58	10.68	8	0.0064853	0.0343126	TMEM257:NM_004709:+-887-1.00
chrX	150903136	150903816	681	6	3.06	2.88	5.88	5.46	4.86	0	6	11.73	11.33	5.49	7.12	7	0.0064853	0.0343126	CNGA2:NM_005140:+-681-1.00
chrX	151298500	151299669	1170	10	30.54	33.2	35.22	23.63	34.02	30.52	21.63	35.2	2.06	17.55	19.58	18	0.037373	0.0499357	MAGEA10-MAGEA5:NM_001204811:--1170-1.00
chrX	151900855	151902080	1226	13	8.16	7.2	7.35	12.73	12.96	6.95	3.6	6.72	4.12	6.6	0	7	0.0064853	0.0343126	MAGEA12:NM_001166386:--1226-1.00;MAGEA12:NM_001166387:--1226-1.00;MAGEA12:NM_005367:--1226-1.00;MAGEA12:NM_001166386:--767-0.63;MAGEA12:NM_001166387:--767-0.63
chrX	152015825	152017045	1221	16	24.45	53.44	55.77	23.66	42.12	36.05	15.6	33.55	11.33	7.69	14.24	24	0.016309	0.0367799	NSDHL:NM_001129765:+-1044-0.86;NSDHL:NM_015922:+-1044-0.86
chrX	153777072	153777906	835	19	76.35	148.79	112.98	156.26	100.44	54.12	64.84	65.38	47.38	44.97	72.98	20	0.016309	0.0367799	G6PD:NM_000402:--162-0.19;G6PD:NM_001042351:--730-0.87;IKBKG:NM_001099857:+-835-1.00;IKBKG:NM_001145255:+-835-1.00;IKBKG:NM_003639:+-835-1.00

## Sheet: Table S5
Table S5 Differentially hydroxymethylated regions (DhMRs) in promoters
ChrID	DMRStart	DMREnd	DMRlength	CpGs	2504588T	2512618T	2539382T	2551349T	2553763T	S12T	2504588N	2512618N	2539382N	2551349N	2553763N	S12N	P-value	Adj-P-value	Promoters(geneID:RNA:strand-overlapsize-overlaprate)
chr10	182660	183480	821	10	24.7	41.04	33.33	69.52	29.85	17	178.8	142.98	65.23	90.2	93.04	89.01	0.0064853	0.0198111	ZMYND11:NM_006624:+-67-0.08;ZMYND11:NM_001202465:+-173-0.21;ZMYND11:NM_001202466:+-173-0.21;ZMYND11:NM_212479:+-173-0.21;ZMYND11:NM_001202464:+-821-1.00
chr10	225064	225588	525	5	14.54	2.74	15.15	12.64	13.78	7	21.85	35.74	27	29.05	29.08	28.82	0.0039478	0.0185511	ZMYND11:NM_001202464:+-137-0.26;ZMYND11:NM_001202465:+-137-0.26;ZMYND11:NM_001202466:+-137-0.26;ZMYND11:NM_001202467:+-137-0.26;ZMYND11:NM_001202468:+-137-0.26;ZMYND11:NM_006624:+-137-0.26;ZMYND11:NM_212479:+-137-0.26
chr10	225959	227277	1319	19	33.39	30.14	75.75	37.92	48.24	22	83.42	119.19	139.42	97.9	55.28	167.58	0.0064853	0.0198111	ZMYND11:NM_001202464:+-1319-1.00;ZMYND11:NM_001202465:+-1319-1.00;ZMYND11:NM_001202466:+-1319-1.00;ZMYND11:NM_001202467:+-1319-1.00;ZMYND11:NM_001202468:+-1319-1.00;ZMYND11:NM_006624:+-1319-1.00;ZMYND11:NM_212479:+-1319-1.00
chr10	227296	228000	705	5	14.54	8.21	9.09	7.9	2.3	6	17.87	19.07	15.75	12.24	14.55	18.34	0.0064853	0.0198111	ZMYND11:NM_001202464:+-657-0.93;ZMYND11:NM_001202465:+-657-0.93;ZMYND11:NM_001202466:+-657-0.93;ZMYND11:NM_001202467:+-657-0.93;ZMYND11:NM_001202468:+-657-0.93;ZMYND11:NM_006624:+-657-0.93;ZMYND11:NM_212479:+-657-0.93
chr10	1103703	1104611	909	13	33.44	19.18	66.66	34.76	66.61	16	89.41	90.56	89.96	74.92	46.56	68.1	0.010406	0.0227593	WDR37:NM_014023:+-909-1.00
chr10	1118129	1119686	1558	27	56.67	82.09	63.63	39.5	45.98	58	99.3	61.93	117	93.33	162.89	178.05	0.010406	0.0227593	WDR37:NM_014023:+-1558-1.00
chr10	3186239	3187283	1045	14	43.6	2.74	30.3	22.12	20.7	12	63.57	38.11	74.25	50.49	37.83	68.12	0.010406	0.0227593	PITRM1-AS1:NR_038284:+-1042-1.00;PITRM1-AS1:NR_038284:+-1045-1.00
chr10	3187295	3188571	1277	34	65.37	24.66	54.54	74.26	66.7	79	202.68	109.56	114.75	128.5	66.92	78.6	0.016309	0.0284989	PITRM1-AS1:NR_038284:+-884-0.69
chr10	3192672	3194054	1383	36	107.58	73.96	96.96	77.42	105.65	90	184.73	173.97	197.99	200.35	110.58	115.28	0.0039478	0.0185511	PITRM1-AS1:NR_038284:+-150-0.11
chr10	4697577	4698175	599	5	20.36	10.96	18.18	26.86	13.78	13	35.76	35.75	26.99	32.1	55.25	36.66	0.0039478	0.0185511	LINC00705:NR_015425:+-164-0.27
chr10	4700536	4702021	1486	23	59.6	38.31	63.63	61.62	66.63	42	168.88	112.04	143.96	140.66	61.11	104.8	0.016309	0.0284989	LINC00705:NR_015425:+-219-0.15
chr10	4869138	4871370	2233	25	133.78	95.78	81.81	101.12	85.01	98	220.54	152.54	148.47	178.89	125.06	154.56	0.0064853	0.0198111	AKR1E2:NR_073126:+-1332-0.60;AKR1E2:NM_001040177:+-1379-0.62;AKR1E2:NM_001271021:+-1379-0.62;AKR1E2:NM_001271025:+-1379-0.62;AKR1E2:NR_073125:+-1418-0.64;AKR1E2:NR_073127:+-1418-0.64
chr10	5007549	5008683	1135	14	43.62	46.54	24.24	28.44	36.76	29	107.29	47.66	103.46	81.02	52.38	123.06	0.0039478	0.0185511	AKR1C1:NM_001353:+-88-0.08
chr10	5137709	5138606	898	8	11.61	13.69	15.15	25.28	9.2	17	41.71	45.28	31.5	33.66	37.82	41.92	0.0039478	0.0185511	AKR1C3:NM_001253909:+-898-1.00;AKR1C3:NM_003739:+-898-1.00
chr10	5446738	5447519	782	6	11.63	10.96	12.12	11.06	6.9	18	19.87	11.92	31.48	16.83	34.9	23.58	0.016309	0.0284989	TUBAL3:NM_001171864:--782-1.00;TUBAL3:NM_024803:--782-1.00
chr10	5490800	5491531	732	6	14.54	5.48	27.27	9.48	18.38	12	29.8	30.98	22.5	29.07	46.52	10.48	0.037373	0.0487305	NET1:NR_073040:+-22-0.03
chr10	5493162	5493814	653	5	15.99	8.22	12.12	17.38	22.96	15	35.76	16.68	35.98	35.16	23.28	34.06	0.010406	0.0227593	NET1:NR_073040:+-415-0.64
chr10	5709014	5710639	1626	17	42.15	76.64	27.27	52.14	36.79	22	105.31	83.41	112.44	79.52	95.93	62.87	0.0064853	0.0198111	ASB13:NM_024701:--1545-0.95
chr10	5757622	5759376	1755	26	50.86	57.48	69.69	75.84	64.32	42	125.13	126.28	146.17	125.43	119.29	138.86	0.0039478	0.0185511	FAM208B:NM_017782:+-164-0.09
chr10	5761398	5761881	484	7	18.91	38.32	18.18	50.56	34.44	8	65.56	90.56	38.25	62.67	72.69	78.54	0.010406	0.0227593	FAM208B:NM_017782:+-316-0.65
chr10	5761950	5763240	1291	15	17.43	49.26	18.18	41.08	22.97	31	63.56	73.89	74.25	55.08	43.65	60.26	0.0064853	0.0198111	FAM208B:NM_017782:+-1136-0.88
chr10	5933204	5934645	1442	27	146.88	169.61	103.02	93.22	142.46	76	202.63	281.23	278.83	246.12	206.49	222.62	0.0039478	0.0185511	FBXO18:NM_001258452:+-501-0.35;ANKRD16:NM_001009941:--657-0.46;ANKRD16:NM_001009943:--657-0.46;ANKRD16:NM_019046:--657-0.46;FBXO18:NM_178150:+-1105-0.77;FBXO18:NM_001258453:+-1106-0.77;FBXO18:NM_001258453:+-1442-1.00
chr10	5934990	5935533	544	11	66.9	49.26	33.33	42.66	78.09	16	117.23	164.43	116.9	122.29	113.4	86.43	0.0039478	0.0185511	FBXO18:NM_001258453:+-90-0.17
chr10	5945480	5946139	660	10	18.87	5.47	12.12	18.96	36.74	7	49.65	23.8	65.25	38.25	32.01	55.02	0.010406	0.0227593	FBXO18:NM_001258452:+-660-1.00;FBXO18:NM_001258453:+-660-1.00
chr10	6020479	6021295	817	12	40.71	46.51	45.45	39.5	57.39	28	93.36	92.93	78.71	128.41	75.61	144.01	0.0039478	0.0185511	IL15RA:NM_001256765:--817-1.00;IL15RA:NM_002189:--817-1.00;IL15RA:NM_172200:--817-1.00;IL15RA:NM_001243539:--817-1.00
chr10	6133090	6134051	962	12	21.77	19.18	27.27	42.66	85	24	99.32	85.78	96.67	96.31	63.97	94.25	0.0064853	0.0198111	RBM17:NM_032905:+-67-0.07;RBM17:NM_001145547:+-845-0.88
chr10	6137268	6139040	1773	27	148.32	90.33	196.95	110.6	149.27	105	349.63	333.65	328.27	259.9	177.41	274.91	0.0064853	0.0198111	RBM17:NM_001145547:+-513-0.29;RBM17:NM_032905:+-513-0.29
chr10	6139443	6141459	2017	40	223.99	153.27	172.71	246.37	149.26	132	393.32	333.7	341.79	259.97	235.6	248.84	0.0064853	0.0198111	RBM17:NM_001145547:+-1586-0.79;RBM17:NM_032905:+-1586-0.79
chr10	6557001	6557506	506	8	15.99	32.84	24.24	12.64	41.34	24	37.74	50.05	56.22	44.36	37.83	52.4	0.010406	0.0227593	PRKCQ:NM_001242413:--506-1.00;PRKCQ:NM_001282644:--506-1.00;PRKCQ:NM_001282645:--506-1.00;PRKCQ:NM_006257:--506-1.00
chr10	6628754	6629392	639	5	2.9	2.74	18.18	11.06	6.9	6	21.86	19.06	24.75	13.77	23.26	18.34	0.0064853	0.0198111	PRKCQ-AS1:NR_036502:+-570-0.89;PRKCQ-AS1:NR_036503:+-570-0.89
chr10	6822621	6824157	1537	15	39.24	35.59	30.3	14.22	25.28	51	57.59	26.19	56.25	56.6	78.53	81.21	0.024975	0.0366541	LINC00707:NR_038291:+-1229-0.80;LINC00707:NR_038291:+-1210-0.79
chr10	6875186	6876551	1366	11	8.71	2.74	24.24	11.06	18.4	10	37.75	16.66	29.25	35.19	34.92	31.44	0.010406	0.0227593	LINC00707:NR_038291:+-1366-1.00
chr10	7423240	7424137	898	11	40.73	27.38	6.06	26.86	29.87	20	55.64	38.12	44.99	56.59	40.73	68.1	0.008239	0.0227593	SFMBT2:NM_001018039:--727-0.81;SFMBT2:NM_001029880:--727-0.81
chr10	7662731	7663699	969	14	17.45	0	33.33	7.9	22.97	31	95.37	52.44	65.25	74.95	46.56	34.06	0.0039478	0.0185511	ITIH5:NM_032817:--906-0.93
chr10	7710298	7711438	1141	12	30.52	32.88	54.54	30.02	43.64	50	79.48	66.75	67.46	79.49	84.32	57.64	0.0039478	0.0185511	ITIH5:NM_001001851:--664-0.58;ITIH5:NM_030569:--664-0.58
chr10	7861047	7861812	766	26	308.38	125.91	318.15	221.11	167.65	185.02	152.98	178.77	94.5	130.01	55.29	146.72	0.037373	0.0487305	TAF3:NM_031923:+-766-1.00
chr10	11045328	11047269	1942	28	146.89	166.92	154.53	97.95	121.74	72	266.22	224.05	173.18	252.2	209.35	159.79	0.0064853	0.0198111	CELF2:NM_001025077:+-420-0.22
chr10	11048588	11049313	726	6	4.35	10.96	15.15	11.06	16.08	3	25.83	14.28	20.25	15.3	32.01	28.82	0.016309	0.0284989	CELF2:NM_001025077:+-726-1.00
chr10	11061669	11063493	1825	19	61.06	41.1	106.05	116.91	87.28	69	174.8	164.46	148.41	154.39	148.31	102.18	0.010406	0.0227593	CELF2:NM_006561:+-384-0.21
chr10	11208812	11210387	1576	16	43.63	24.65	33.33	18.96	45.96	32	154.94	95.33	87.72	99.37	40.74	104.8	0.010406	0.0227593	CELF2:NM_001025076:+-469-0.30;CELF2:NM_001083591:+-469-0.30;CELF2:NM_001025076:+-656-0.42;CELF2:NM_001083591:+-656-0.42
chr10	11654637	11656301	1665	20	72.71	32.83	39.39	37.92	48.27	45	119.2	78.69	98.97	102.45	113.45	99.52	0.0039478	0.0185511	USP6NL:NM_014688:--1043-0.63
chr10	12078742	12080090	1349	21	33.41	35.61	33.33	39.5	36.75	23	77.48	78.65	76.5	76.5	64.02	104.8	0.0039478	0.0185511	UPF2:NM_015542:--699-0.52;UPF2:NM_080599:--699-0.52
chr10	12172937	12175297	2361	57	154.1	43.84	72.72	107.44	71.28	71	226.48	166.8	240.63	200.43	180.42	206.98	0.0039478	0.0185511	SEC61A2:NM_001142627:+-850-0.36;SEC61A2:NM_001142628:+-850-0.36;SEC61A2:NM_018144:+-850-0.36;SEC61A2:NR_024576:+-857-0.36;SEC61A2:NR_024577:+-857-0.36;SEC61A2:NR_024576:+-491-0.21;SEC61A2:NR_024577:+-491-0.21
chr10	12203009	12205151	2143	39	109.08	57.48	75.75	82.16	75.87	82	129.23	143	191.25	110.16	136.77	141.48	0.0039478	0.0185511	SEC61A2:NR_024576:+-2112-0.99;SEC61A2:NR_024577:+-2112-0.99;SEC61A2:NR_024576:+-1364-0.64;SEC61A2:NR_024577:+-1364-0.64
chr10	12213809	12214566	758	9	10.15	0	6.06	17.38	22.98	6	29.79	38.13	29.25	15.3	32.01	34.06	0.010406	0.0227593	SEC61A2:NR_024576:+-149-0.20;SEC61A2:NR_024577:+-149-0.20
chr10	12239536	12241048	1513	19	46.51	73.87	27.27	75.84	71.17	19	143.02	135.81	166.37	88.68	90.21	91.7	0.0039478	0.0185511	NUDT5:NM_014142:--608-0.40;CDC123:NM_006023:+-709-0.47
chr10	12621884	12623133	1250	9	23.26	8.22	27.27	17.38	18.38	21	31.81	28.58	33.74	26.01	55.27	34.06	0.0064853	0.0198111	MIR4480:NR_039700:+-939-0.75
chr10	13042093	13042597	505	5	13.08	0	12.12	9.48	9.2	9	17.88	21.45	15.75	16.83	37.79	10.48	0.010406	0.0227593	CCDC3:NM_001282658:--420-0.83
chr10	13148728	13150185	1458	29	72.68	35.62	109.08	85.32	101.06	38	135.09	195.43	220.39	156.03	154.16	180.74	0.0039478	0.0185511	OPTN:NM_001008211:+-397-0.27;OPTN:NM_001008212:+-397-0.27;OPTN:NM_001008213:+-397-0.27
chr10	13204935	13206513	1579	26	81.43	60.23	75.75	101.12	45.97	48	131.12	102.52	107.99	110.16	139.64	141.47	0.0039478	0.0185511	MCM10:NM_018518:+-672-0.43;MCM10:NM_182751:+-672-0.43;MCM10:NM_018518:+-812-0.51;MCM10:NM_182751:+-812-0.51
chr10	13206753	13207602	850	7	8.7	2.74	9.09	11.06	9.18	11	11.94	14.28	20.25	13.77	11.64	15.72	0.0039478	0.0185511	MCM10:NM_018518:+-850-1.00;MCM10:NM_182751:+-850-1.00
chr10	13379896	13380590	695	7	32	16.43	33.33	17.38	29.87	17	57.61	50.03	35.99	56.56	72.71	34.06	0.0039478	0.0185511	SEPHS1:NM_001195602:--283-0.41
chr10	13382080	13382706	627	10	8.71	60.21	39.39	9.48	32.16	22	49.65	50.07	54	64.21	72.69	60.26	0.016309	0.0284989	SEPHS1:NM_001195602:--627-1.00
chr10	13543604	13544150	547	7	24.72	19.17	15.15	6.32	2.3	9	43.71	31	36	27.53	37.8	15.72	0.010406	0.0227593	BEND7:NM_001100912:--477-0.87;BEND7:NM_152751:--477-0.87;BEND7:NM_152751:--547-1.00
chr10	14593978	14595671	1694	18	88.7	93.04	121.2	105.85	126.34	46	182.76	159.7	139.4	110.09	148.31	133.57	0.010406	0.0227593	FAM107B:NM_001282695:--786-0.46;FAM107B:NM_001282696:--786-0.46;FAM107B:NM_001282698:--786-0.46;FAM107B:NM_001282702:--786-0.46
chr10	14615027	14616297	1271	7	20.35	13.69	18.18	12.64	25.26	11	33.77	16.69	36	32.13	26.19	34.06	0.016309	0.0284989	FAM107B:NM_001282698:--1162-0.91;FAM107B:NM_001282699:--1162-0.91;FAM107B:NM_001282701:--1162-0.91;FAM107B:NM_001282702:--1162-0.91;FAM107B:NM_001282703:--1162-0.91;FAM107B:NM_001282700:--1271-1.00
chr10	14709677	14711132	1456	13	47.98	13.7	15.15	22.12	20.7	29	75.51	54.82	74.22	51.99	61.11	65.5	0.0039478	0.0185511	FAM107B:NM_001282695:--1456-1.00
chr10	14711271	14712751	1481	9	52.35	43.78	60.6	31.6	39.05	31	71.52	78.64	71.94	62.68	119.22	75.93	0.0039478	0.0185511	FAM107B:NM_001282695:--420-0.28
chr10	14816237	14817762	1526	39	165.76	43.84	42.42	93.22	101.09	114	264.21	236	215.97	281.35	261.75	293.27	0.0039478	0.0185511	FAM107B:NM_001282695:--1367-0.90;FAM107B:NM_031453:--1367-0.90
chr10	14881855	14882395	541	7	20.36	19.18	30.3	36.34	20.68	42	81.45	33.38	71.94	56.55	40.73	41.92	0.024975	0.0366541	CDNF:NM_001029954:--129-0.24;HSPA14:NM_001278205:+-541-1.00;HSPA14:NM_016299:+-541-1.00;HSPA14:NR_103464:+-541-1.00;HSPA14:NR_103464:+-541-1.00;HSPA14:NR_103464:+-541-1.00
chr10	14884306	14885470	1165	20	39.22	2.74	15.15	39.5	11.5	46	91.39	104.89	74.25	71.91	69.84	70.74	0.0039478	0.0185511	HSPA14:NR_103464:+-1126-0.97
chr10	14887685	14888791	1107	10	24.71	30.12	21.21	25.27	34.48	20	75.49	40.51	58.48	50.47	32.01	36.67	0.0064853	0.0198111	HSPA14:NR_103464:+-294-0.27
chr10	14889346	14890638	1293	9	1.45	8.22	12.12	12.64	20.68	5	31.78	16.68	24.75	22.95	14.55	18.34	0.016309	0.0284989	HSPA14:NR_103464:+-1293-1.00
chr10	14937971	14938808	838	12	40.71	54.73	33.33	37.92	55.11	28	71.53	71.49	76.44	55.07	66.88	96.89	0.0064853	0.0198111	SUV39H2:NM_001193425:+-462-0.55;SUV39H2:NM_001193427:+-462-0.55;SUV39H2:NM_024670:+-462-0.55
chr10	14941460	14942532	1073	13	31.98	5.48	6.06	33.18	20.7	11	61.61	28.58	38.25	36.72	52.37	28.82	0.024975	0.0366541	SUV39H2:NR_034181:+-57-0.05;SUV39H2:NR_034181:+-1073-1.00
chr10	14947564	14948334	771	9	14.51	24.66	30.3	17.38	32.15	13	57.63	33.38	62.97	44.35	32.01	34.06	0.0064853	0.0198111	SUV39H2:NR_034181:+-741-0.96
chr10	14996927	14997982	1056	28	113.44	65.71	109.08	132.72	103.34	65	174.86	252.65	222.61	180.42	81.48	233.07	0.024975	0.0366541	DCLRE1C:NM_001033855:--1056-1.00;DCLRE1C:NM_001033857:--1056-1.00;DCLRE1C:NM_001033858:--1056-1.00;DCLRE1C:NM_022487:--1056-1.00
chr10	15129405	15130387	983	22	52.3	51.99	57.57	28.44	32.2	44	77.45	114.39	101.25	74.97	136.7	99.56	0.0039478	0.0185511	ACBD7:NM_001039844:--113-0.11
chr10	15140412	15142447	2036	45	199.22	145.08	121.2	178.49	126.34	107.01	296.04	302.66	265.46	282.96	194.91	348.35	0.0064853	0.0198111	C10orf111:NM_153244:--453-0.22;C10orf111:NM_153244:--907-0.45;RPP38:NM_001097590:+-997-0.49;RPP38:NM_006414:+-997-0.49;RPP38:NM_001265601:+-1354-0.67;RPP38:NM_183005:+-1354-0.67
chr10	15143749	15144768	1020	12	33.45	24.66	18.18	42.66	25.27	28	59.61	45.29	56.25	53.54	37.83	60.26	0.0064853	0.0198111	RPP38:NM_001097590:+-934-0.92;RPP38:NM_183005:+-934-0.92
chr10	15144908	15146388	1481	30	98.85	43.84	81.81	80.58	64.35	79	200.64	152.53	141.75	166.67	133.83	131	0.0039478	0.0185511	RPP38:NM_001097590:+-1428-0.96;RPP38:NM_183005:+-1428-0.96;RPP38:NM_001097590:+-1481-1.00;RPP38:NM_001265601:+-1481-1.00;RPP38:NM_006414:+-1481-1.00;RPP38:NM_183005:+-1481-1.00
chr10	15211528	15212600	1073	18	43.59	5.48	57.57	39.5	68.91	40	133.09	102.47	123.69	84.1	107.61	78.59	0.0039478	0.0185511	NMT2:NM_004808:--1073-1.00
chr10	15413625	15414611	987	11	75.62	49.28	112.11	69.5	66.61	71	91.38	104.86	134.9	93.26	93.06	107.35	0.037373	0.0487305	FAM171A1:NM_001010924:--987-1.00
chr10	15902560	15903659	1100	17	56.69	24.66	51.51	28.44	45.94	40	99.35	54.81	89.96	87.18	78.56	102.17	0.0064853	0.0198111	FAM188A:NM_024948:--1100-1.00
chr10	16480037	16481813	1777	32	132.31	76.63	133.32	99.54	156.16	94	196.66	197.84	119.25	201.81	206.51	256.63	0.016309	0.0284989	PTER:NM_001001484:+-1010-0.57;PTER:NM_001261836:+-1010-0.57;PTER:NM_001261837:+-1010-0.57;PTER:NM_001261838:+-1010-0.57;PTER:NM_030664:+-1010-0.57;PTER:NM_001001484:+-1453-0.82;PTER:NM_001261837:+-1453-0.82
chr10	16526696	16527820	1125	11	21.8	19.18	12.12	14.22	20.67	13	27.82	47.67	22.5	35.19	32.01	41.92	0.0039478	0.0185511	PTER:NM_001001484:+-1125-1.00;PTER:NM_001261836:+-1125-1.00;PTER:NM_001261837:+-1125-1.00;PTER:NM_030664:+-1125-1.00
chr10	16564533	16565926	1394	19	34.86	49.31	30.3	39.5	32.19	52	61.58	85.83	56.25	82.62	93.09	55.02	0.0039478	0.0185511	C1QL3:NM_001010908:--1394-1.00
chr10	16822317	16824136	1820	24	91.61	57.51	84.84	67.94	64.33	63	168.88	126.3	161.92	157.47	165.75	133.62	0.0039478	0.0185511	RSU1:NM_152724:--554-0.30
chr10	16824234	16824882	649	9	17.43	21.92	0	6.32	6.9	15	33.76	47.66	49.48	30.59	40.74	15.72	0.010406	0.0227593	RSU1:NM_152724:--649-1.00
chr10	17173120	17173743	624	13	18.85	24.66	3.03	58.46	36.75	4	43.69	85.8	67.49	85.62	69.82	73.36	0.0064853	0.0198111	CUBN:NM_001081:--624-1.00
chr10	17729302	17729761	460	11	62.54	5.48	27.27	53.72	43.62	26	87.41	61.98	58.5	58.11	69.79	55.02	0.024975	0.0366541	STAM:NR_037774:+-90-0.20
chr10	17748522	17750619	2098	51	119.2	95.84	151.5	75.84	82.77	45	226.46	262.16	150.75	175.95	177.51	241	0.0064853	0.0198111	STAM:NR_037774:+-502-0.24;STAM:NR_037774:+-1219-0.58;STAM:NR_037774:+-170-0.08
chr10	17752143	17752962	820	7	20.35	21.9	27.27	20.54	32.16	19	33.78	26.22	29.25	29.06	43.63	34.05	0.024975	0.0366541	STAM:NR_037774:+-808-0.99
chr10	17759087	17760985	1899	28	46.47	38.36	57.57	36.34	66.63	25	87.41	54.78	67.5	85.68	84.39	73.36	0.010406	0.0227593	STAM:NR_037774:+-1735-0.91
chr10	18550914	18551997	1084	9	14.53	13.7	30.3	7.9	22.98	26	53.63	23.84	67.46	50.45	49.43	31.44	0.010406	0.0227593	CACNB2:NM_000724:+-1084-1.00
chr10	18552136	18552690	555	5	8.71	16.43	9.09	15.8	6.9	6	27.82	19.06	29.25	24.48	37.8	23.58	0.0039478	0.0185511	CACNB2:NM_000724:+-63-0.11
chr10	18630947	18631859	913	7	2.9	5.48	6.06	6.32	18.38	3	21.86	21.44	33.73	30.59	14.55	10.48	0.010406	0.0227593	CACNB2:NM_201590:+-909-1.00
chr10	18942520	18943537	1018	10	20.34	19.17	27.27	15.8	4.6	21	37.74	23.81	29.25	24.48	37.83	36.68	0.010406	0.0227593	NSUN6:NM_182543:--31-0.03
chr10	21786729	21787596	868	7	4.36	8.21	42.42	12.64	16.08	13	39.74	30.98	35.99	22.95	49.44	36.67	0.037373	0.0487305	CASC10:NM_001010911:--868-1.00
chr10	21824890	21827071	2182	29	95.93	93.04	69.69	120.08	126.3	63	276.12	183.55	236.11	255.37	113.49	193.82	0.010406	0.0227593	MLLT10:NM_001195628:+-534-0.24;MLLT10:NM_001195627:+-560-0.26;MLLT10:NM_001195630:+-560-0.26;MLLT10:NM_004641:+-560-0.26
chr10	22293587	22294624	1038	10	21.81	46.53	24.24	23.7	43.65	19	75.48	64.34	35.99	67.27	84.33	86.41	0.010406	0.0227593	DNAJC1:NM_022365:--1038-1.00
chr10	22611889	22612669	781	5	7.27	13.69	21.21	17.38	20.67	11	53.64	50.06	47.21	27.52	58.16	23.58	0.0039478	0.0185511	BMI1:NM_005180:+-737-0.94
chr10	22615015	22616871	1857	15	20.32	32.83	42.42	22.12	45.92	17	81.47	97.69	85.47	93.28	72.75	75.96	0.0039478	0.0185511	BMI1:NM_005180:+-1857-1.00
chr10	23003958	23005620	1663	27	222.53	109.47	203.01	165.87	236.63	139	276.16	338.4	328.29	319.53	255.9	303.78	0.0039478	0.0185511	PIP4K2A:NM_005028:--1546-0.93
chr10	23217258	23218331	1074	16	53.8	60.2	63.63	64.78	75.79	59	75.49	78.64	60.75	76.47	93.11	120.45	0.024975	0.0366541	ARMC3:NM_001282745:+-1074-1.00;ARMC3:NM_001282746:+-1074-1.00;ARMC3:NM_001282747:+-1074-1.00;ARMC3:NM_173081:+-1074-1.00
chr10	23221831	23223330	1500	17	33.42	13.69	39.39	44.24	20.7	20	51.65	71.5	60.75	70.37	52.37	102.17	0.0039478	0.0185511	ARMC3:NM_001282745:+-1095-0.73;ARMC3:NM_001282746:+-1095-0.73;ARMC3:NM_173081:+-1095-0.73;ARMC3:NM_001282747:+-1143-0.76
chr10	24754948	24756023	1076	14	49.43	13.68	36.36	26.86	34.48	50	95.35	50.04	72	94.78	64.01	49.77	0.0064853	0.0198111	KIAA1217:NM_001282770:+-805-0.75
chr10	25014265	25015560	1296	15	69.81	65.68	51.51	47.4	52.8	41	125.15	81.05	128.15	76.45	81.47	115.21	0.0039478	0.0185511	ARHGAP21:NM_020824:--333-0.26
chr10	25242423	25243443	1021	16	63.98	65.68	99.99	85.32	61.99	65	125.15	142.99	188.86	154.4	95.99	125.72	0.0064853	0.0198111	PRTFDC1:NM_001282786:--1021-1.00;PRTFDC1:NM_020200:--1021-1.00
chr10	26728676	26729922	1247	10	15.98	5.48	21.21	12.64	18.39	12	23.85	30.97	22.5	27.54	46.56	44.54	0.0039478	0.0185511	APBB1IP:NM_019043:+-709-0.57;APBB1IP:NM_019043:+-1107-0.89
chr10	27445328	27447805	2478	34	187.64	98.53	184.83	161.14	146.98	98	206.63	212.09	274.32	244.62	186.17	246.13	0.0064853	0.0198111	YME1L1:NM_001253866:--22-0.01;YME1L1:NM_014263:--22-0.01;YME1L1:NM_139312:--22-0.01;MASTL:NM_001172303:+-1028-0.41;MASTL:NM_001172304:+-1028-0.41;MASTL:NM_032844:+-1028-0.41
chr10	27532347	27533102	756	5	5.81	5.48	12.12	12.64	6.9	9	13.91	19.07	20.25	13.77	20.37	13.1	0.0039478	0.0185511	ACBD5:NM_001042473:--722-0.96
chr10	27794512	27796162	1651	27	123.61	60.27	99.99	82.16	91.88	47	262.25	188.25	229.35	214.02	194.81	178.14	0.0039478	0.0185511	RAB18:NM_001256410:+-787-0.48;RAB18:NM_001256411:+-787-0.48;RAB18:NM_001256412:+-787-0.48;RAB18:NM_001256415:+-787-0.48;RAB18:NM_021252:+-787-0.48;RAB18:NR_046172:+-855-0.52
chr10	27800069	27801175	1107	11	29.06	21.92	18.18	14.22	27.58	9	59.6	64.35	60.73	93.27	63.97	47.16	0.0039478	0.0185511	RAB18:NR_046172:+-791-0.71
chr10	27832684	27833521	838	9	21.81	0	18.18	22.12	4.59	4	57.63	52.44	56.25	35.18	32.01	65.48	0.0039478	0.0185511	RAB18:NR_046172:+-483-0.58
chr10	28035914	28037266	1353	16	27.58	16.44	9.09	26.86	9.2	36	101.32	69.15	98.94	102.4	58.2	34.06	0.0064853	0.0198111	MKX:NM_001242702:--865-0.64;MKX:NM_173576:--865-0.64
chr10	28525945	28527516	1572	8	5.8	10.96	18.18	11.06	11.49	8	31.78	26.21	27	22.95	23.28	26.2	0.0039478	0.0185511	MPP7:NM_173496:--353-0.22
chr10	28527564	28529341	1778	17	26.13	24.66	30.3	20.54	50.52	31	83.47	71.5	51.75	81.05	52.38	68.12	0.0039478	0.0185511	MPP7:NM_173496:--1778-1.00
chr10	28544231	28545105	875	9	65.45	27.38	6.06	22.12	25.27	25	51.66	83.41	94.41	62.67	32	34.06	0.024975	0.0366541	MPP7:NM_173496:--875-1.00
chr10	28568423	28569135	713	11	43.62	13.7	27.27	28.44	18.4	12	59.61	45.29	65.22	44.37	34.92	47.16	0.0064853	0.0198111	MPP7:NM_173496:--567-0.80
chr10	28873748	28874837	1090	15	106.16	90.28	103.02	116.87	64.27	66	218.53	131.1	195.63	163.58	119.26	149.25	0.0039478	0.0185511	WAC:NR_024557:+-687-0.63
chr10	28881327	28882216	890	9	34.9	32.86	33.33	34.76	39.02	9	55.63	61.96	47.25	51.97	58.17	39.29	0.0039478	0.0185511	WAC:NR_024557:+-435-0.49
chr10	28883158	28884645	1488	11	33.43	38.32	60.6	50.56	57.42	32	85.43	69.12	71.97	65.74	84.35	55.01	0.010406	0.0227593	WAC:NR_024557:+-176-0.12
chr10	28897918	28899712	1795	18	40.68	19.17	39.39	39.5	50.54	24	113.25	83.45	81	73.43	46.56	55.02	0.0064853	0.0198111	WAC:NR_024557:+-1443-0.80;WAC:NR_024557:+-463-0.26
chr10	28902062	28903057	996	9	34.9	10.95	18.18	25.28	32.15	20	61.6	42.92	67.46	53.53	58.17	91.65	0.0039478	0.0185511	WAC:NR_024557:+-790-0.79
chr10	28903224	28904712	1489	18	52.34	32.88	24.24	102.7	55.15	17	158.94	114.36	130.43	99.38	90.18	141.38	0.010406	0.0227593	WAC:NR_024557:+-1489-1.00
chr10	29137576	29138516	941	6	37.81	13.68	18.18	23.7	9.19	24	15.9	7.14	6.75	9.18	5.82	13.1	0.016309	0.0284989	C10orf126:NM_001278522:+-594-0.63
chr10	29699508	29700485	978	16	66.88	49.31	30.3	66.36	84.98	19	208.58	131.06	103.47	129.91	148.27	144.01	0.0039478	0.0185511	PTCHD3P1:NR_003930:+-978-1.00
chr10	29705610	29707546	1937	19	72.7	35.59	30.3	56.88	45.96	38	131.1	73.89	134.92	111.63	95.99	123.1	0.0039478	0.0185511	PTCHD3P1:NR_003930:+-732-0.38
chr10	29712769	29713616	848	6	10.16	8.22	15.15	17.38	11.49	9	21.85	11.9	27	26.01	26.18	20.96	0.010406	0.0227593	PTCHD3P1:NR_003930:+-531-0.63
chr10	29856661	29858202	1542	21	112	30.12	39.39	71.1	75.81	6	188.7	142.96	134.95	131.5	136.7	136.22	0.0039478	0.0185511	SVIL:NM_003174:--462-0.30;SVIL:NM_021738:--462-0.30
chr10	29859847	29861259	1413	18	37.78	79.38	21.21	66.35	64.35	21	117.22	123.95	128.19	105.5	66.92	81.22	0.0064853	0.0198111	SVIL:NM_003174:--395-0.28;SVIL:NM_021738:--395-0.28
chr10	29923736	29925185	1450	15	46.53	21.91	36.36	37.92	68.89	42	71.53	69.13	85.46	85.63	64.01	65.5	0.010406	0.0227593	SVIL:NM_021738:--1450-1.00
chr10	29946736	29947545	810	10	49.45	30.12	45.45	34.76	48.22	51	103.32	71.49	78.7	93.25	75.6	65.48	0.0039478	0.0185511	SVIL:NM_003174:--810-1.00
chr10	29977165	29978144	980	8	29.08	24.64	33.33	33.18	36.73	19	59.6	33.38	38.24	44.35	58.16	39.3	0.0064853	0.0198111	SVIL:NM_003174:--416-0.42
chr10	30724584	30725857	1274	17	50.88	103.98	57.57	101.08	75.77	41	156.93	126.34	105.68	78	81.41	149.27	0.024975	0.0366541	MAP3K8:NM_001244134:+-724-0.57;MAP3K8:NM_005204:+-724-0.57;MAP3K8:NM_005204:+-23-0.02
chr10	30920158	30921168	1011	6	4.35	5.47	6.06	7.9	2.3	8	13.91	9.52	13.5	4.59	14.55	10.48	0.024975	0.0366541	LYZL2:NM_183058:--490-0.48
chr10	30987694	30988190	497	5	13.09	10.95	6.06	4.74	2.3	4	13.91	7.15	15.75	16.83	20.36	20.96	0.010406	0.0227593	SVILP1:NR_036438:+-497-1.00;SVILP1:NR_036438:+-497-1.00
chr10	30989227	30990391	1165	11	30.54	0	36.36	18.96	18.38	6	37.73	23.81	60.71	32.13	40.74	23.58	0.037373	0.0487305	SVILP1:NR_036438:+-218-0.19;SVILP1:NR_036438:+-1165-1.00
chr10	30993299	30995575	2277	43	161.39	79.42	109.08	118.49	80.45	70	218.55	204.93	184.45	255.3	157.09	217.43	0.0064853	0.0198111	SVILP1:NR_036438:+-1297-0.57;SVILP1:NR_036438:+-2277-1.00
chr10	31146372	31147843	1472	10	30.53	5.48	18.18	23.7	25.26	28	49.66	35.75	42.75	33.66	29.1	31.44	0.0064853	0.0198111	ZNF438:NM_001143770:--1472-1.00;ZNF438:NM_001143771:--1472-1.00
chr10	31148078	31148813	736	5	18.91	19.16	15.15	7.9	36.77	15	39.73	47.66	58.46	32.11	31.99	28.82	0.016309	0.0284989	ZNF438:NM_001143770:--630-0.86;ZNF438:NM_001143771:--630-0.86
chr10	31230031	31230684	654	7	0	10.96	18.18	4.74	22.97	7	33.77	21.44	40.48	22.95	17.46	31.44	0.024975	0.0366541	ZNF438:NM_001143766:--605-0.93;ZNF438:NM_001143767:--605-0.93;ZNF438:NM_001143768:--605-0.93;ZNF438:NM_001143769:--605-0.93;ZNF438:NM_001143770:--605-0.93;ZNF438:NM_182755:--605-0.93
chr10	31274217	31274958	742	5	4.35	2.74	6.06	7.9	16.08	1	29.81	23.84	27	19.89	26.18	15.72	0.0064853	0.0198111	ZNF438:NM_001143766:--742-1.00;ZNF438:NM_001143768:--742-1.00;ZNF438:NM_001143769:--742-1.00;ZNF438:NM_001143770:--742-1.00;ZNF438:NM_001143771:--742-1.00;ZNF438:NM_182755:--742-1.00
chr10	31287195	31288634	1440	17	72.69	87.55	118.17	91.64	66.61	34	186.75	140.62	134.88	168.15	136.67	167.56	0.0039478	0.0185511	ZNF438:NM_001143769:--689-0.48
chr10	31321847	31323895	2049	27	116.37	95.8	136.35	139.04	179.15	87	355.61	197.79	301.34	229.31	203.56	209.48	0.0039478	0.0185511	ZNF438:NM_001143766:--1020-0.50;ZNF438:NM_001143767:--1020-0.50;ZNF438:NM_001143768:--1020-0.50;ZNF438:NM_001143770:--1020-0.50;ZNF438:NM_001143771:--1020-0.50;ZNF438:NM_182755:--1020-0.50
chr10	32197240	32197912	673	11	30.53	19.18	57.57	36.34	50.5	38	85.41	97.72	80.95	84.09	43.65	47.16	0.024975	0.0366541	ARHGAP12:NM_001270695:--559-0.83;ARHGAP12:NM_001270696:--559-0.83;ARHGAP12:NM_001270697:--559-0.83;ARHGAP12:NM_001270698:--559-0.83;ARHGAP12:NM_001270699:--559-0.83;ARHGAP12:NM_018287:--559-0.83
chr10	32593435	32594617	1183	16	27.62	13.7	57.57	58.46	62.02	12	117.22	85.82	96.73	110.07	90.17	78.6	0.0039478	0.0185511	EPC1:NM_001272019:--312-0.26
chr10	32594699	32595493	795	8	1.45	16.44	12.12	20.54	27.56	12	51.64	61.95	42.74	55.04	55.26	60.25	0.0039478	0.0185511	EPC1:NM_001272019:--795-1.00
chr10	32637086	32638779	1694	25	155.61	229.81	215.13	206.93	204.46	110.01	292.05	293.16	256.29	273.65	276.2	301.09	0.0039478	0.0185511	EPC1:NM_001272019:--891-0.53;EPC1:NM_001272004:--1061-0.63;EPC1:NM_025209:--1061-0.63;LOC102031319:NR_104163:+-1318-0.78
chr10	32668805	32670280	1476	13	58.15	114.95	169.68	112.14	89.61	63	143.04	135.86	159.63	151.33	183.15	146.65	0.037373	0.0487305	EPC1:NM_001282391:--922-0.62
chr10	32736553	32737634	1082	14	56.72	35.59	51.51	60.04	55.1	23	160.92	138.21	74.21	91.71	142.5	89.07	0.0039478	0.0185511	CCDC7:NM_001026383:+-773-0.71;CCDC7:NM_145023:+-1007-0.93
chr10	33248669	33249796	1128	8	29.08	38.33	39.39	36.34	48.22	28	69.53	78.65	58.46	45.87	37.81	62.86	0.024975	0.0366541	ITGB1:NM_133376:--154-0.14;ITGB1:NM_002211:--625-0.55
chr10	35106113	35106864	752	17	24.66	27.4	9.09	26.86	23	18	89.41	90.58	94.48	76.5	61.11	70.74	0.0039478	0.0185511	PARD3:NM_001184785:--141-0.19;PARD3:NM_001184786:--141-0.19;PARD3:NM_001184787:--141-0.19;PARD3:NM_001184788:--141-0.19;PARD3:NM_001184789:--141-0.19;PARD3:NM_001184790:--141-0.19;PARD3:NM_001184791:--141-0.19;PARD3:NM_001184792:--141-0.19;PARD3:NM_001184793:--141-0.19;PARD3:NM_001184794:--141-0.19;PARD3:NM_019619:--141-0.19
chr10	35360126	35361357	1232	22	72.69	62.97	69.69	45.82	101.05	24	101.33	52.41	125.96	120.8	101.82	123.13	0.024975	0.0366541	CUL2:NM_001198777:--1232-1.00;CUL2:NM_003591:--1232-1.00
chr10	35416992	35418615	1624	38	253.04	147.8	281.79	200.63	362.95	71	458.94	419.45	386.72	402.03	232.66	382.29	0.016309	0.0284989	CREM:NM_001267562:+-1130-0.70;CREM:NM_001267563:+-1130-0.70;CREM:NM_001881:+-1130-0.70;CREM:NM_183013:+-1130-0.70;CREM:NR_051973:+-1130-0.70;CREM:NR_051974:+-1130-0.70;CREM:NR_051975:+-1130-0.70;CREM:NM_181571:+-1504-0.93;CREM:NM_183060:+-1504-0.93
chr10	35425841	35426510	670	5	10.18	2.74	6.06	9.48	11.5	13	17.88	19.07	20.25	15.3	11.64	20.96	0.0064853	0.0198111	CREM:NM_181571:+-248-0.37;CREM:NM_183011:+-248-0.37;CREM:NM_183012:+-248-0.37;CREM:NM_183013:+-248-0.37
chr10	35466582	35467249	668	8	8.71	13.7	21.21	15.8	16.1	16	25.82	23.84	36	30.6	14.55	34.06	0.024975	0.0366541	CREM:NM_001267566:+-49-0.07;CREM:NM_182769:+-49-0.07;CREM:NM_182770:+-49-0.07;CREM:NM_001267567:+-52-0.08
chr10	35486403	35488641	2239	50	88.63	123.28	69.69	146.94	149.28	45	252.27	202.62	240.74	240.07	171.67	162.42	0.0039478	0.0185511	CREM:NM_001267570:+-588-0.26;CREM:NM_182721:+-588-0.26;CREM:NM_182724:+-588-0.26;CREM:NM_182723:+-668-0.30;CREM:NR_051971:+-668-0.30;CREM:NR_051972:+-668-0.30
chr10	35492403	35494042	1640	23	74.16	52.05	30.3	69.52	41.38	27	123.18	100.12	139.45	87.19	81.46	115.23	0.0039478	0.0185511	CREM:NM_182723:+-5-0.00
chr10	35494608	35495855	1248	25	58.15	35.62	69.69	69.52	66.61	15	103.3	166.82	150.66	122.38	113.49	209.48	0.0039478	0.0185511	CREM:NR_051971:+-377-0.30;CREM:NR_051972:+-377-0.30;CREM:NR_051973:+-377-0.30;CREM:NR_051974:+-377-0.30;CREM:NR_051975:+-377-0.30
chr10	35496001	35497527	1527	27	39.24	24.66	27.27	37.92	34.49	35	89.39	76.25	58.49	79.55	69.84	104.79	0.0039478	0.0185511	CREM:NR_051971:+-1527-1.00;CREM:NR_051972:+-1527-1.00;CREM:NR_051973:+-1527-1.00;CREM:NR_051974:+-1527-1.00;CREM:NR_051975:+-1527-1.00
chr10	35539523	35540539	1017	8	4.35	8.22	15.15	12.64	13.8	19	17.9	23.81	29.25	22.95	29.1	28.82	0.0064853	0.0198111	CCNY:NM_181698:+-1017-1.00
chr10	35627328	35628067	740	8	4.35	19.18	24.24	37.92	57.43	20	67.55	52.42	67.46	51.98	66.88	52.4	0.016309	0.0284989	CCNY:NM_001282852:+-654-0.88;CCNY:NM_145012:+-654-0.88;CCNY:NM_001282853:+-740-1.00;CCNY:NM_001282854:+-740-1.00
chr10	35685499	35686898	1400	15	72.71	35.58	51.51	48.98	25.27	35	141.08	95.34	119.18	94.83	72.73	55.02	0.0064853	0.0198111	CCNY:NM_001282853:+-308-0.22
chr10	35792379	35793595	1217	10	21.8	52.01	33.33	31.6	27.57	19	61.58	52.43	49.49	45.9	49.46	44.54	0.024975	0.0366541	CCNY:NM_001282854:+-83-0.07
chr10	37599295	37599840	546	5	10.18	2.74	0	4.74	2.3	5	25.83	9.52	11.25	6.12	11.64	13.1	0.010406	0.0227593	LINC00993:NR_104061:+-546-1.00
chr10	38265861	38266412	552	9	11.6	0	9.09	4.74	16.1	13	15.92	16.66	40.5	18.36	23.28	23.58	0.0064853	0.0198111	ZNF25:NM_145011:--552-1.00
chr10	38301484	38303657	2174	39	93.04	90.32	87.87	83.74	110.28	61	238.39	252.68	204.71	262.95	162.92	288.05	0.0039478	0.0185511	ZNF33A:NM_001278170:+-198-0.09;ZNF33A:NM_001278177:+-205-0.09;ZNF33A:NM_001278171:+-228-0.10;ZNF33A:NM_001278173:+-228-0.10;ZNF33A:NM_001278174:+-228-0.10;ZNF33A:NM_001278175:+-228-0.10;ZNF33A:NM_001278176:+-228-0.10;ZNF33A:NM_001278178:+-228-0.10;ZNF33A:NM_001278179:+-228-0.10;ZNF33A:NM_006954:+-228-0.10;ZNF33A:NM_006974:+-228-0.10;ZNF33A:NM_006954:+-1786-0.82;ZNF33A:NM_006974:+-1786-0.82;ZNF33A…
chr10	38322890	38323799	910	5	5.8	10.95	15.15	4.74	6.89	5	19.86	16.67	15.75	16.82	17.46	20.96	0.0039478	0.0185511	ZNF33A:NM_001278171:+-910-1.00;ZNF33A:NM_001278174:+-910-1.00;ZNF33A:NM_001278179:+-910-1.00
chr10	38384550	38386146	1597	27	111.95	68.41	69.69	97.96	91.89	56	196.67	140.6	175.44	163.63	125.12	144.1	0.0039478	0.0185511	ZNF37A:NM_001007094:+-869-0.54;ZNF37A:NM_001178101:+-869-0.54;ZNF37A:NM_003421:+-869-0.54;ZNF37A:NM_001007094:+-1597-1.00;ZNF37A:NM_001178101:+-1597-1.00;ZNF37A:NM_001007094:+-1597-1.00;ZNF37A:NM_003421:+-1597-1.00;ZNF37A:NM_001007094:+-1597-1.00;ZNF37A:NM_001178101:+-1597-1.00;ZNF37A:NM_003421:+-1597-1.00;ZNF37A:NM_001007094:+-1102-0.69;ZNF37A:NM_001178101:+-1102-0.69;ZNF37A:NM_003421:+-1102-0.69
chr10	38387176	38387705	530	5	8.72	8.22	3.03	9.48	2.3	3	21.84	21.45	24.75	6.12	20.37	20.96	0.016309	0.0284989	ZNF37A:NM_001007094:+-370-0.70;ZNF37A:NM_001178101:+-370-0.70;ZNF37A:NM_003421:+-370-0.70
chr10	38647866	38648851	986	8	4.35	0	6.06	4.74	22.97	0	27.8	23.83	20.25	21.42	20.37	18.34	0.024975	0.0366541	HSD17B7P2:NR_003086:+-986-1.00
chr10	38660444	38661629	1186	8	11.61	13.69	6.06	11.06	16.09	2	17.89	14.28	29.25	16.83	29.1	18.34	0.0064853	0.0198111	HSD17B7P2:NR_003086:+-494-0.42;HSD17B7P2:NR_003086:+-1186-1.00
chr10	38667736	38668764	1029	7	7.25	2.74	3.03	1.58	2.3	3	7.96	7.14	13.5	9.18	2.91	15.72	0.024975	0.0366541	HSD17B7P2:NR_003086:+-1029-1.00
chr10	38734205	38735390	1186	15	11.6	2.74	18.18	11.06	13.8	4	15.92	21.42	58.5	45.9	26.19	18.34	0.0064853	0.0198111	LINC00999:NR_024497:+-1186-1.00
chr10	43131126	43131997	872	16	29.06	16.43	72.72	7.9	45.93	9	123.17	123.92	98.97	67.31	90.17	130.94	0.0064853	0.0198111	ZNF33B:NM_006955:--78-0.09
chr10	43652230	43653173	944	9	30.53	10.96	63.63	28.44	36.75	22	93.37	71.48	92.19	84.07	43.65	81.17	0.0064853	0.0198111	CSGALNACT2:NM_018590:+-368-0.39
chr10	43763049	43764067	1019	15	62.52	8.21	42.42	22.12	25.28	37	63.53	54.83	54	67.31	69.84	65.5	0.010406	0.0227593	RASGEF1A:NM_145313:--1019-1.00
chr10	43888872	43889812	941	11	55.27	79.35	33.33	37.92	50.52	23	87.41	64.37	116.92	91.73	64.01	91.65	0.010406	0.0227593	HNRNPF:NM_001098204:--177-0.19;HNRNPF:NM_001098205:--177-0.19;HNRNPF:NM_001098206:--177-0.19;HNRNPF:NM_001098207:--177-0.19;HNRNPF:NM_001098208:--177-0.19;HNRNPF:NM_004966:--177-0.19
chr10	43893891	43894657	767	11	39.25	32.86	33.33	33.18	39.04	36	95.36	76.25	107.92	73.4	72.72	68.12	0.0039478	0.0185511	HNRNPF:NM_001098204:--148-0.19;HNRNPF:NM_001098205:--148-0.19;HNRNPF:NM_001098206:--148-0.19;HNRNPF:NM_001098207:--148-0.19;HNRNPF:NM_004966:--148-0.19;HNRNPF:NM_001098208:--389-0.51;HNRNPF:NM_001098207:--767-1.00
chr10	44102454	44103377	924	16	173.06	114.89	72.72	67.94	73.54	40	196.67	162.06	233.86	206.4	148.3	151.85	0.016309	0.0284989	ZNF485:NM_145312:+-924-1.00;ZNF485:NM_145312:+-924-1.00
chr10	44144793	44147085	2293	28	107.62	27.4	60.6	41.08	66.62	65	119.22	112	119.23	136.09	116.37	157.16	0.0039478	0.0185511	ZNF32-AS2:NR_047558:+-675-0.29;ZNF32:NM_001005368:--1360-0.59;ZNF32:NM_006973:--1534-0.67
chr10	44167339	44168574	1236	17	72.68	27.39	12.12	44.24	36.79	37	103.33	78.63	128.17	99.37	81.48	62.87	0.0064853	0.0198111	ZNF32-AS3:NR_038867:+-1236-1.00;ZNF32-AS3:NR_038867:+-1236-1.00;ZNF32-AS3:NR_038867:+-1182-0.96
chr10	44169299	44170043	745	5	8.71	0	21.21	17.38	11.49	6	33.78	19.07	29.23	38.23	23.28	13.1	0.016309	0.0284989	ZNF32-AS3:NR_038867:+-228-0.31;ZNF32-AS3:NR_038867:+-595-0.80;ZNF32-AS3:NR_038867:+-397-0.53
chr10	44339777	44340451	675	5	21.81	10.96	12.12	6.32	18.37	18	29.8	26.21	22.5	25.99	34.89	34.04	0.0039478	0.0185511	LINC00619:NR_033923:+-97-0.14
chr10	44404462	44405476	1015	6	10.16	8.22	15.15	11.06	27.54	8	55.62	40.53	53.96	47.37	23.27	20.96	0.010406	0.0227593	LINC00841:NR_033846:+-1015-1.00;LINC00841:NR_033846:+-870-0.86
chr10	44460646	44462577	1932	25	133.77	57.51	124.23	67.94	133.19	67	220.53	114.43	152.92	175.78	142.54	141.46	0.016309	0.0284989	LINC00841:NR_033846:+-1932-1.00;LINC00841:NR_033846:+-916-0.47
chr10	44882487	44884055	1569	44	254.47	65.75	175.74	121.66	174.52	137	262.21	262.18	258.7	252.34	151.32	233.12	0.037373	0.0487305	CXCL12:NM_000609:--59-0.04;CXCL12:NM_001033886:--59-0.04;CXCL12:NM_001178134:--59-0.04;CXCL12:NM_001277990:--59-0.04;CXCL12:NM_199168:--59-0.04
chr10	45406601	45407332	732	14	55.25	19.18	39.39	41.08	36.76	40	101.31	81.04	87.72	84.1	20.37	78.55	0.037373	0.0487305	TMEM72:NM_001123376:+-732-1.00
chr10	45498850	45500256	1407	13	66.9	41.07	45.45	25.28	43.64	39	121.18	112	132.64	125.35	61.1	91.66	0.0064853	0.0198111	ZNF22:NM_006963:+-1407-1.00
chr10	45681024	45682273	1250	10	15.98	2.74	0	12.64	13.8	6	39.74	21.45	15.75	29.07	23.28	20.96	0.0064853	0.0198111	ANKRD30BP3:NR_033891:+-1250-1.00;ANKRD30BP3:NR_033891:+-1250-1.00
chr10	46029402	46031098	1697	21	50.9	13.7	72.72	18.96	11.5	28	83.44	64.3	99	88.71	37.83	125.74	0.016309	0.0284989	MARCH8:NM_001002265:--1336-0.79;MARCH8:NM_001002266:--1336-0.79;MARCH8:NM_001282866:--1336-0.79;MARCH8:NM_145021:--1336-0.79;MARCH8:NM_001002266:--757-0.45;MARCH8:NM_001282866:--757-0.45
chr10	46047968	46048917	950	5	10.16	5.47	18.18	4.74	9.18	13	29.8	40.52	35.98	21.42	23.28	26.2	0.0039478	0.0185511	MARCH8:NM_001002265:--766-0.81
chr10	46050277	46050910	634	13	33.43	32.88	30.3	26.86	23	9	87.42	81.06	56.25	52.02	40.74	62.88	0.0039478	0.0185511	MARCH8:NM_001002265:--376-0.59
chr10	46090807	46091855	1049	18	58.15	21.92	48.48	75.84	41.38	18	180.8	176.36	148.37	197.22	98.89	172.81	0.0039478	0.0185511	MARCH8:NM_001002265:--1049-1.00;MARCH8:NM_145021:--1049-1.00
chr10	46160139	46161434	1296	20	29.04	16.44	39.39	25.28	20.7	18	87.43	90.57	94.49	62.73	58.2	115.28	0.0039478	0.0185511	ZFAND4:NM_001128324:--1152-0.89;ZFAND4:NM_001282905:--1152-0.89;ZFAND4:NM_001282906:--1152-0.89;ZFAND4:NM_174890:--1152-0.89
chr10	46223715	46225230	1516	26	47.96	21.92	57.57	47.4	62.06	0	107.25	83.44	123.72	107.1	72.75	81.22	0.0039478	0.0185511	FAM21C:NM_001169106:+-1051-0.69;FAM21C:NM_001169107:+-1051-0.69;FAM21C:NM_015262:+-1051-0.69
chr10	47084951	47085758	808	9	29.09	13.7	9.09	9.48	29.88	18	75.5	33.36	47.24	52.01	32	39.3	0.0039478	0.0185511	NPY4R:NM_001278794:+-787-0.97;NPY4R:NM_005972:+-787-0.97;NPY4R:NM_005972:+-570-0.71
chr10	49384261	49385189	929	5	4.36	2.74	3.03	0	0	1	7.96	2.38	9	3.06	8.73	15.72	0.024975	0.0366541	FRMPD2:NM_001042512:--926-1.00
chr10	49483472	49484164	693	12	55.27	13.7	24.24	23.7	23	7	57.61	64.35	60.75	52.01	29.1	26.2	0.016309	0.0284989	FRMPD2:NM_001018071:--693-1.00
chr10	49516634	49517277	644	5	2.9	16.42	15.15	9.48	22.98	10	39.74	19.06	26.98	33.64	20.35	26.18	0.010406	0.0227593	MAPK8:NM_001278547:+-231-0.36
chr10	49609380	49610946	1567	10	7.25	19.18	12.12	12.64	11.49	10	37.73	16.67	38.25	29.07	40.73	36.68	0.0064853	0.0198111	MAPK8:NM_001278547:+-1567-1.00;MAPK8:NM_001278548:+-1567-1.00;MAPK8:NM_002750:+-1567-1.00;MAPK8:NM_139046:+-1567-1.00;MAPK8:NM_139049:+-1567-1.00
chr10	49918819	49920435	1617	15	23.22	13.7	9.09	9.48	25.26	29	45.71	33.35	45	45.9	32.01	47.16	0.0039478	0.0185511	WDFY4:NM_020945:+-959-0.59
chr10	50323825	50324947	1123	18	55.26	35.62	18.18	33.18	22.99	27	143.06	140.62	155.15	116.21	107.63	89.08	0.0039478	0.0185511	VSTM4:NM_001031746:--1123-1.00;VSTM4:NM_144984:--1123-1.00
chr10	50325108	50326288	1181	9	26.18	21.91	12.12	12.64	9.2	19	79.48	40.52	58.48	39.77	26.19	44.54	0.0039478	0.0185511	VSTM4:NM_001031746:--452-0.38;VSTM4:NM_144984:--452-0.38
chr10	50329621	50331146	1526	8	52.37	52	63.63	33.18	43.65	20	63.58	66.74	56.23	65.73	49.45	86.4	0.037373	0.0487305	FAM170B-AS1:NR_038973:+-1326-0.87
chr10	50340047	50341918	1872	33	103.24	32.88	99.99	75.84	71.27	117	240.36	209.72	218.09	198.81	78.57	196.47	0.016309	0.0284989	FAM170B:NM_001164484:--354-0.19
chr10	50348860	50350131	1272	12	40.7	16.44	39.39	28.44	57.41	44	51.65	50.05	85.46	58.12	87.24	78.58	0.010406	0.0227593	FAM170B-AS1:NR_038973:+-1220-0.96
chr10	50358629	50359370	742	6	17.44	0	18.18	12.64	13.8	20	31.78	28.6	24.75	21.42	26.19	28.82	0.0039478	0.0185511	FAM170B-AS1:NR_038973:+-279-0.38
chr10	50394962	50396102	1141	13	78.55	30.11	54.54	42.66	45.94	47	97.36	95.32	107.9	102.42	81.42	130.91	0.0039478	0.0185511	C10orf128:NM_001010863:--196-0.17
chr10	50396749	50398103	1355	13	29.07	19.18	39.39	17.38	27.57	33	53.65	73.89	83.2	61.18	55.27	104.76	0.0039478	0.0185511	C10orf128:NM_001010863:--1355-1.00
chr10	50507884	50508424	541	6	27.64	8.22	15.15	9.48	9.2	14	41.72	40.52	20.25	38.22	40.71	47.14	0.0064853	0.0198111	C10orf71:NM_001135196:+-541-1.00
chr10	50508667	50509188	522	6	42.18	35.57	21.21	6.32	29.85	27	61.58	35.75	27	51.97	46.53	81.17	0.030639	0.0446944	C10orf71:NM_001135196:+-522-1.00
chr10	50733164	50733868	705	5	10.17	13.69	12.12	6.32	16.09	12	27.81	21.46	13.5	19.88	17.46	18.34	0.010406	0.0227593	PGBD3:NM_170753:--705-1.00
chr10	50740646	50742776	2131	23	63.99	49.3	75.75	48.98	52.86	45	111.25	102.51	112.47	148.29	113.43	70.74	0.0064853	0.0198111	ERCC6:NM_000124:--2131-1.00;ERCC6-PGBD3:NM_001277058:--2131-1.00;ERCC6-PGBD3:NM_001277059:--2131-1.00
chr10	50743016	50743443	428	7	34.9	19.18	27.27	14.22	71.23	17	69.52	73.9	56.2	82.55	37.83	44.54	0.024975	0.0366541	ERCC6:NM_000124:--9-0.02;ERCC6-PGBD3:NM_001277058:--9-0.02;ERCC6-PGBD3:NM_001277059:--9-0.02
chr10	50748638	50749855	1218	9	39.27	24.65	39.39	23.7	25.27	34	57.62	61.95	51.75	42.83	32.01	54.99	0.016309	0.0284989	ERCC6:NM_000124:--532-0.44;ERCC6-PGBD3:NM_001277058:--532-0.44;ERCC6-PGBD3:NM_001277059:--947-0.78
chr10	50971775	50972965	1191	8	71.26	52	33.33	26.86	41.35	41	23.84	19.07	22.5	24.48	20.37	39.3	0.010406	0.0227593	OGDHL:NM_001143996:--651-0.55;OGDHL:NM_001143997:--651-0.55;OGDHL:NM_018245:--651-0.55
chr10	51549243	51550417	1175	13	20.32	13.7	18.18	4.74	11.5	21	19.89	33.36	31.5	22.95	46.56	28.82	0.010406	0.0227593	MSMB:NM_002443:+-1175-1.00;MSMB:NM_138634:+-1175-1.00
chr10	51566250	51567353	1104	9	11.62	13.7	0	11.06	16.08	13	33.77	26.21	18	22.95	17.46	23.58	0.0039478	0.0185511	NCOA4:NM_001145260:+-1047-0.95;NCOA4:NM_001145261:+-1047-0.95;NCOA4:NM_001145263:+-1047-0.95
chr10	51568603	51569769	1167	17	88.72	35.62	136.35	96.38	66.63	18	246.37	138.21	132.66	125.34	151.16	117.9	0.016309	0.0284989	NCOA4:NM_001145260:+-1167-1.00;NCOA4:NM_001145261:+-1167-1.00
chr10	51572898	51574776	1879	46	280.72	311.92	478.74	390.14	461.78	170	598.01	590.99	505.91	591.68	537.91	641.5	0.0039478	0.0185511	NCOA4:NM_005437:+-1595-0.85
chr10	51575592	51577203	1612	12	46.54	24.65	42.42	39.5	66.62	31	121.18	64.35	89.97	90.21	75.61	57.64	0.010406	0.0227593	NCOA4:NM_001145262:+-1205-0.75
chr10	51577994	51579211	1218	10	23.27	41.06	57.57	37.91	43.63	25	75.47	81.03	78.71	82.55	63.99	123.06	0.0039478	0.0185511	NCOA4:NM_001145262:+-506-0.42;NCOA4:NM_001145262:+-571-0.47;NCOA4:NM_001145263:+-571-0.47;NCOA4:NM_005437:+-571-0.47
chr10	51828616	51830227	1612	25	36.29	24.66	33.33	48.98	55.15	0	125.18	102.5	103.47	99.42	78.57	47.16	0.010406	0.0227593	FAM21A:NM_001005751:+-1150-0.71
chr10	52104343	52105426	1084	22	46.52	84.81	57.57	58.46	57.44	43	156.96	142.99	184.37	99.4	151.2	86.46	0.0039478	0.0185511	SGMS1:NM_147156:--1084-1.00
chr10	52194505	52195559	1055	10	17.42	19.18	33.33	14.22	34.45	10	77.47	42.92	89.93	53.53	43.65	68.12	0.0039478	0.0185511	SGMS1:NM_147156:--812-0.77
chr10	52278272	52279668	1397	15	33.4	8.22	36.36	22.12	32.16	27	43.71	64.36	67.5	44.37	49.47	78.6	0.0039478	0.0185511	SGMS1:NM_147156:--488-0.35
chr10	52348558	52350610	2053	24	36.33	41.1	51.51	7.9	43.68	48	111.26	73.9	107.95	110.09	98.92	83.84	0.0039478	0.0185511	SGMS1:NM_147156:--1104-0.54
chr10	52645399	52646402	1004	6	4.35	2.74	3.03	1.58	2.3	7	5.97	9.53	18	10.71	20.37	10.48	0.0064853	0.0198111	A1CF:NM_001198818:--1004-1.00;A1CF:NM_001198819:--1004-1.00;A1CF:NM_001198820:--1004-1.00;A1CF:NM_014576:--1004-1.00;A1CF:NM_138932:--1004-1.00;A1CF:NM_138933:--1004-1.00
chr10	52752499	52754192	1694	24	56.68	62.97	84.84	61.62	45.98	79	131.11	114.41	107.95	88.72	110.53	89.03	0.0039478	0.0185511	PRKG1:NM_001098512:+-640-0.38
chr10	53059051	53059900	850	5	4.35	24.63	9.09	4.74	9.19	4	25.83	16.67	22.5	19.89	11.64	18.34	0.037373	0.0487305	MIR605:NR_030336:+-850-1.00
chr10	53459843	53460827	985	18	30.49	13.7	57.57	6.32	27.6	28	61.58	57.17	58.5	94.81	46.56	44.54	0.016309	0.0284989	CSTF2T:NM_015235:--985-1.00
chr10	53461201	53462056	856	6	10.16	0	18.18	11.06	9.2	4	15.9	14.28	22.5	15.3	17.46	18.34	0.024975	0.0366541	CSTF2T:NM_015235:--155-0.18
chr10	60030989	60033095	2107	32	97.42	73.89	139.38	109.02	128.64	50	182.73	243.12	177.7	145.32	116.4	157.18	0.010406	0.0227593	CISD1:NM_018464:+-45-0.02
chr10	60096169	60096845	677	6	16	16.43	42.42	17.38	25.26	14	45.69	50.05	56.22	56.58	26.19	54.99	0.0064853	0.0198111	UBE2D1:NM_003338:+-677-1.00;UBE2D1:NM_001204880:+-677-1.00
chr10	60120530	60121116	587	6	17.44	13.7	21.21	0	11.5	8	41.73	14.3	44.98	50.44	43.62	28.82	0.010406	0.0227593	UBE2D1:NM_001204880:+-462-0.79
chr10	60146603	60148452	1850	24	53.78	71.18	66.66	42.66	78.09	42	101.32	69.09	152.92	107.1	125.11	75.98	0.016309	0.0284989	TFAM:NM_001270782:+-705-0.38;TFAM:NM_003201:+-705-0.38;TFAM:NR_073073:+-806-0.44;TFAM:NR_073073:+-1496-0.81;TFAM:NR_073073:+-1850-1.00;TFAM:NR_073073:+-933-0.50;TFAM:NR_073073:+-374-0.20
chr10	60148828	60150374	1547	9	13.07	13.7	21.21	15.8	13.8	19	31.78	21.42	42.75	41.27	52.36	34.06	0.0039478	0.0185511	TFAM:NR_073073:+-1193-0.77;TFAM:NR_073073:+-1547-1.00;TFAM:NR_073073:+-255-0.16
chr10	60159264	60159747	484	5	7.26	13.7	12.12	12.64	22.96	7	35.77	30.99	44.96	24.48	17.46	26.2	0.0064853	0.0198111	TFAM:NR_073073:+-484-1.00
chr10	61470356	61471009	654	7	30.53	8.22	42.42	14.22	25.25	18	71.51	64.36	42.74	33.65	52.33	47.16	0.0064853	0.0198111	SLC16A9:NM_194298:--654-1.00
chr10	61471219	61471961	743	6	21.81	13.7	30.3	7.9	2.3	4	23.83	50.04	44.98	22.95	52.34	39.3	0.010406	0.0227593	SLC16A9:NM_194298:--431-0.58
chr10	61901364	61902394	1031	11	36.35	24.64	66.66	25.28	29.85	25	63.57	52.43	60.74	59.64	61.08	73.35	0.037373	0.0487305	ANK3:NM_001149:--1031-1.00
chr10	62150848	62152156	1309	14	31.98	21.9	33.33	31.6	29.9	33	87.41	59.57	69.75	68.83	64.02	60.26	0.0039478	0.0185511	ANK3:NM_020987:--787-0.60
chr10	62695917	62696872	956	7	10.16	21.89	21.21	11.06	22.97	10	45.69	35.77	51.71	39.75	49.44	31.44	0.0039478	0.0185511	RHOBTB1:NM_001242359:--956-1.00
chr10	62700102	62701167	1066	5	11.62	10.96	12.12	7.9	22.96	15	25.82	26.22	31.49	21.42	31.99	18.34	0.010406	0.0227593	RHOBTB1:NM_001242359:--56-0.05;RHOBTB1:NM_014836:--56-0.05
chr10	62704880	62706768	1889	33	120.66	79.41	181.8	86.9	123.98	69	222.56	183.54	215.88	230.82	221.04	259.23	0.0039478	0.0185511	RHOBTB1:NM_001242359:--1154-0.61;RHOBTB1:NM_014836:--1154-0.61
chr10	63424447	63427070	2624	40	87.19	93.13	84.84	50.56	62.07	46	190.64	171.61	202.49	146.88	113.48	125.76	0.0039478	0.0185511	C10orf107:NM_173554:+-477-0.18
chr10	63736049	63737629	1581	11	50.92	30.12	36.36	28.44	41.33	24	79.46	100.08	92.19	79.48	55.28	57.64	0.0039478	0.0185511	MIR548AV:NR_049858:+-1581-1.00
chr10	64029432	64030264	833	7	24.72	16.43	18.18	22.12	18.38	27	35.77	33.37	35.98	35.19	17.46	34.06	0.037373	0.0487305	RTKN2:NM_001282941:--833-1.00;RTKN2:NM_145307:--833-1.00
chr10	64579032	64580360	1329	17	106.18	27.36	48.48	56.88	71.2	50	152.96	157.29	76.48	99.39	119.24	75.96	0.016309	0.0284989	EGR2:NM_001136178:--1329-1.00;EGR2:NM_001136178:--1329-1.00
chr10	64894568	64897099	2532	57	229.77	104.1	230.28	110.6	264.11	71	389.41	412.34	460.91	368.49	311.23	353.64	0.0039478	0.0185511	NRBF2:NM_001282405:+-608-0.24;NRBF2:NM_030759:+-663-0.26
chr10	64976192	64977346	1155	21	101.79	30.14	54.54	42.66	80.41	38	210.6	138.25	148.41	169.67	127.96	162.37	0.0039478	0.0185511	JMJD1C:NM_004241:--756-0.65
chr10	64980288	64981456	1169	13	78.52	49.26	21.21	36.34	71.18	39	152.99	121.56	98.94	117.7	75.6	110.01	0.0064853	0.0198111	JMJD1C:NM_001282948:--1169-1.00
chr10	64981544	64982365	822	7	24.72	13.7	24.24	20.54	22.96	18	39.73	52.42	44.97	36.7	23.28	44.53	0.010406	0.0227593	JMJD1C:NM_001282948:--200-0.24
chr10	65023429	65024081	653	9	66.91	30.11	60.6	36.34	50.52	22	91.39	88.18	123.67	71.83	98.86	104.73	0.0039478	0.0185511	JMJD1C:NM_001282948:--58-0.09
chr10	65227056	65227650	595	6	20.35	19.15	12.12	20.54	16.09	5	45.68	40.51	38.23	36.69	23.28	44.52	0.0039478	0.0185511	JMJD1C:NM_032776:--595-1.00;JMJD1C-AS1:NR_027182:+-595-1.00
chr10	69649501	69651214	1714	27	100.34	71.19	103.02	50.56	62.04	88	176.78	152.54	141.73	175.84	107.66	162.44	0.0039478	0.0185511	SIRT1:NM_001142498:+-460-0.27
chr10	69651395	69652504	1110	8	11.61	13.69	6.06	14.22	11.5	9	31.79	28.6	40.48	13.77	26.19	31.44	0.0064853	0.0198111	SIRT1:NM_001142498:+-1110-1.00
chr10	69835999	69836602	604	14	43.63	32.84	18.18	20.54	20.7	24	77.48	59.59	87.74	38.25	81.46	68.12	0.0064853	0.0198111	HERC4:NM_001278185:--604-1.00;HERC4:NM_001278186:--604-1.00;HERC4:NM_001278187:--604-1.00;HERC4:NM_015601:--604-1.00;HERC4:NM_022079:--604-1.00
chr10	69868769	69870551	1783	14	21.79	27.36	18.18	12.64	25.28	19	45.7	45.27	60.75	38.25	49.46	28.82	0.0039478	0.0185511	MYPN:NM_001256267:+-1572-0.88;MYPN:NM_001256268:+-1572-0.88;MYPN:NM_032578:+-1572-0.88;MYPN:NR_045663:+-1572-0.88
chr10	69882218	69884314	2097	53	127.89	73.98	133.32	31.6	48.3	36	186.71	176.39	146.23	108.63	119.28	204.36	0.024975	0.0366541	MYPN:NM_001256267:+-978-0.47;MYPN:NM_032578:+-978-0.47;MYPN:NM_001256268:+-1880-0.90;MYPN:NR_045663:+-1880-0.90
chr10	69894295	69894811	517	6	8.7	2.74	0	0	6.9	6	15.9	7.14	13.5	12.24	17.46	13.1	0.0064853	0.0198111	MYPN:NM_001256268:+-43-0.08
chr10	69894833	69895769	937	7	29.09	38.32	15.15	14.22	25.28	14	35.76	35.74	40.48	42.82	52.36	18.34	0.037373	0.0487305	MYPN:NM_001256268:+-937-1.00;MYPN:NM_001256268:+-250-0.27
chr10	69896013	69896965	953	7	15.98	21.9	6.06	12.64	9.19	8	49.67	28.62	31.5	45.88	37.81	41.9	0.0039478	0.0185511	MYPN:NM_001256268:+-953-1.00;MYPN:NM_001256268:+-953-1.00;MYPN:NM_001256268:+-953-1.00
chr10	69966587	69968228	1642	20	39.23	30.14	24.24	14.22	27.6	36	57.59	52.41	47.25	50.49	32.01	57.64	0.010406	0.0227593	MYPN:NR_045662:+-1642-1.00;MYPN:NR_045663:+-1642-1.00
chr10	69992156	69992783	628	8	21.81	24.64	18.18	12.64	13.8	26	55.64	40.51	60.7	33.66	32.01	23.58	0.010406	0.0227593	ATOH7:NM_145178:--628-1.00
chr10	70067507	70068408	902	8	14.52	16.44	6.06	17.38	13.79	3	27.82	40.52	29.25	19.89	23.28	7.86	0.024975	0.0366541	PBLD:NM_001033083:--902-1.00;PBLD:NM_022129:--902-1.00
chr10	70092788	70094114	1327	21	119.27	175.12	112.11	116.88	133.26	125.04	91.38	100.09	94.44	114.69	66.89	86.44	0.0064853	0.0198111	HNRNPH3:NM_012207:+-1186-0.89;HNRNPH3:NM_021644:+-1186-0.89;PBLD:NM_001033083:--1327-1.00;PBLD:NM_022129:--1327-1.00
chr10	70096737	70098066	1330	13	88.7	82.08	127.26	74.25	101.06	66	113.24	119.16	143.9	146.76	142.47	86.45	0.037373	0.0487305	HNRNPH3:NM_012207:+-1330-1.00;HNRNPH3:NM_021644:+-1330-1.00
chr10	70167481	70168921	1441	35	158.47	95.86	136.35	86.9	165.31	84	286.1	195.47	272.08	214.12	174.51	290.69	0.0039478	0.0185511	RUFY2:NM_017987:--1441-1.00;RUFY2:NM_001042417:--1441-1.00;RUFY2:NM_001278225:--1441-1.00
chr10	70332409	70333837	1429	11	33.43	8.22	18.18	14.22	13.78	12	19.88	40.5	51.71	29.07	40.73	20.96	0.016309	0.0284989	TET1:NM_030625:+-1429-1.00
chr10	70497937	70498969	1033	16	46.51	35.62	36.36	15.8	39.04	31	85.44	61.98	49.5	52.02	37.83	89.08	0.010406	0.0227593	CCAR1:NR_104262:+-869-0.84;CCAR1:NR_104262:+-1033-1.00
chr10	70499067	70499926	860	6	8.7	8.22	3.03	9.48	0	5	23.84	23.84	42.72	26.01	11.64	20.96	0.0039478	0.0185511	CCAR1:NR_104262:+-580-0.67;CCAR1:NR_104262:+-9-0.01
chr10	70508331	70510167	1837	36	46.45	41.05	60.6	33.18	25.3	64	99.34	111.99	150.75	125.46	87.3	138.86	0.0039478	0.0185511	CCAR1:NR_104262:+-702-0.38;CCAR1:NR_104262:+-993-0.54;CCAR1:NR_104262:+-1646-0.90;CCAR1:NR_104262:+-1226-0.67
chr10	70515244	70516686	1443	19	53.79	13.68	33.33	28.44	48.26	43	73.48	81.04	85.5	52.02	78.57	62.88	0.0064853	0.0198111	CCAR1:NR_104262:+-591-0.41;CCAR1:NR_104262:+-1341-0.93;SNORD98:NR_003076:+-1443-1.00;CCAR1:NR_104262:+-1443-1.00;CCAR1:NR_104262:+-53-0.04
chr10	70526369	70528185	1817	21	43.57	5.48	39.39	18.96	43.68	21	79.46	69.11	92.25	50.49	66.93	47.16	0.0039478	0.0185511	CCAR1:NR_104262:+-1468-0.81
chr10	70530707	70532493	1787	21	49.41	43.81	57.57	56.88	64.33	38	77.49	114.4	98.96	68.83	81.45	110.04	0.0039478	0.0185511	CCAR1:NR_104262:+-1787-1.00;CCAR1:NR_104262:+-138-0.08
chr10	70532605	70533084	480	6	0	0	0	17.38	4.6	5	19.86	19.07	24.75	16.83	17.46	15.72	0.010406	0.0227593	CCAR1:NR_104262:+-480-1.00;CCAR1:NR_104262:+-480-1.00
chr10	70549086	70549578	493	10	23.27	19.18	30.3	22.12	18.4	11	47.67	71.49	65.23	30.6	34.92	75.93	0.0039478	0.0185511	CCAR1:NR_104262:+-493-1.00;CCAR1:NR_104262:+-493-1.00;CCAR1:NR_104262:+-407-0.83
chr10	70551549	70552196	648	9	0	2.74	3.03	3.16	18.4	3	15.92	19.04	11.25	4.59	40.73	23.58	0.016309	0.0284989	CCAR1:NR_104262:+-124-0.19;CCAR1:NR_104262:+-563-0.87
chr10	70552609	70553257	649	7	13.08	10.96	18.18	3.16	13.78	7	31.79	16.66	29.25	22.95	23.28	31.44	0.0064853	0.0198111	CCAR1:NR_104262:+-649-1.00
chr10	70553284	70553794	511	5	8.72	2.74	6.06	12.64	6.9	4	15.89	19.07	13.5	10.71	20.37	18.34	0.0064853	0.0198111	CCAR1:NR_104262:+-511-1.00
chr10	70720358	70720848	491	7	14.53	13.7	12.12	1.58	9.18	4	39.73	14.3	38.25	19.89	29.1	44.54	0.0064853	0.0198111	DDX21:NM_001256910:+-491-1.00
chr10	70863693	70864575	883	6	13.09	10.96	12.12	14.22	32.14	12	27.82	21.45	40.48	36.69	29.1	39.3	0.016309	0.0284989	SRGN:NR_036430:+-509-0.58
chr10	70885982	70886737	756	17	88.7	52	112.11	79	73.51	29	168.83	90.56	179.84	163.54	142.5	159.72	0.0064853	0.0198111	VPS26A:NM_001035260:+-52-0.07;VPS26A:NM_004896:+-52-0.07
chr10	71076453	71077614	1162	9	46.54	43.78	54.54	23.7	39.04	30	65.56	76.27	80.96	61.17	49.44	60.24	0.0064853	0.0198111	HK1:NM_033496:+-1162-1.00
chr10	71211946	71213326	1381	25	187.65	139.57	181.8	126.4	163.11	91.01	256.29	226.42	317.02	258.35	191.97	172.85	0.010406	0.0227593	TSPAN15:NM_012339:+-1381-1.00
chr10	71837184	71838835	1652	26	119.26	38.34	57.57	48.98	52.87	63	141.02	97.69	128.22	128.49	145.43	167.62	0.0064853	0.0198111	H2AFY2:NM_018649:+-231-0.14
chr10	71882394	71884547	2154	36	145.41	101.3	96.96	112.18	126.32	116	224.49	183.54	260.83	165.22	136.75	191.26	0.0064853	0.0198111	AIFM2:NM_032797:--1195-0.55;AIFM2:NM_001198696:--1192-0.55
chr10	71884620	71885904	1285	11	49.45	27.38	30.3	17.38	22.97	39	47.67	50.06	58.47	42.8	61.08	55.01	0.010406	0.0227593	AIFM2:NM_032797:--1234-0.96;AIFM2:NM_001198696:--1237-0.96
chr10	71893105	71893754	650	10	47.98	38.32	60.6	33.18	75.81	32	109.26	145.38	78.69	99.36	43.63	73.33	0.024975	0.0366541	AIFM2:NM_001198696:--650-1.00;AIFM2:NM_032797:--650-1.00
chr10	71930963	71932441	1479	19	59.6	60.22	121.2	52.14	59.73	57	125.18	131.07	146.13	163.59	110.51	112.6	0.010406	0.0227593	SAR1A:NM_001142648:--1323-0.89;SAR1A:NM_020150:--1323-0.89
chr10	72142914	72143972	1059	23	130.88	27.36	106.05	60.04	94.14	72	176.81	188.3	170.93	189.6	122.19	159.76	0.0064853	0.0198111	LRRC20:NM_207119:--757-0.71;LRRC20:NM_001278211:--1059-1.00;LRRC20:NM_001278212:--1059-1.00;LRRC20:NM_001278214:--1059-1.00;LRRC20:NM_018205:--1059-1.00;LRRC20:NM_018239:--1059-1.00
chr10	72285063	72286544	1482	22	91.6	35.6	30.3	58.46	36.77	94.01	71.51	131.09	94.5	122.31	72.75	110.04	0.024975	0.0366541	PALD1:NM_014431:+-1338-0.90
chr10	72542368	72543608	1241	15	62.53	32.88	18.18	12.64	22.97	48	81.45	40.51	67.5	67.31	55.29	62.88	0.016309	0.0284989	TBATA:NM_152710:--828-0.67
chr10	72648516	72649438	923	14	34.89	32.86	36.36	34.76	34.45	38	87.44	78.66	98.94	61.17	87.25	91.65	0.0039478	0.0185511	PCBD1:NM_000281:--923-1.00
chr10	73976899	73978650	1752	37	171.57	114.94	233.31	131.14	153.91	51	331.79	281.22	330.51	261.49	226.79	298.53	0.0064853	0.0198111	ANAPC16:NM_001242547:+-932-0.53;ANAPC16:NM_001242548:+-932-0.53;ANAPC16:NR_038391:+-932-0.53;ASCC1:NM_001198798:--969-0.55;ANAPC16:NM_001242546:+-998-0.57;ANAPC16:NM_173473:+-998-0.57;ANAPC16:NR_038392:+-998-0.57;ASCC1:NM_001198799:--1301-0.74;ASCC1:NM_001198800:--1301-0.74
chr10	73979298	73981396	2099	30	212.37	117.69	133.32	96.38	84.99	75	250.32	252.61	227.15	172.8	145.4	238.27	0.010406	0.0227593	ANAPC16:NM_001242546:+-1760-0.84
chr10	73981943	73983766	1824	38	120.68	71.21	75.75	67.94	165.34	83	242.42	259.78	254.13	175.91	160.03	196.49	0.0064853	0.0198111	ANAPC16:NM_001242546:+-195-0.11;ANAPC16:NM_001242546:+-595-0.33;ANAPC16:NM_001242547:+-595-0.33;ANAPC16:NM_001242548:+-595-0.33;ANAPC16:NM_173473:+-595-0.33
chr10	73984319	73985385	1067	10	26.15	13.7	0	14.22	2.3	5	33.78	45.29	51.75	27.54	14.55	23.58	0.010406	0.0227593	ANAPC16:NM_001242546:+-1067-1.00;ANAPC16:NM_001242547:+-1067-1.00;ANAPC16:NM_001242548:+-1067-1.00;ANAPC16:NM_173473:+-1067-1.00
chr10	73985486	73987068	1583	15	66.9	41.06	57.57	37.92	62.04	47	111.25	83.41	74.21	71.86	66.89	75.98	0.0064853	0.0198111	ANAPC16:NM_001242546:+-187-0.12;ANAPC16:NM_001242547:+-187-0.12;ANAPC16:NM_001242548:+-187-0.12;ANAPC16:NM_173473:+-187-0.12
chr10	73996297	73997742	1446	25	77.05	27.39	33.33	47.4	96.48	26	121.18	69.07	123.73	76.5	93.12	128.38	0.037373	0.0487305	ANAPC16:NR_038391:+-1322-0.91;ANAPC16:NR_038392:+-1322-0.91
chr10	74283009	74283981	973	7	5.81	13.7	6.06	7.9	18.39	11	25.84	14.29	22.5	13.77	23.28	20.96	0.010406	0.0227593	MICU1:NM_001195519:--738-0.76
chr10	74326460	74326910	451	5	11.63	2.74	3.03	6.32	9.2	8	17.87	21.46	20.25	18.36	17.46	13.1	0.0039478	0.0185511	MICU1:NM_001195518:--451-1.00;MICU1:NM_006077:--451-1.00
chr10	74838430	74840107	1678	29	62.49	49.27	51.51	37.92	85	37	180.76	164.46	202.42	126.99	90.2	159.8	0.0039478	0.0185511	P4HA1:NM_001142595:--1142-0.68
chr10	74857663	74859116	1454	13	26.17	32.83	18.18	9.48	29.89	17	37.75	42.91	47.25	36.72	40.74	57.64	0.0039478	0.0185511	P4HA1:NM_000917:--1070-0.74;P4HA1:NM_001017962:--1070-0.74;P4HA1:NM_001142595:--1070-0.74;P4HA1:NM_001142596:--1070-0.74
chr10	74870883	74871830	948	22	203.66	68.39	112.11	90.06	94.14	59	256.3	240.73	249.56	292.02	206.44	274.92	0.0039478	0.0185511	NUDT13:NM_001283014:+-948-1.00;NUDT13:NM_001283015:+-948-1.00;NUDT13:NM_001283016:+-948-1.00;NUDT13:NM_001283017:+-948-1.00;NUDT13:NM_001283019:+-948-1.00;NUDT13:NM_015901:+-948-1.00;NUDT13:NR_104264:+-948-1.00
chr10	74878834	74879440	607	12	42.16	30.14	21.21	14.22	16.1	6	37.73	45.29	31.5	45.9	29.1	62.88	0.024975	0.0366541	NUDT13:NM_001283016:+-607-1.00;NUDT13:NM_001283017:+-607-1.00;NUDT13:NM_001283016:+-26-0.04;NUDT13:NM_001283017:+-26-0.04;NUDT13:NM_001283019:+-26-0.04;NUDT13:NR_104264:+-26-0.04
chr10	74880522	74882088	1567	17	63.98	19.18	51.51	63.2	34.46	25	85.44	78.66	94.47	93.3	58.2	70.74	0.010406	0.0227593	NUDT13:NM_001283016:+-759-0.48;NUDT13:NM_001283017:+-759-0.48;NUDT13:NM_001283016:+-1394-0.89;NUDT13:NM_001283017:+-1394-0.89;NUDT13:NM_001283019:+-1394-0.89;NUDT13:NR_104264:+-1394-0.89;NUDT13:NM_001283016:+-522-0.33;NUDT13:NM_001283017:+-522-0.33;NUDT13:NM_001283019:+-522-0.33;NUDT13:NR_104264:+-522-0.33
chr10	74883684	74884756	1073	7	15.98	0	12.12	15.8	16.09	13	25.82	16.66	31.5	26.01	23.28	18.34	0.0039478	0.0185511	NUDT13:NM_001283016:+-384-0.36;NUDT13:NM_001283017:+-384-0.36;NUDT13:NM_001283019:+-384-0.36;NUDT13:NR_104264:+-384-0.36;NUDT13:NM_001283016:+-1073-1.00;NUDT13:NR_104264:+-1073-1.00;NUDT13:NM_001283017:+-256-0.24;NUDT13:NM_001283019:+-256-0.24;NUDT13:NR_104264:+-256-0.24
chr10	74884832	74885603	772	10	20.35	13.7	15.15	7.9	11.5	7	39.71	38.14	56.24	27.54	37.83	34.06	0.0039478	0.0185511	NUDT13:NM_001283016:+-772-1.00;NUDT13:NR_104264:+-772-1.00;NUDT13:NM_001283017:+-772-1.00;NUDT13:NM_001283019:+-772-1.00;NUDT13:NR_104264:+-772-1.00;NUDT13:NR_104264:+-772-1.00
chr10	74893041	74894138	1098	11	11.6	0	24.24	14.22	23	1	35.75	42.91	29.25	33.66	43.65	31.44	0.0039478	0.0185511	NUDT13:NR_104264:+-546-0.50
chr10	74928643	74929459	817	18	68.34	41.1	48.48	12.64	48.23	37	117.26	85.84	103.43	52.02	69.84	47.16	0.024975	0.0366541	ECD:NM_001135752:--817-1.00;ECD:NM_001135753:--817-1.00;ECD:NM_007265:--817-1.00;FAM149B1:NM_173348:+-817-1.00
chr10	75175495	75177611	2117	36	145.41	109.48	106.05	71.1	112.53	64	210.58	190.69	173.25	189.61	130.94	167.68	0.0064853	0.0198111	ANXA7:NM_001156:--347-0.16;ANXA7:NM_004034:--347-0.16
chr10	75503996	75505086	1091	38	309.78	199.73	166.65	96.38	206.76	214	87.47	92.94	74.25	128.51	61.1	117.9	0.010406	0.0227593	SEC24C:NM_004922:+-1091-1.00;SEC24C:NM_198597:+-1091-1.00
chr10	75505332	75506596	1265	25	130.88	46.57	93.93	56.88	94.21	52	150.97	243.1	211.37	204.82	159.96	204.29	0.0039478	0.0185511	SEC24C:NM_004922:+-864-0.68;SEC24C:NM_198597:+-864-0.68;SEC24C:NM_004922:+-623-0.49;SEC24C:NM_004922:+-507-0.40;SEC24C:NM_198597:+-507-0.40
chr10	75534078	75535075	998	9	55.27	24.65	42.42	34.76	41.32	41	55.63	54.82	65.22	61.15	46.53	49.78	0.016309	0.0284989	FUT11:NM_001284194:+-14-0.01;FUT11:NM_173540:+-14-0.01
chr10	75546164	75546723	560	5	45.09	19.16	21.21	18.96	36.76	35	19.87	14.29	11.25	12.24	14.55	26.2	0.037373	0.0487305	ZSWIM8:NM_001242487:+-560-1.00;ZSWIM8:NM_001242488:+-560-1.00;ZSWIM8:NM_015037:+-560-1.00
chr10	75547293	75547837	545	8	24.73	2.74	21.21	9.48	39.05	8	47.68	28.6	65.2	51.97	43.65	31.44	0.010406	0.0227593	ZSWIM8:NM_001242487:+-344-0.63;ZSWIM8:NM_001242488:+-344-0.63;ZSWIM8:NM_015037:+-344-0.63
[truncated: 11,102 more rows]

## Sheet: Table S6
Table S6 The top 10 pathways enriched in DMRs, DhMRs and DEG
top 10	DMRs		DhMRs		DEG
	PathwayName	#Gene	PathwayName	#Genes	PathwayName	#Gene
1	Neuroactive ligand- receptor interaction	41	Metabolic pathways	452	Cell cycle	19
[truncated: 9 more rows]

## Sheet: Table S7
Table S7 Summary of RNA-seq data production
[truncated: 14 more rows]

[truncated: 2 more sheets: Table S8, Table S9]
